# Supplementary material for: Comprehensive metabolomic/lipidomic characterization of patients with mitochondrial ATP synthase, short-chain acyl-CoA dehydrogenase and combined variant deficiencies
Source: Heliyon. 2025 Feb 21;11(4):e42797. doi: 10.1016/j.heliyon.2025.e42797 (PMC11908569; doi:10.1016/j.heliyon.2025.e42797)
Supplement: Multimedia component 1 [file mmc1.xlsx]

## Sheet: Metabolomics method
Order	Material	Used method	Metabolite group	Metabolite name group	Metabolite name from the method	Full name of metabolite	ESI mode	Q1 Mass (Da)	Q3 Mass (Da)	Retention Time (min)	DP (volts)	EP (volts)	CE (volts)	CXP (volts)
1	Urine & Serum	MET	aa	amino acid	aa.ALA	Alanine	positive	89.9	44.1	3.9	51	10	23	6
2	Urine & Serum	MET	aa	amino acid	aa.ARG	Arginine	negative	173.044	131.1	4.3	-55	-10	-22	-17
3	Urine & Serum	MET	aa	amino acid	aa.ASN	Asparagine	positive	132.943	74.1	4.6	36	10	21	8
4	Serum	MET	aa	amino acid	aa.ASP	Aspartate	negative	131.953	88.1	6.2	-35	-10	-16	-7
5	Urine	MET	aa	amino acid	aa.CYS	Cysteine	positive	121.9	58.9	6.5	156	10	31	10
6	Urine & Serum	MET	aa	amino acid	aa.GLN	Glutamine	positive	146.9	83.9	4.4	66	10	24	10
7	Urine & Serum	MET	aa	amino acid	aa.GLU	Glutamate	positive	147.8	83.9	6.2	41	10	23	8
8	Urine & Serum	MET	aa	amino acid	aa.GLY	Glycine	positive	75.9	29.9	4.4	41	10	27	8
9	Urine & Serum	MET	aa	amino acid	aa.HIS	Histidine	positive	155.9	110	4.7	46	10	19	10
10	Urine & Serum	MET	aa	amino acid	aa.ILEU	Isoleucine	positive	132	69	4.1	43	10	17	10
11	Urine & Serum	MET	aa	amino acid	aa.LEU	Leucine	positive	132	43	3.9	43	10	17	10
12	Urine & Serum	MET	aa	amino acid	aa.LYS	Lysine	positive	146.9	83.9	5	66	10	24	10
13	Urine & Serum	MET	aa	amino acid	aa.MET	Methionine	positive	149.9	104	4.1	41	10	15	10
14	Urine & Serum	MET	aa	amino acid	aa.PHE	Phenylalanine	positive	165.9	119.9	4	36	10	19	12
15	Urine & Serum	MET	aa	amino acid	aa.PRO	Proline	positive	115.9	69.9	4	31	10	21	8
16	Urine & Serum	MET	aa	amino acid	aa.SER	Serine	positive	105.8	60	4.6	16	10	15	8
17	Urine & Serum	MET	aa	amino acid	aa.THR	Threonine	positive	119.9	73.9	4.4	41	10	15	8
18	Urine & Serum	MET	aa	amino acid	aa.TRP	Trypthophan	positive	204.9	145.8	4.1	41	10	25	14
19	Urine & Serum	MET	aa	amino acid	aa.TYR	Tyrosine	positive	181.9	136	4.4	46	10	19	12
20	Urine & Serum	MET	aa	amino acid	aa.VAL	Valine	positive	117.9	72.1	4	56	10	17	8
21	Urine & Serum	MET	aad	amino acid derivate	aad.3indoxylS	3-Indoxylsulphate	negative	212	81	4	-25	-10	-20	-7
22	Urine & Serum	MET	aad	amino acid derivate	aad.3mHIS	3-Methylhistidine	positive	169.9	123.9	4.3	46	10	21	14
23	Urine & Serum	MET	aad	amino acid derivate	aad.AcGLU	Acetylglutamate	negative	187.9	102	7.5	-45	-10	-24	-9
24	Serum	MET	aad	amino acid derivate	aad.AcMET	Acetylmethionine	negative	189.9	141.9	4.5	-20	-10	-16	-7
25	Urine & Serum	MET	aad	amino acid derivate	aad.BET	Betaine	positive	118	58.1	3.5	161	10	39	8
26	Urine & Serum	MET	aad	amino acid derivate	aad.citrulline	Citrulline	negative	174.016	131.2	4.4	-40	-10	-16	-9
27	Urine & Serum	MET	aad	amino acid derivate	aad.homoARG	Homoarginine	positive	188.9	84	4.6	76	10	31	8
28	Urine	MET	aad	amino acid derivate	aad.AcALA	Acetylalanine	negative	130	88.1	4.9	-5	-10	-16	-11
29	Urine & Serum	MET	aad	amino acid derivate	aad.ohPRO	4-Hydroxyproline	positive	132	68	4.2	43	10	17	10
30	Urine & Serum	MET	aad	amino acid derivate	aad.CHOLINE	Choline	positive	104.3	60	4.2	36	10	23	8
31	Urine & Serum	MET	aad	amino acid derivate	aad.indole3Ac	Indole-3-acetate	negative	173.9	130.1	6	-10	-10	-16	-11
32	Urine	MET	aad	amino acid derivate	aad.acORN	Acetylornithine	positive	174.9	114.9	4.4	51	10	17	12
33	Urine	MET	aad	amino acid derivate	aad.ARG.SUCC	Argininosuccinate	negative	288.9	132	6.5	-70	-10	-28	-9
34	Urine & Serum	MET	aad	amino acid derivate	aad.kynurenine	Kynurenine	positive	208.9	93.9	4	56	10	21	10
35	Urine & Serum	MET	aad	amino acid derivate	aad.1mHIS	1-Methylhistidine	positive	169.9	96	4.7	41	10	27	10
36	Urine	MET	aad	amino acid derivate	aad.benozylALA	Benzoylalanine	positive	193.9	105	4.4	46	10	23	8
37	Urine & Serum	MET	aad	amino acid derivate	aad.5oxoPRO	5-Oxoproline	negative	127.961	82	5.1	-60	-10	-18	-7
38	Serum	MET	aad	amino acid derivate	aad.ORN	Ornithine	positive	132.9	115.6	5	51	10	13	12
39	Urine	MET	aad	amino acid derivate	aad.dimARG	N.N-Dimethylarginine	negative	200.9	156.2	4.3	-10	-10	-16	-13
40	Urine & Serum	MET	aad	amino acid derivate	aad.TAU	Taurine	negative	123.8	79.9	4.4	-45	-10	-28	-7
41	Urine	MET	aad	amino acid derivate	aad.NAcASP	Acetylaspartate	positive	175.8	134	7.5	36	10	15	12
42	Urine	MET	aad	amino acid derivate	aad.Nmhistamine	N-Methylhistamine	positive	125.9	109	4.2	56	10	19	10
43	Urine	MET	aad	amino acid derivate	aad.sarcosine	Sarcosine	positive	89.9	44.1	3.9	51	10	23	6
44	Serum	MET	ac	acylcarnitine	ac.Car00	Carnitine	positive	161.9	102.9	4	56	10	23	10
45	Serum	MET	ac	acylcarnitine	ac.Car02	Acetylcarnitine	positive	204.1	85.1	3.5	41	10	27	15
46	Serum	MET	ac	acylcarnitine	ac.Car03	Propionylcarnitine	positive	218.1	85.1	3.3	46	10	29	15
47	Urine & Serum	MET	ac	acylcarnitine	ac.Car03-OH	3-Hydroxypropionylcarnitine	positive	234.1	85.1	3.2	53	10	30	15
48	Serum	MET	ac	acylcarnitine	ac.Car04	Butyrylcarnitine	positive	232.2	85.1	3.2	46	10	29	15
49	Urine	MET	ac	acylcarnitine	ac.Car04:1	Butenylcarnitine	positive	230.1	85.1	3.3	52	10	29	15
50	Serum	MET	ac	acylcarnitine	ac.Car04-OH	3-Hydroxybutyrylcarnitine	positive	248.1	85.1	3.6	55	10	32	15
51	Serum	MET	ac	acylcarnitine	ac.Car05	Isovalerylcarnitine	positive	246.2	85.1	3.1	46	10	29	15
52	Serum	MET	ac	acylcarnitine	ac.Car05:1	Tiglylcarnitine	positive	244.2	85.1	3.2	55	10	31	15
53	Serum	MET	ac	acylcarnitine	ac.Car05-OH	3-Hydroxyvalerylcarnitine	positive	262.2	85.1	3.5	58	10	33	15
54	Serum	MET	ac	acylcarnitine	ac.Car06	Hexanoylcarnitine	positive	260.2	85.1	3.1	56	10	27	15
55	Urine & Serum	MET	ac	acylcarnitine	ac.Car06:1	Hexenoylcarnitine	positive	258.2	85.1	3.1	57	10	33	15
56	Serum	MET	ac	acylcarnitine	ac.Car06-OH	3-Hydroxyhexanoylcarnitine	positive	276.2	85.1	3.3	61	10	35	15
57	Serum	MET	ac	acylcarnitine	ac.Car08	Octanoylcarnitine	positive	288.2	85.1	3	66	10	33	15
58	Urine & Serum	MET	ac	acylcarnitine	ac.Car08:1	Octenoylcarnitine	positive	286.2	85.1	3	63	10	37	15
59	Urine & Serum	MET	ac	acylcarnitine	ac.Car08-OH	3-Hydroxyoctanoylcarnitine	positive	304.2	85.1	3.2	66	10	39	15
60	Urine & Serum	MET	ac	acylcarnitine	ac.Car09	Nonanoylcarnitine	positive	302.2	85.1	2.9	66	10	39	15
61	Serum	MET	ac	acylcarnitine	ac.Car10	Decanoylcarnitine	positive	316.2	85.1	3	56	10	37	15
62	Serum	MET	ac	acylcarnitine	ac.Car10:1	Decenoylcarnitine	positive	314.2	85.1	3	68	10	40	15
63	Urine & Serum	MET	ac	acylcarnitine	ac.Car10:2	Decadienoylcarnitine	positive	312.2	85.1	3	67	10	40	15
64	Serum	MET	ac	acylcarnitine	ac.Car12	Dodecanoylcarnitine	positive	344.3	85.1	2.9	73	10	44	15
65	Urine & Serum	MET	ac	acylcarnitine	ac.Car12:1	Decenoylcarnitine	positive	342.3	85.1	2.9	73	10	44	15
66	Serum	MET	ac	acylcarnitine	ac.Car14	Tetradecanoylcarnitine	positive	372.3	85.1	2.9	86	10	45	15
67	Urine & Serum	MET	ac	acylcarnitine	ac.Car14:1	Tetradecenoylcarnitine	positive	370.3	85.1	2.9	78	10	47	15
68	Urine & Serum	MET	ac	acylcarnitine	ac.Car14:1-OH	3-Hydroxytetradecenoylcarnitine	positive	386.3	85.1	2.9	81	10	50	15
69	Urine & Serum	MET	ac	acylcarnitine	ac.Car14:2	Tetradienoylcarnitine	positive	368.3	85.1	2.9	78	10	47	15
70	Urine & Serum	MET	ac	acylcarnitine	ac.Car14:2-OH	3-Hydroxytetradecadienoylcarnitine	positive	384.3	85.1	2.9	81	10	49	15
71	Serum	MET	ac	acylcarnitine	ac.Car16	Hexadecanoylcarnitine	positive	400.3	85.1	2.9	84	10	51	15
72	Serum	MET	ac	acylcarnitine	ac.Car16:1	Hexadecenoylcarnitine	positive	398.3	85.1	2.9	84	10	51	15
73	Serum	MET	ac	acylcarnitine	ac.Car16:1-OH	3-Hydroxyhexadecenoylcarnitine	positive	414.3	85.1	2.9	87	10	53	15
74	Serum	MET	ac	acylcarnitine	ac.Car16:2	Hexadecadienoylcarnitine	positive	396.3	85.1	2.9	83	10	51	15
75	Serum	MET	ac	acylcarnitine	ac.Car16:2-OH	3-Hydroxyhexadecadienoylcarnitine	positive	412.3	85.1	2.9	86	10	53	15
76	Urine & Serum	MET	ac	acylcarnitine	ac.Car16-OH	3-Hydroxyhexadecanoylcarnitine	positive	416.3	85.1	2.9	87	10	53	15
77	Serum	MET	ac	acylcarnitine	ac.Car18	Octadecanoylcarnitine	positive	428.4	85.1	2.9	96	10	63	15
78	Serum	MET	ac	acylcarnitine	ac.Car18:1	Octadecenoylcarnitine	positive	426.4	85.1	2.9	89	10	55	15
79	Serum	MET	ac	acylcarnitine	ac.Car18:1-OH	3-Hydroxyoctadecenoylcarnitine	positive	442.4	85.1	3	92	10	57	15
80	Serum	MET	ac	acylcarnitine	ac.Car18:2	Octadecadienoylcarnitine	positive	424.3	85.1	2.9	89	10	54	15
81	Serum	MET	ac	acylcarnitine	ac.Car18:3	Octadecatrienoylcarnitine	positive	422.6	85	2.9	98	10	57	15
82	Serum	MET	ac	acylcarnitine	ac.Car20	Icosanoylcarnitine	positive	456.7	85	3	100	10	60	15
83	Serum	MET	ac	acylcarnitine	ac.Car20:1	Icosenoylcarnitine	positive	454.7	85	2.9	102	10	60	15
84	Serum	MET	ac	acylcarnitine	ac.Car20:2	Icosadienoylcarnitine	positive	452.7	85	2.9	102	10	60	15
85	Urine & Serum	MET	ag	acylglycine	ag.dimGLY	N.N-Dimethylglycine	positive	103.9	58	4	63	10	18	8
86	Serum	MET	ag	acylglycine	ag.hippurate	Hippurate (N-benzoyl-glycine)	positive	179.8	104.9	4.6	36	10	19	10
87	Urine	MET	ag	acylglycine	ag.proGLY	Propionylglycine	negative	129.9	74	4.8	-30	-10	-16	-7
88	Urine & Serum	MET	am	amine	am.creatine_5nh2levulinate	Creatine_5-AminoLevulinic acid	positive	131.9	89.9	3.9	61	10	19	8
89	Urine & Serum	MET	am	amine	am.Creatinine	Creatinine	positive	113.9	86	2.9	46	10	15	10
90	Urine & Serum	MET	am	amine	am.GuaAc	Guanidinoacetate	positive	117.9	75.9	4.1	51	10	17	8
91	Urine & Serum	MET	am	amine	am.Guabutanoate	Guanidinobutanoate	positive	145.9	86.9	4.2	51	10	21	10
92	Urine & Serum	MET	am	amine	am.spermine	Spermine	positive	203.9	138	3.4	66	10	17	12
93	Urine	MET	am	amine	am.allantoin	Allantoin	negative	156.9	114.1	3.6	-30	-10	-16	-11
94	Urine & Serum	MET	am	amine	am.urea	Urea	negative	59	42	2.6	-50	-10	-20	-7
95	Urine	MET	am	amine	am.ureidopropionate	Ureidopropionate	positive	132.9	72	5.7	41	10	17	8
96	Urine	MET	am	amine	am.NAcPut	N-Acetylputrescine	positive	131	71.9	3.8	76	10	21	8
97	Urine & Serum	MET	pe	peptide	pe.cystahionine	Cystathionine	positive	222.9	88.1	5.6	51	10	41	10
98	Urine & Serum	MET	pe	peptide	pe.cystine	Cystine	positive	240.9	151.8	6.5	36	10	19	20
99	Serum	MET	pe	peptide	pe.GLYGLY	Glycyl-glycine	positive	132.9	75.9	5.3	51	10	15	10
100	Urine & Serum	MET	pe	peptide	pe.GLYPHE	Glycyl-phenylalanine	positive	222.9	119.9	4.5	61	10	29	12
101	Serum	MET	pe	peptide	pe.GLYVAL	Glycyl-valine	positive	174.9	118	4.7	51	10	17	12
102	Serum	MET	pe	peptide	pe.LEU.LEU	Leucyl-leucine	negative	243.1	130.2	4	-60	-10	-24	-15
103	Urine	MET	pe	peptide	pe.bALAmHIS	Beta-alanine-3-methylhistidine (anserine)	positive	240.8	108.8	4.7	46	10	33	12
104	Urine	MET	pe	peptide	pe.carnosine	Carnosine	positive	226.9	109.9	4.9	86	10	33	10
105	Urine	MET	pe	peptide	pe.homoCarnosine	Homocarnosine	positive	240.8	155.9	4.8	41	10	15	14
106	Urine & Serum	MET	en	coenzyme	en.4.pyridoxate	4-Pyridoxate	positive	184	148.2	4.3	56	10	29	12
107	Urine & Serum	MET	en	coenzyme	en.nicotinamide	Nicotinamide	positive	122.9	79.9	1.4	10	10	27	8
108	Urine & Serum	MET	en	coenzyme	en.pantothenate	Pantothenate	negative	217.9	88	5	-75	-10	-20	-7
109	Urine	MET	en	coenzyme	en.pyridoxine	Pyridoxine	positive	169.9	133.9	3.4	121	10	29	12
110	Urine	MET	en	coenzyme	en.riboflavin	Riboflavin	positive	376.9	243	3	10	10	33	20
111	Serum	MET	oa	organic acid	oa.2ohBut_2ohIsobut	2-Hydroxybutyrate_2-Hydroxyisobutyrate	negative	102.9	57	4.5	-33	-10	-17	-7
112	Serum	MET	oa	organic acid	oa.2ohGlutar	2-Hydroxyglutarate	negative	146.9	128.9	7.5	-25	-10	-16	-13
113	Serum	MET	oa	organic acid	oa.2ohIsovaler	2-Hydroxyisovalerate	negative	116.9	71.1	4.3	-55	-10	-16	-5
114	Urine & Serum	MET	oa	organic acid	oa.3nh2isobutanoate	3-Aminoisobutanoate	positive	104	86.1	4.4	56	10	11	8
115	Serum	MET	oa	organic acid	oa.arachAcid	Arachidonic acid	negative	302.98	259.3	3.5	-200	-10	-20	-21
116	Serum	MET	oa	organic acid	oa.DHA	Docosahexaenoic acid	negative	327.203	283.2	3.5	-150	-10	-18	-27
117	Serum	MET	oa	organic acid	oa.lactate	Lactate	negative	88.9	43	4.9	-30	-10	-16	-7
118	Serum	MET	oa	organic acid	oa.oxaloAce_glutarate_ethylmalonate	Oxaloacetate_glutarate_ethylmalonate	negative	130.8	86.8	7.5	-37	-10	-16	-9
119	Serum	MET	oa	organic acid	oa.malate	Malate	negative	132.9	71.1	7.5	-35	-10	-20	-7
120	Urine & Serum	MET	oa	organic acid	oa.porphobilinogen	Porphobilinogen	negative	224.8	98.9	4.7	-30	-10	-20	-7
121	Serum	MET	oa	organic acid	oa.tartrate	Tartrate	negative	148.9	87	7.5	-40	-10	-18	-9
122	Urine & Serum	MET	oa	organic acid	oa.trigonelline	1-Methylnicotinate (trigonelline)	positive	138	92.1	3.7	10	10	29	10
123	Urine	MET	oa	organic acid	oa.2nh2adipate	2-Aminoadipate	positive	161.8	98	6.2	56	10	21	8
124	Urine	MET	oa	organic acid	oa.4ohBenzaldehyde	4-HydroxyBenzaldehyde	negative	120.8	92	2.8	-15	-10	-32	-9
125	Urine	MET	oa	organic acid	oa.sebacate	Sebacate	negative	200.9	139	7.5	-65	-10	-26	-13
126	Urine & Serum	MET	pp	purine_pyrimidine	pp.5mthioAr	5-Methylthioadenosine	positive	297.9	135.9	2.3	51	10	27	14
127	Urine & Serum	MET	pp	purine_pyrimidine	pp.7mG	7-Methylguanine	negative	164	106.1	3.3	-5	-10	-32	-13
128	Urine & Serum	MET	pp	purine_pyrimidine	pp.Ar	Adenosine	positive	268.15	136.1	3.1	41	10	29	10
129	Urine & Serum	MET	pp	purine_pyrimidine	pp.FGAr	N-Formylglycinamide riboside	negative	233	143.1	3.2	-30	-10	-14	-13
130	Urine & Serum	MET	pp	purine_pyrimidine	pp.Hr	Inosine	positive	268.9	136.9	4.3	81	10	21	12
131	Urine & Serum	MET	pp	purine_pyrimidine	pp.HX	Hypoxanthine	positive	136.9	109.9	4.2	136	10	29	10
132	Urine & Serum	MET	pp	purine_pyrimidine	pp.pseuUr	Pseudouridine	negative	242.8	153	3.7	-35	-10	-20	-11
133	Urine & Serum	MET	pp	purine_pyrimidine	pp.SAdo	Succinyladenosine	negative	381.8	134	7.5	-65	-10	-46	-7
134	Urine & Serum	MET	pp	purine_pyrimidine	pp.sArMET	S-Adenosylmethionine	positive	399.014	250.1	4.3	26	10	23	22
135	Urine & Serum	MET	pp	purine_pyrimidine	pp.U	Uracil	negative	110.952	42.1	2.4	-35	-10	-22	-11
136	Urine & Serum	MET	pp	purine_pyrimidine	pp.Ur	Uridine	negative	242.8	110	3	-95	-10	-22	-11
137	Urine & Serum	MET	pp	purine_pyrimidine	pp.urate	Uric acid	negative	167	124	7	-45	-10	-22	-15
138	Urine & Serum	MET	pp	purine_pyrimidine	pp.X	Xanthine	negative	150.9	108	5.6	-55	-10	-24	-9
139	Urine	MET	pp	purine_pyrimidine	pp.1mX	1-Methylxanthine	negative	164.9	108	4.5	-60	-10	-26	-13
140	Urine	MET	pp	purine_pyrimidine	pp.A	Adenine	positive	135.9	118.9	3.5	171	10	31	14
141	Urine	MET	pp	purine_pyrimidine	pp.AICAr	Aminoimidazole carboxamide riboside	positive	259.1	110	3.4	61	10	31	10
142	Urine	MET	pp	purine_pyrimidine	pp.Cytidine	Cytidine	positive	111.9	94.8	3.2	96	10	27	10
143	Urine	MET	pp	purine_pyrimidine	pp.Gr	Guanosine	positive	284	151.9	4.1	51	10	27	14
144	Urine	MET	pp	purine_pyrimidine	pp.SAICAr	Succinylaminoimidazole carboxamide riboside	negative	373.2	241.1	7.5	-45	-10	-24	-17
145	Urine	MET	pp	purine_pyrimidine	pp.T	Thymine	positive	126.9	109.9	2.1	96	10	23	10
146	Urine	MET	pp	purine_pyrimidine	pp.Xr	Xanthosine	positive	284.9	152.9	6.4	96	10	15	14
147	Urine & Serum	MET	sa	saccharide	sa.arabitol_ribitol	Arabitol_Ribitol	negative	150.9	71	3.2	-38	-10	-24	-9
148	Serum	MET	sa	saccharide	sa.fucose	Fucose	negative	162.8	59.1	2.9	-28	-10	-20	-5
149	Urine & Serum	MET	sa	saccharide	sa.galactitol_mannitol	Galactitol_Mannitol	negative	180.8	100.8	3.5	-35	-10	-16	-17
150	Urine & Serum	MET	sa	saccharide	sa.gluconate	Gluconate	negative	194.8	129	5.8	-40	-10	-18	-11
151	Urine & Serum	MET	sa	saccharide	sa.glucuronate	Glucuronate	negative	192.8	113	6.1	-50	-10	-16	-9
152	Urine & Serum	MET	sa	saccharide	sa.hexoses	Hexoses (Glucose_Fructose_Galactose_Mannose)	negative	178.9	88.9	3.5	-40	-10	-12	-9
153	Urine & Serum	MET	sa	saccharide	sa.myoinositol	Myo-inositol	negative	178.9	124.9	3.8	-85	-10	-20	-11
154	Urine & Serum	MET	sa	saccharide	sa.sialic.acid	Sialic acid	negative	309	87	5.6	-125	-10	-20	-7
155	Urine & Serum	MET	sa	saccharide	sa.threonate	Threonate	negative	135	75.1	5.6	-40	-10	-18	-9
156	Urine	MET	sa	saccharide	sa.16anhydroGLC	1.6-Anhydroglucose	negative	161	101.1	2.5	-25	-10	-10	-9
157	Urine	MET	sa	saccharide	sa.GLCnh2	Glucosamine	positive	179.9	84	3.7	51	10	19	10
158	Urine	MET	sa	saccharide	sa.NAcGALnh2_NAcGLCnh2_NAcMANnh2	N-Acetylgalactosamine_N-Acetylglucosamine_N-Acetylmannosamine	positive	221.9	144	3.4	51	10	21	14
159	Urine	MET	sa	saccharide	sa.ribose	Ribose	negative	148.8	88.9	2.7	-30	-10	-14	-17
160	Urine	MET	sa	saccharide	sa.xylulose	Xylulose	negative	148.9	71	2.8	-5	-10	-24	-7

## Sheet: Organic acid method
							2021-05-29 Metoda_final_impr.dam
Order	Material	Used method	Metabolite group	Metabolite name group	Metabolite name from the method	Full name of metabolite	ESI mode	Q1 Mass (Da)	Q3 Mass (Da)	Retention Time (min)	DP (volts)	EP (volts)	CE (volts)	CXP (volts)
42	Urine	OA	ac	acylcarnitine	ac.Carnitine	Carnitine	positive	162.074	85	0.84	51	10	29	16
43	Urine	OA	ac	acylcarnitine	ac.Acetylcarnitine	Acetylcarnitine	positive	204.174	84.9	1.93	51	10	27	16
44	Urine	OA	ac	acylcarnitine	ac.Propionylcarnitine	Propionylcarnitine	positive	218.111	85	5.43	51	10	27	16
46	Urine	OA	ac	acylcarnitine	ac.Malonylcarnitine	Malonylcarnitine	positive	248.004	85.1	1.59	51	10	27	16
47	Urine	OA	ac	acylcarnitine	ac.Butyrylcarnitine	Butyrylcarnitine	positive	232.121	85.1	6.79	51	10	27	10
48	Urine	OA	ac	acylcarnitine	ac.Isobutyrylcarnitine	Isobutyrylcarnitine	positive	232.04	85	6.62	56	10	29	16
50	Urine	OA	ac	acylcarnitine	ac.3.Hydroxybutyrylcarnitine	3-Hydroxybutyrylcarnitine	positive	248.2	85	3	30	10	30	16
51	Urine	OA	ac	acylcarnitine	ac.2.Methylbutyrylcarnitine	2-Methylbutyrylcarnitine	positive	246.104	85.1	8.48	61	10	25	10
52	Urine	OA	ac	acylcarnitine	ac.Isovalerylcarnitine	Isovalerylcarnitine	positive	246.081	85	8.65	36	10	25	10
53	Urine	OA	ac	acylcarnitine	ac.3.Hydroxyvalerylcarnitine	3-Hydroxyvalerylcarnitine	positive	262.2	85	5.9	60	10	30	16
54	Urine	OA	ac	acylcarnitine	ac.Glutarylcarnitine	Glutarylcarnitine	positive	276.141	85.1	5.74	70	10	35	16
55	Urine	OA	ac	acylcarnitine	ac.Tiglylcarnitine	Tiglylcarnitine	positive	244.046	85	7.89	36	10	25	10
56	Urine	OA	ac	acylcarnitine	ac.Hexanoylcarnitine	Hexanoylcarnitine	positive	260.102	85.1	10.61	51	10	31	16
58	Urine	OA	ac	acylcarnitine	ac.3.Hydroxyhexanoylcarnitine	3-Hydroxyhexanoylcarnitine	positive	276.031	85	7.47	66	10	27	10
59	Urine	OA	ac	acylcarnitine	ac.Adipoylcarnitine	Adipoylcarnitine	positive	290.101	111	6.38	41	10	29	12
60	Urine	OA	ac	acylcarnitine	ac.3.Methylglutarylcarnitine	3-Methylglutarylcarnitine	positive	290.014	213	6.44	51	10	23	12
61	Urine	OA	ac	acylcarnitine	ac.Octanoylcarnitine	Octanoylcarnitine	positive	288.188	85	12.09	72	10	34	16
64	Urine	OA	ac	acylcarnitine	ac.Suberoylcarnitine	Suberoylcarnitine	positive	318.058	139.1	8.94	56	10	29	16
66	Urine	OA	ac	acylcarnitine	ac.Decanoylcarnitine	Decanoylcarnitine	positive	316.221	85	12.99	79	10	38	16
67	Urine	OA	ac	acylcarnitine	ac.Decenoylcarnitine	Decenoylcarnitine	positive	314.124	85	12.8	101	10	27	10
69	Urine	OA	ac	acylcarnitine	ac.Sebacoylcarnitine	Sebacoylcarnitine	positive	346.072	85	11.05	66	10	33	10
70	Urine	OA	ac	acylcarnitine	ac.Dodecanoylcarnitine	Dodecanoylcarnitine	positive	344.219	85	13.81	81	10	41	16
77	Urine	OA	ag	acylglycine	ag.Acetylglycine	Acetylglycine	negative	115.887	74	1.43	-15	-10	-14	-9
79	Urine	OA	ag	acylglycine	ag.Butyrylglycine	Butyrylglycine	negative	143.935	74	5.87	-20	-10	-16	-9
80	Urine	OA	ag	acylglycine	ag.Isobutyrylglycine	Isobutyrylglycine	negative	143.924	73.9	5.66	-50	-10	-16	-9
82	Urine	OA	ag	acylglycine	ag.Valerylglycine	Valerylglycine	negative	157.932	74	7.94	-30	-10	-16	-9
83	Urine	OA	ag	acylglycine	ag.Isovalerylglycine	Isovalerylglycine	negative	157.936	74	7.38	-35	-10	-16	-9
84	Urine	OA	ag	acylglycine	ag.Tiglylglycine	Tiglylglycine	negative	155.921	73.9	7.23	-35	-10	-14	-9
85	Urine	OA	ag	acylglycine	ag.Glutarylglycine	Glutarylglycine	negative	188	74	4.11	-50	-10	-25	-10
86	Urine	OA	ag	acylglycine	ag.Hexanoylglycine	Hexanoylglycine	negative	171.952	74	10.5	-30	-10	-18	-9
87	Urine	OA	ag	acylglycine	ag.Suberylglycine	Suberylglycine	negative	229.956	73.9	8.7	-55	-10	-22	-9
88	Urine	OA	ag	acylglycine	ag.Hippurate	Hippurate (N-benzoyl-glycine)	positive	179.977	77.1	8.59	41	10	43	12
89	Urine	OA	ag	acylglycine	ag.Phenylpropionylglycine	Phenylpropionylglycine	negative	205.919	73.9	11.05	-40	-10	-18	-9
90	Urine	OA	ag	acylglycine	ag.3.Methylcrotonylglycine	3-Methylcrotonylglycine	negative	155.926	74	7.4	-25	-10	-16	-9
91	Urine	OA	ag	acylglycine	ag.2.Methylbutyrylglycine	2-Methylbutyrylglycine	negative	157.933	73.9	7.13	-40	-10	-16	-9
106	Urine	OA	pe	peptide	pe.Glycylproline	Glycyl-proline	positive	173.029	70.1	1.6	1	10	31	8
114	Urine	OA	oa	organic acid	oa.3.Hydroxypropionate	3-Hydroxypropionate	negative	88.898	59.1	1.36	-5	-10	-14	-5
115	Urine	OA	oa	organic acid	oa.2.Hydroxyisobutyrate	2-Hydroxyisobutyrate	negative	102.881	41	3.1	-40	-10	-32	-9
116	Urine	OA	oa	organic acid	oa.2.Hydroxybutyrate	2-Hydroxybutyrate	negative	102.877	57	3.1	-25	-10	-16	-7
117	Urine	OA	oa	organic acid	oa.3.Hydroxyisobutyrate	3-Hydroxyisobutyrate	negative	102.882	72.9	3.16	-20	-10	-14	-11
118	Urine	OA	oa	organic acid	oa.3.Hydroxybutyrate	3-Hydroxybutyrate	negative	102.88	41	2.85	-70	-10	-32	-19
120	Urine	OA	oa	organic acid	oa.4.Aminobutyrate	4-Aminobutyrate	positive	103.881	45	0.8	50	10	29	12
121	Urine	OA	oa	organic acid	oa.2.4.Dihydroxybutyrate	2.4-Dihydroxybutyrate	negative	118.886	99	1.06	-20	-10	-18	-11
122	Urine	OA	oa	organic acid	oa.2.3.Dihydroxybutyrate	2.3-Dihydroxybutyrate	negative	118.883	47.1	1.36	-30	-10	-18	-7
123	Urine	OA	oa	organic acid	oa.3.4.Dihydroxybutyrate	3.4-Dihydroxybutyrate	negative	118.89	59	1.14	-15	-10	-14	-7
124	Urine	OA	oa	organic acid	oa.2.3.Dihydroxy.2.methylbutyrate	2.3-Dihydroxy-2-methylbutyrate	negative	132.907	70.9	1.93	-30	-10	-20	-9
125	Urine	OA	oa	organic acid	oa.2.Hydroxyisovalerate	2-Hydroxyisovalerate	negative	116.921	71	6.49	-15	-10	-16	-9
126	Urine	OA	oa	organic acid	oa.3.Hydroxyisovalerate	3-Hydroxyisovalerate	negative	116.921	58.9	5.66	-25	-10	-14	-7
127	Urine	OA	oa	organic acid	oa.2.Hydroxyglutarate	2-Hydroxyglutarate	negative	146.875	128.9	1.83	-25	-10	-14	-15
128	Urine	OA	oa	organic acid	oa.2.Oxoglutarate	2-Oxoglutarate	negative	144.744	100.9	1.6	-50	-10	-12	-16
129	Urine	OA	oa	organic acid	oa.3.Hydroxyglutarate	3-Hydroxyglutarate	negative	146.88	43	2.06	-5	-10	-32	-19
130	Urine	OA	oa	organic acid	oa.4.Hydroxy.2.oxoglutarate	4-Hydroxy-2-oxoglutarate	negative	160.822	55	0.9	-5	-10	-18	-6
131	Urine	OA	oa	organic acid	oa.3.Methylglutarate	3-Methylglutarate	negative	144.917	59	7.01	-70	-10	-30	-7
132	Urine	OA	oa	organic acid	oa.3.Hydroxy.3.methylglutarate	3-Hydroxy-3-methylglutarate	negative	160.888	98.9	3.85	-25	-10	-16	-11
133	Urine	OA	oa	organic acid	oa.2.Methylglutaconate	2-Methylglutaconate	positive	144.919	126.9	7.3	1	10	9	20
134	Urine	OA	oa	organic acid	oa.3.Methylglutaconate	3-Methylglutaconate	negative	142.893	98.9	7.32	-5	-10	-10	-11
135	Urine	OA	oa	organic acid	oa.3.Methyladipate	3-Methyladipate	negative	158.906	81	8.59	-30	-10	-28	-9
137	Urine	OA	oa	organic acid	oa.3.Hydroxyoctanoate	3-Hydroxyoctanoate	negative	158.962	41	11.98	-30	-10	-48	-19
138	Urine	OA	oa	organic acid	oa.4.Hydroxybenzoate	4-Hydroxybenzoate	negative	136.88	93	8.08	-5	-10	-20	-11
139	Urine	OA	oa	organic acid	oa.2.Hydroxyphenylacetate	2-Hydroxyphenylacetate	negative	150.903	107	9.79	-10	-10	-18	-11
140	Urine	OA	oa	organic acid	oa.4.Hydroxyphenylacetate	4-Hydroxyphenylacetate	negative	150.907	78.9	8.66	-25	-10	-24	-9
141	Urine	OA	oa	organic acid	oa.4.Hydroxyphenyllactate	4-Hydroxyphenyllactate	negative	180.885	162.9	7.44	-35	-10	-18	-17
143	Urine	OA	oa	organic acid	oa.5.Hydroxyindolacetate	5-Hydroxyindolacetate	negative	192.016	119	8.51	26	10	35	14
144	Urine	OA	oa	organic acid	oa.Aconitate	Aconitate	negative	172.877	85	2.84	-10	-10	-16	-9
145	Urine	OA	oa	organic acid	oa.Adipate	Adipate	negative	144.914	80.9	6.95	-35	-10	-26	-9
146	Urine	OA	oa	organic acid	oa.Aminoadipate	Aminoadipate	positive	162.015	98	1	1	10	21	12
147	Urine	OA	oa	organic acid	oa.Citramalate	Citramalate	negative	146.887	86.9	2.87	-20	-10	-18	-11
148	Urine	OA	oa	organic acid	oa.Citrate	Citrate	negative	190.854	86.9	2.31	-20	-10	-24	-9
149	Urine	OA	oa	organic acid	oa.Ethylacetoacetate	Ethylacetoacetate	positive	130.99	85	8.79	61	10	13	10
150	Urine	OA	oa	organic acid	oa.Ethylmalonate	Ethylmalonate	negative	130.905	54	6.37	-5	-10	-42	-20
151	Urine	OA	oa	organic acid	oa.Fumarate	Fumarate	negative	114.854	71	2.56	-5	-10	-14	-11
152	Urine	OA	oa	organic acid	oa.Gentisate	Gentisate	negative	152.877	107.9	8.48	-20	-10	-28	-11
153	Urine	OA	oa	organic acid	oa.Glutarate	Glutarate	negative	130.91	69	5.6	-20	-10	-20	-7
154	Urine	OA	oa	organic acid	oa.Glycerate	Glycerate	negative	104.878	74.9	0.91	-25	-10	-16	-9
155	Urine	OA	oa	organic acid	oa.Homogentisate	Homogentisate	negative	166.896	123	6.12	-20	-10	-16	-15
156	Urine	OA	oa	organic acid	oa.Homovanilate	Homovanilate	negative	180.866	121.9	9.2	-25	-10	-18	-13
157	Urine	OA	oa	organic acid	oa.Hydantoin.5.propionate	Hydantoin-5-propionate	positive	172.933	155	3.1	1	10	11	18
158	Urine	OA	oa	organic acid	oa.Indollactate	Indollactate	positive	206.004	118.1	11.06	1	10	29	14
159	Urine	OA	oa	organic acid	oa.Isocitrate	Isocitrate	negative	190.874	117	1.22	-5	-10	-20	-13
160	Urine	OA	oa	organic acid	oa.Kynurenate	Kynurenate	positive	189.98	62	8.42	1	10	70	20
161	Urine	OA	oa	organic acid	oa.Lactate	Lactate	negative	88.919	43	1.45	-5	-10	-14	-19
162	Urine	OA	oa	organic acid	oa.Malate	Malate	negative	132.852	114.9	1.11	-5	-10	-14	-13
163	Urine	OA	oa	organic acid	oa.Maleate	Maleate	negative	114.853	70.9	1.98	-5	-10	-14	-11
164	Urine	OA	oa	organic acid	oa.Malonate	Malonate	negative	102.842	41.1	1.3	-5	-10	-34	-19
165	Urine	OA	oa	organic acid	oa.Methylcitrate	Methylcitrate	negative	204.878	124.9	4.43	-15	-10	-18	-13
166	Urine	OA	oa	organic acid	oa.Methylmalonate	Methylmalonate	negative	116.879	55	3.32	-5	-10	-32	-20
167	Urine	OA	oa	organic acid	oa.Methylsuccinate	Methylsuccinate	negative	130.909	113	6.06	-15	-10	-14	-13
168	Urine	OA	oa	organic acid	oa.Mevalonolactone	Mevalonolactone	positive	131.031	69.1	5	1	10	13	8
169	Urine	OA	oa	organic acid	oa.Orotate	Orotate	postitive	157.045	68	1.59	1	10	29	18
170	Urine	OA	oa	organic acid	oa.Phenoxyacetate	Phenoxyacetate	negative	150.904	92.9	11.42	-25	-10	-20	-14
171	Urine	OA	oa	organic acid	oa.Phenyllactate	Phenyllactate	negative	164.911	146.9	10.43	-15	-10	-16	-17
172	Urine	OA	oa	organic acid	oa.Picolinate	Picolinate	positive	123.973	51.1	1.55	86	10	47	20
173	Urine	OA	oa	organic acid	oa.Pimelate	Pimelate	negative	158.91	68.9	8.71	-30	-10	-30	-9
174	Urine	OA	oa	organic acid	oa.Pyruvate	Pyruvate	negative	132.826	86.9	1.15	-15	-10	-10	-16
177	Urine	OA	oa	organic acid	oa.Succinate	Succinate	negative	116.894	98.9	2.67	-50	-10	-16	-11
178	Urine	OA	oa	organic acid	oa.Tartarate	Tartarate	negative	148.873	43	0.9	-10	-10	-34	-9
179	Urine	OA	oa	organic acid	oa.Vanillactate	Vanillactate	negative	210.907	149.9	8.25	-85	-10	-28	-17
180	Urine	OA	oa	organic acid	oa.Vanilmandelate	Vanilmandelate	negative	196.88	136.9	5.5	-25	-10	-28	-15

## Sheet: Lipidomics method
Order	Material	Used method	Lipid class	Lipid class name	Lipid name from the method	Full name of lipid	ESI mode	Q1 Mass (Da)	Q3 Mass (Da)	Retention Time (min)	DP (volts)	EP (volts)	CE (volts)	CXP (volts)
1	Serum	LIP	Cer	Ceramides	Cer(33:2-3)_d18:1/15:1	Cer(d18:1/15:1)	positive	522.5	264.3	5.63	100	10	40	6
2	Serum	LIP	Cer	Ceramides	Cer(34:0-2)_d18:0/16:0	Cer(d18:0/16:0)	positive	540.5	266.3	6.88	100	10	40	6
3	Serum	LIP	Cer	Ceramides	Cer(34:2-6)_d18:1/16:1	Cer(d18:1/16:1)	positive	536.5	264.3	5.7	100	10	40	6
4	Serum	LIP	Cer	Ceramides	Cer(36:0-2)_d18:0/18:0	Cer(d18:0/18:0)	positive	568.6	266.3	7.58	100	10	40	6
5	Serum	LIP	Cer	Ceramides	Cer(36:1-1)_d16:1/20:0	Cer(d16:1/20:0)	positive	566.6	236.2	7.35	100	10	40	6
6	Serum	LIP	Cer	Ceramides	Cer(38:0-1)_d16:0/22:0	Cer(d16:0/22:0)	positive	596.6	238.3	8.29	100	10	40	6
7	Serum	LIP	Cer	Ceramides	Cer(38:0-2)_d18:0/20:0	Cer(d18:0/20:0)	positive	596.6	266.3	8.27	100	10	40	6
8	Serum	LIP	Cer	Ceramides	Cer(38:1-1)_d16:1/22:0	Cer(d16:1/22:0)	positive	594.6	236.2	8.05	100	10	40	6
9	Serum	LIP	Cer	Ceramides	Cer(38:1-3)_d18:1/20:0	Cer(d18:1/20:0)	positive	594.6	264.3	8.03	100	10	40	6
10	Serum	LIP	Cer	Ceramides	Cer(38:3-4)_d16:1/22:2	Cer(d16:1/22:2)	positive	590.6	236.2	7.73	100	10	40	6
11	Serum	LIP	Cer	Ceramides	Cer(38:3-5)_d18:1/20:2	Cer(d18:1/20:2)	positive	590.6	264.3	7.71	100	10	40	6
12	Serum	LIP	Cer	Ceramides	Cer(39:1-2)_d16:1/23:0	Cer(d16:1/23:0)	positive	608.6	236.2	8.39	100	10	40	6
13	Serum	LIP	Cer	Ceramides	Cer(40:0-1)_d16:0/24:0	Cer(d16:0/24:0)	positive	624.6	238.3	8.94	100	10	40	6
14	Serum	LIP	Cer	Ceramides	Cer(40:0-2)_d18:0/22:0	Cer(d18:0/22:0)	positive	624.6	266.3	8.92	100	10	40	6
15	Serum	LIP	Cer	Ceramides	Cer(40:1-1)_d16:1/24:0	Cer(d16:1/24:0)	positive	622.6	236.2	8.72	100	10	40	6
16	Serum	LIP	Cer	Ceramides	Cer(40:1-3)_d18:1/22:0	Cer(d18:1/22:0)	positive	622.6	264.3	8.7	100	10	40	6
17	Serum	LIP	Cer	Ceramides	Cer(40:2-5)_d18:2/22:0	Cer(d18:2/22:0)	positive	620.6	262.2	8.13	100	10	40	6
18	Serum	LIP	Cer	Ceramides	Cer(40:3-4)_d18:1/22:2	Cer(d18:1/22:2)	positive	618.6	264.3	8.37	100	10	40	6
19	Serum	LIP	Cer	Ceramides	Cer(40:4-5)_d18:2/22:2	Cer(d18:2/22:2)	positive	616.6	262.2	7.81	100	10	40	6
20	Serum	LIP	Cer	Ceramides	Cer(40:6-2)_d18:1/22:5	Cer(d18:1/22:5)	positive	612.5	264.3	6.8	100	10	40	6
21	Serum	LIP	Cer	Ceramides	Cer(41:2)_d18:2/23:0	Cer(d18:2/23:0)	positive	634.6	262.2	8.47	100	10	40	6
22	Serum	LIP	Cer	Ceramides	Cer(42:2-3)_d18:1/24:1	Cer(d18:1/24:1)	positive	648.6	264.3	9.03	100	10	40	6
23	Serum	LIP	Cer	Ceramides	Cer(42:2-4)_d18:2/24:0	Cer(d18:2/24:0)	positive	648.6	262.2	8.78	100	10	40	6
24	Serum	LIP	Hex2Cer	Dihexosylceramides	Hex2Cer(32:1-1)_d16:1/16:0	Hex2Cer(d16:1/16:0)	positive	834.6	236.2	4.92	100	10	45	6
25	Serum	LIP	Hex2Cer	Dihexosylceramides	Hex2Cer(32:1-4)_d18:1/14:0	Hex2Cer(d18:1/14:0)	positive	834.6	264.3	4.92	100	10	45	6
26	Serum	LIP	Hex2Cer	Dihexosylceramides	Hex2Cer(34:1-4)_d18:1/16:0	Hex2Cer(d18:1/16:0)	positive	862.6	264.3	5.63	100	10	45	6
27	Serum	LIP	HexCer	Hexosylceramides	HexCer(32:1-1)_d16:1/16:0	HexCer(d16:1/16:0)	positive	672.5	236.2	5.18	100	10	45	6
28	Serum	LIP	HexCer	Hexosylceramides	HexCer(33:1-4)_d16:1/17:0	HexCer(d16:1/17:0)	positive	686.6	236.2	5.61	100	10	45	6
29	Serum	LIP	HexCer	Hexosylceramides	HexCer(33:1-5)_d18:1/15:0	HexCer(d18:1/15:0)	positive	686.6	264.3	5.6	100	10	45	6
30	Serum	LIP	HexCer	Hexosylceramides	HexCer(34:1-4)_d18:1/16:0	HexCer(d18:1/16:0)	positive	700.6	264.3	5.9	100	10	45	6
31	Serum	LIP	HexCer	Hexosylceramides	HexCer(34:1-5)_d18:0/16:1	HexCer(d18:0/16:1)	positive	700.6	266.3	6.44	100	10	45	6
32	Serum	LIP	HexCer	Hexosylceramides	HexCer(34:2-2)_d18:0/16:2	HexCer(d18:0/16:2)	positive	698.6	266.3	5.7	100	10	45	6
33	Serum	LIP	HexCer	Hexosylceramides	HexCer(34:2-4)_d16:1/18:1	HexCer(d16:1/18:1)	positive	698.6	236.2	5.71	100	10	45	6
34	Serum	LIP	HexCer	Hexosylceramides	HexCer(34:2-5)_d18:1/16:1	HexCer(d18:1/16:1)	positive	698.6	264.3	5.7	100	10	45	6
35	Serum	LIP	HexCer	Hexosylceramides	HexCer(35:1-1)_d18:0/17:1	HexCer(d18:0/17:1)	positive	714.6	236.2	6.36	100	10	45	6
36	Serum	LIP	HexCer	Hexosylceramides	HexCer(35:1-2)_d16:1/19:0	HexCer(d16:1/19:0)	positive	714.6	264.3	6.35	100	10	45	6
37	Serum	LIP	HexCer	Hexosylceramides	HexCer(36:0-3)_d20:0/16:0	HexCer(d20:0/16:0)	positive	730.6	312.3	7.71	100	10	45	6
38	Serum	LIP	HexCer	Hexosylceramides	HexCer(36:1-6)_d20:0/16:1	HexCer(d20:0/16:1)	positive	728.6	312.3	7.16	100	10	45	6
39	Serum	LIP	HexCer	Hexosylceramides	HexCer(36:2-2)_d18:0/18:2	HexCer(d18:0/18:2)	positive	726.6	266.3	6.63	100	10	45	6
40	Serum	LIP	HexCer	Hexosylceramides	HexCer(36:2-5)_d18:1/18:1	HexCer(d18:1/18:1)	positive	726.6	264.3	6.45	100	10	45	6
41	Serum	LIP	HexCer	Hexosylceramides	HexCer(36:2-6)_d20:1/16:1	HexCer(d20:1/16:1)	positive	726.6	310.3	6.52	100	10	45	6
42	Serum	LIP	HexCer	Hexosylceramides	HexCer(37:1-3)_d16:1/21:0	HexCer(d16:1/21:0)	positive	742.6	236.2	7.1	100	10	45	6
43	Serum	LIP	HexCer	Hexosylceramides	HexCer(37:1-4)_d18:1/19:0	HexCer(d18:1/19:0)	positive	742.6	264.3	7.08	100	10	45	6
44	Serum	LIP	HexCer	Hexosylceramides	HexCer(38:1-1)_d16:1/22:0	HexCer(d16:1/22:0)	positive	756.6	236.2	7.46	100	10	45	6
45	Serum	LIP	HexCer	Hexosylceramides	HexCer(38:2-4)_d16:1/22:1	HexCer(d16:1/22:1)	positive	754.6	236.2	7.19	100	10	45	6
46	Serum	LIP	HexCer	Hexosylceramides	HexCer(38:2-5)_d18:1/20:1	HexCer(d18:1/20:1)	positive	754.6	264.3	7.18	100	10	45	6
47	Serum	LIP	HexCer	Hexosylceramides	HexCer(39:1-2)_d16:1/23:0	HexCer(d16:1/23:0)	positive	770.7	236.2	7.83	100	10	45	6
48	Serum	LIP	HexCer	Hexosylceramides	HexCer(39:1-3)_d18:1/21:0	HexCer(d18:1/21:0)	positive	770.7	264.3	7.81	100	10	45	6
49	Serum	LIP	HexCer	Hexosylceramides	HexCer(40:2-1)_d18:0/22:2	HexCer(d18:0/22:2)	positive	782.7	266.3	8.37	100	10	45	6
50	Serum	LIP	HexCer	Hexosylceramides	HexCer(40:2-3)_d16:1/24:1	HexCer(d16:1/24:1)	positive	782.7	236.2	7.89	100	10	45	6
51	Serum	LIP	HexCer	Hexosylceramides	HexCer(40:2-4)_d18:1/22:1	HexCer(d18:1/22:1)	positive	782.7	264.3	7.87	100	10	45	6
52	Serum	LIP	HexCer	Hexosylceramides	HexCer(42:2-2)_d18:1/24:1	HexCer(d18:1/24:1)	positive	810.7	264.3	8.52	100	10	45	6
53	Serum	LIP	HexCer	Hexosylceramides	HexCer(42:3-3)_d18:2/24:1	HexCer(d18:2/24:1)	positive	808.7	262.2	7.97	100	10	45	6
54	Serum	LIP	DG	Diacylglycerols	DG(30:1-7)_DG(13:0/17:1)	DG(13:0_17:1)	positive	556.5	271.2	6.17	100	10	30	6
55	Serum	LIP	DG	Diacylglycerols	DG(32:0-7)_DG(16:0/16:0)	DG(16:0_16:0)	positive	586.5	313.3	7.86	100	10	30	6
56	Serum	LIP	DG	Diacylglycerols	DG(32:1-4)_DG(14:0/18:1)	DG(14:0_18:1)	positive	584.5	285.2	7.21	100	10	30	6
57	Serum	LIP	DG	Diacylglycerols	DG(32:1-8)_DG(16:0/16:1)	DG(16:0_16:1)	positive	584.5	313.3	7.22	100	10	30	6
58	Serum	LIP	DG	Diacylglycerols	DG(32:2-3)_DG(14:0/18:2)	DG(14:0_18:2)	positive	582.5	285.2	6.63	100	10	30	6
59	Serum	LIP	DG	Diacylglycerols	DG(34:0-7)_DG(16:0/18:0)	DG(16:0_18:0)	positive	614.6	313.3	8.53	100	10	30	6
60	Serum	LIP	DG	Diacylglycerols	DG(34:1-7)_DG(16:0/18:1)	DG(16:0_18:1)	positive	612.6	313.3	7.91	100	10	30	6
61	Serum	LIP	DG	Diacylglycerols	DG(34:2-5)_DG(16:0/18:2)	DG(16:0_18:2)	positive	610.5	313.3	7.35	100	10	30	6
62	Serum	LIP	DG	Diacylglycerols	DG(34:2-6)_DG(16:1/18:1)	DG(16:1_18:1)	positive	610.5	311.3	7.28	100	10	30	6
63	Serum	LIP	DG	Diacylglycerols	DG(34:2-7)_DG(17:0/17:2)	DG(17:0_17:2)	positive	610.5	327.3	7.58	100	10	30	6
64	Serum	LIP	DG	Diacylglycerols	DG(34:3-3)_DG(16:1/18:2)	DG(16:1_18:2)	positive	608.5	311.3	6.7	100	10	30	6
65	Serum	LIP	DG	Diacylglycerols	DG(34:3-4)_DG(16:0/18:3)	DG(16:0_18:3)	positive	608.5	313.3	6.88	100	10	30	6
66	Serum	LIP	DG	Diacylglycerols	DG(36:1-9)_DG(18:0/18:1)	DG(18:0_18:1)	positive	640.6	341.3	8.57	100	10	30	6
67	Serum	LIP	DG	Diacylglycerols	DG(36:2-7)_DG(18:0/18:2)	DG(18:0_18:2)	positive	638.6	341.3	8.05	100	10	30	6
68	Serum	LIP	DG	Diacylglycerols	DG(36:2-8)_DG(18:1/18:1)	DG(18:1_18:1)	positive	638.6	339.3	7.96	100	10	30	6
69	Serum	LIP	DG	Diacylglycerols	DG(36:3-6)_DG(18:1/18:2)	DG(18:1_18:2)	positive	636.6	339.3	7.4	100	10	30	6
70	Serum	LIP	DG	Diacylglycerols	DG(36:4-2)_DG(16:0/20:4)	DG(16:0_20:4)	positive	634.5	313.3	7.19	100	10	30	6
71	Serum	LIP	DG	Diacylglycerols	DG(36:4-5)_DG(18:1/18:3)	DG(18:1_18:3)	positive	634.5	339.3	6.91	100	10	30	6
72	Serum	LIP	DG	Diacylglycerols	DG(36:4-6)_DG(18:2/18:2)	DG(18:2_18:2)	positive	634.5	337.3	6.84	100	10	30	6
73	Serum	LIP	DG	Diacylglycerols	DG(38:2-6)_DG(18:1/20:1)	DG(18:1_20:1)	positive	666.6	339.3	8.58	100	10	30	6
74	Serum	LIP	DG	Diacylglycerols	DG(38:4-2)_DG(18:0/20:4)	DG(18:0_20:4)	positive	662.6	341.3	7.88	100	10	30	6
75	Serum	LIP	DG	Diacylglycerols	DG(38:5-4)_DG(18:1/20:4)	DG(18:1_20:4)	positive	660.6	339.3	7.24	100	10	30	6
76	Serum	LIP	DG	Diacylglycerols	DG(38:6-1)_DG(16:0/22:6)	DG(16:0_22:6)	positive	658.5	313.3	6.95	100	10	30	6
77	Serum	LIP	DG	Diacylglycerols	DG(38:6-3)_DG(18:1/20:5)	DG(18:1_20:5)	positive	658.5	339.3	6.75	100	10	30	6
78	Serum	LIP	DG	Diacylglycerols	DG(38:6-4)_DG(18:2/20:4)	DG(18:2_20:4)	positive	658.5	337.3	6.66	100	10	30	6
79	Serum	LIP	DG	Diacylglycerols	DG(40:2-7)_DG(20:0/20:2)	DG(20:0_20:2)	positive	694.6	369.3	9.2	100	10	30	6
80	Serum	LIP	DG	Diacylglycerols	DG(40:6-1)_DG(18:0/22:6)	DG(18:0_22:6)	positive	686.6	341.3	7.2	100	10	30	6
81	Serum	LIP	DG	Diacylglycerols	DG(40:7-1)_DG(18:1/22:6)	DG(18:1_22:6)	positive	684.6	339.3	7.02	100	10	30	6
82	Serum	LIP	DG	Diacylglycerols	DG(42:6-1)_DG(20:0/22:6)	DG(20:0_22:6)	positive	714.6	369.3	8.27	100	10	30	6
83	Serum	LIP	LPC	Lysophosphatidylcholines	LPC(14:0)	LPC(14:0)	positive	468.3	184.1	1.2	110	10	40	6
84	Serum	LIP	LPC	Lysophosphatidylcholines	LPC(15:0-1)	LPC(15:0)	positive	482.3	184.1	1.4	110	10	40	6
85	Serum	LIP	LPC	Lysophosphatidylcholines	LPC(16:0)	LPC(16:0)	positive	496.3	184.1	1.9	110	10	40	6
86	Serum	LIP	LPC	Lysophosphatidylcholines	LPC(16:1)	LPC(16:1)	positive	494.3	184.1	1.5	110	10	40	6
87	Serum	LIP	LPC	Lysophosphatidylcholines	LPC(17:0)	LPC(17:0)	positive	510.4	184.1	2.26	110	10	40	6
88	Serum	LIP	LPC	Lysophosphatidylcholines	LPC(17:1)	LPC(17:1)	positive	508.3	184.1	1.6	110	10	40	6
89	Serum	LIP	LPC	Lysophosphatidylcholines	LPC(18:0)	LPC(18:0)	positive	524.4	184.1	2.78	110	10	40	6
90	Serum	LIP	LPC	Lysophosphatidylcholines	LPC(18:1)	LPC(18:1)	positive	522.4	184.1	2	110	10	40	6
91	Serum	LIP	LPC	Lysophosphatidylcholines	LPC(18:2)	LPC(18:2)	positive	520.3	184.1	1.5	110	10	40	6
92	Serum	LIP	LPC	Lysophosphatidylcholines	LPC(18:3)	LPC(18:3)	positive	518.3	184.1	1.3	110	10	40	6
93	Serum	LIP	LPC	Lysophosphatidylcholines	LPC(19:0)	LPC(19:0)	positive	538.4	184.1	3.22	110	10	40	6
94	Serum	LIP	LPC	Lysophosphatidylcholines	LPC(20:0)	LPC(20:0)	positive	552.4	184.1	3.48	110	10	40	6
95	Serum	LIP	LPC	Lysophosphatidylcholines	LPC(20:1)	LPC(20:1)	positive	550.4	184.1	2.94	110	10	40	6
96	Serum	LIP	LPC	Lysophosphatidylcholines	LPC(20:2)	LPC(20:2)	positive	548.4	184.1	2.22	110	10	40	6
97	Serum	LIP	LPC	Lysophosphatidylcholines	LPC(20:3)	LPC(20:3)	positive	546.4	184.1	1.72	110	10	40	6
98	Serum	LIP	LPC	Lysophosphatidylcholines	LPC(20:4)	LPC(20:4)	positive	544.3	184.1	1.43	110	10	40	6
99	Serum	LIP	LPC	Lysophosphatidylcholines	LPC(20:5)	LPC(20:5)	positive	542.3	184.1	1.3	110	10	40	6
100	Serum	LIP	LPC	Lysophosphatidylcholines	LPC(22:0)	LPC(22:0)	positive	580.4	184.1	4.12	110	10	40	6
101	Serum	LIP	LPC	Lysophosphatidylcholines	LPC(22:1)	LPC(22:1)	positive	578.4	184.1	3.56	110	10	40	6
102	Serum	LIP	LPC	Lysophosphatidylcholines	LPC(22:2)	LPC(22:2)	positive	576.4	184.1	3.15	110	10	40	6
103	Serum	LIP	LPC	Lysophosphatidylcholines	LPC(22:3)	LPC(22:3)	positive	574.4	184.1	2.5	110	10	40	6
104	Serum	LIP	LPC	Lysophosphatidylcholines	LPC(22:4)	LPC(22:4)	positive	572.4	184.1	2.02	110	10	40	6
105	Serum	LIP	LPC	Lysophosphatidylcholines	LPC(22:5-1)	LPC(22:5)	positive	570.4	184.1	1.78	110	10	40	6
106	Serum	LIP	LPC	Lysophosphatidylcholines	LPC(22:6)	LPC(22:6)	positive	568.3	184.1	1.36	110	10	40	6
107	Serum	LIP	LPC	Lysophosphatidylcholines	LPC(24:0)	LPC(24:0)	positive	608.5	184.1	4.79	110	10	40	6
108	Serum	LIP	LPC	Lysophosphatidylcholines	LPC(24:1)	LPC(24:1)	positive	606.5	184.1	4.14	110	10	40	6
109	Serum	LIP	LPC	Lysophosphatidylcholines	LPC(25:0)	LPC(25:0)	positive	622.5	184.1	5.16	110	10	40	6
110	Serum	LIP	LPC	Lysophosphatidylcholines	LPC(26:0)	LPC(26:0)	positive	636.5	184.1	5.53	110	10	40	6
111	Serum	LIP	LPC	Lysophosphatidylcholines	LPC(26:1)	LPC(26:1)	positive	634.5	184.1	4.79	110	10	40	6
112	Serum	LIP	LPCO	Lysophosphatidylcholine plasmanyls	LPC(O-16:0)	LPC(O-16:0)	positive	482.4	184.1	2.14	100	10	40	6
113	Serum	LIP	LPCP	Lysophosphatidylcholine plasmalogens	LPC(O-16:1)	LPC(P-16:0)	positive	480.3	184.1	2.07	100	10	40	6
114	Serum	LIP	LPCO	Lysophosphatidylcholine plasmanyls	LPC(O-18:0)	LPC(O-18:0)	positive	510.4	184.1	3.15	100	10	40	6
115	Serum	LIP	LPCP	Lysophosphatidylcholine plasmalogens	LPC(O-18:1)	LPC(P-18:0)	positive	508.4	184.1	3.08	100	10	40	6
116	Serum	LIP	LPCO	Lysophosphatidylcholine plasmanyls	LPC(O-18:2-1)	LPC(O-18:2)	positive	506.4	184.1	2.77	100	10	40	6
117	Serum	LIP	LPCP	Lysophosphatidylcholine plasmalogens	LPC(O-18:2-2)	LPC(P-18:1)	positive	506.4	184.1	2.77	100	10	40	6
118	Serum	LIP	LPCP	Lysophosphatidylcholine plasmalogens	LPC(O-18:3-1)	LPC(P-18:2)	positive	504.3	184.1	1.99	100	10	40	6
119	Serum	LIP	LPCO	Lysophosphatidylcholine plasmanyls	LPC(O-20:0)	LPC(O-20:0)	positive	538.4	184.1	3.77	100	10	40	6
120	Serum	LIP	LPCO	Lysophosphatidylcholine plasmanyls	LPC(O-20:1)	LPC(O-20:1)	positive	536.4	184.1	2.87	100	10	40	6
121	Serum	LIP	LPE	Lysophosphatidylethanolamines	LPE(15:0)	LPE(15:0)	positive	440.3	299.3	1.46	100	10	25	6
122	Serum	LIP	LPE	Lysophosphatidylethanolamines	LPE(16:0)	LPE(16:0)	positive	454.3	313.3	1.85	100	10	25	6
123	Serum	LIP	LPE	Lysophosphatidylethanolamines	LPE(16:1)	LPE(16:1)	positive	452.3	311.3	1.5	100	10	25	6
124	Serum	LIP	LPE	Lysophosphatidylethanolamines	LPE(17:0)	LPE(17:0)	positive	468.3	327.3	2.32	100	10	25	6
125	Serum	LIP	LPE	Lysophosphatidylethanolamines	LPE(17:1)	LPE(17:1)	positive	466.3	325.3	1.63	100	10	25	6
126	Serum	LIP	LPE	Lysophosphatidylethanolamines	LPE(18:0)	LPE(18:0)	positive	482.3	341.3	2.85	100	10	25	6
127	Serum	LIP	LPE	Lysophosphatidylethanolamines	LPE(18:1)	LPE(18:1)	positive	480.3	339.3	2.04	100	10	25	6
128	Serum	LIP	LPE	Lysophosphatidylethanolamines	LPE(18:2)	LPE(18:2)	positive	478.3	337.3	1.5	100	10	25	6
129	Serum	LIP	LPE	Lysophosphatidylethanolamines	LPE(20:1)	LPE(20:1)	positive	508.3	367.3	3	100	10	25	6
130	Serum	LIP	LPE	Lysophosphatidylethanolamines	LPE(20:2)	LPE(20:2)	positive	506.3	365.3	2.27	100	10	25	6
131	Serum	LIP	LPE	Lysophosphatidylethanolamines	LPE(20:3)	LPE(20:3)	positive	504.3	363.3	1.96	100	10	25	6
132	Serum	LIP	LPE	Lysophosphatidylethanolamines	LPE(22:0)	LPE(22:0)	positive	538.4	397.4	4.2	100	10	25	6
133	Serum	LIP	LPE	Lysophosphatidylethanolamines	LPE(22:1)	LPE(22:1)	positive	536.4	395.4	3.64	100	10	25	6
134	Serum	LIP	LPE	Lysophosphatidylethanolamines	LPE(22:4)	LPE(22:4)	positive	530.3	389.3	2.06	100	10	25	6
135	Serum	LIP	LPE	Lysophosphatidylethanolamines	LPE(22:6)	LPE(22:6)	positive	526.3	385.3	1.39	100	10	25	6
136	Serum	LIP	LPEO	Lysophosphatidylethanolamine plasmanyls	LPE(O-18:3)	LPE(O-18:3)	positive	484.3	343.3	2.85	100	10	30	6
137	Serum	LIP	PC	Phosphatidylcholines	PC(28:0)	PC(28:0)	positive	678.5	184.1	4.96	100	10	40	6
138	Serum	LIP	PC	Phosphatidylcholines	PC(29:0)	PC(29:0)	positive	692.5	184.1	5.28	100	10	40	6
139	Serum	LIP	PC	Phosphatidylcholines	PC(30:0)	PC(30:0)	positive	706.5	184.1	5.65	100	10	40	6
140	Serum	LIP	PC	Phosphatidylcholines	PC(30:1)	PC(30:1)	positive	704.5	184.1	5.05	100	10	40	6
141	Serum	LIP	PC	Phosphatidylcholines	PC(31:0)	PC(31:0)	positive	720.6	184.1	6	100	10	40	6
142	Serum	LIP	PC	Phosphatidylcholines	PC(31:1)	PC(31:1)	positive	718.5	184.1	5.39	100	10	40	6
143	Serum	LIP	PC	Phosphatidylcholines	PC(32:0)	PC(32:0)	positive	734.6	184.1	6.36	100	10	40	6
144	Serum	LIP	PC	Phosphatidylcholines	PC(32:1)	PC(32:1)	positive	732.6	184.1	5.73	100	10	40	6
145	Serum	LIP	PC	Phosphatidylcholines	PC(32:2)	PC(32:2)	positive	730.5	184.1	5.2	100	10	40	6
146	Serum	LIP	PC	Phosphatidylcholines	PC(33:1)	PC(33:1)	positive	746.6	184.1	6.09	100	10	40	6
147	Serum	LIP	PC	Phosphatidylcholines	PC(33:4)	PC(33:4)	positive	740.5	184.1	4.37	100	10	40	6
148	Serum	LIP	PC	Phosphatidylcholines	PC(34:0)	PC(34:0)	positive	762.6	184.1	7.07	100	10	40	6
149	Serum	LIP	PC	Phosphatidylcholines	PC(34:1)	PC(34:1)	positive	760.6	184.1	6.45	100	10	40	6
150	Serum	LIP	PC	Phosphatidylcholines	PC(34:2)	PC(34:2)	positive	758.6	184.1	5.93	100	10	40	6
151	Serum	LIP	PC	Phosphatidylcholines	PC(34:3-1)	PC(34:3)	positive	756.6	184.1	5.39	100	10	40	6
152	Serum	LIP	PC	Phosphatidylcholines	PC(34:4)	PC(34:4)	positive	754.5	184.1	5.09	100	10	40	6
153	Serum	LIP	PC	Phosphatidylcholines	PC(34:5)	PC(34:5)	positive	752.5	184.1	4.67	100	10	40	6
154	Serum	LIP	PC	Phosphatidylcholines	PC(36:0)	PC(36:0)	positive	790.6	184.1	7.78	100	10	40	6
155	Serum	LIP	PC	Phosphatidylcholines	PC(36:1-1)	PC(36:1)	positive	788.6	184.1	7.14	100	10	40	6
156	Serum	LIP	PC	Phosphatidylcholines	PC(36:2-1)	PC(36:2)	positive	786.6	184.1	6.59	100	10	40	6
157	Serum	LIP	PC	Phosphatidylcholines	PC(36:3-1)	PC(36:3)	positive	784.6	184.1	6.03	100	10	40	6
158	Serum	LIP	PC	Phosphatidylcholines	PC(36:4-1)	PC(36:4) (a)	positive	782.6	184.1	5.79	100	10	40	6
159	Serum	LIP	PC	Phosphatidylcholines	PC(36:4-2)	PC(36:4) (b)	positive	782.6	184.1	5.42	100	10	40	6
160	Serum	LIP	PC	Phosphatidylcholines	PC(36:5)	PC(36:5)	positive	780.6	184.1	5.32	100	10	40	6
161	Serum	LIP	PC	Phosphatidylcholines	PC(36:6)	PC(36:6)	positive	778.5	184.1	4.92	100	10	40	6
162	Serum	LIP	PC	Phosphatidylcholines	PC(37:0)	PC(37:0)	positive	804.6	184.1	8.13	100	10	40	6
163	Serum	LIP	PC	Phosphatidylcholines	PC(37:1-1)	PC(37:1)	positive	802.6	184.1	7.4	100	10	40	6
164	Serum	LIP	PC	Phosphatidylcholines	PC(37:6)	PC(37:6)	positive	792.6	184.1	5.25	100	10	40	6
165	Serum	LIP	PC	Phosphatidylcholines	PC(38:1-1)	PC(38:1)	positive	816.6	184.1	7.7	100	10	40	6
166	Serum	LIP	PC	Phosphatidylcholines	PC(38:3)	PC(38:3)	positive	812.6	184.1	6.78	100	10	40	6
167	Serum	LIP	PC	Phosphatidylcholines	PC(38:4-1)	PC(38:4)	positive	810.6	184.1	6.5	100	10	40	6
168	Serum	LIP	PC	Phosphatidylcholines	PC(38:5-1)	PC(38:5)	positive	808.6	184.1	5.91	100	10	40	6
169	Serum	LIP	PC	Phosphatidylcholines	PC(38:6-1)	PC(38:6) (a)	positive	806.6	184.1	5.59	100	10	40	6
170	Serum	LIP	PC	Phosphatidylcholines	PC(38:6-2)	PC(38:6) (b)	positive	806.6	184.1	5.59	100	10	40	6
171	Serum	LIP	PC	Phosphatidylcholines	PC(40:1-1)	PC(40:1)	positive	844.7	184.1	8.4	100	10	40	6
172	Serum	LIP	PC	Phosphatidylcholines	PC(40:4-2)	PC(40:4)	positive	838.6	184.1	6.98	100	10	40	6
173	Serum	LIP	PC	Phosphatidylcholines	PC(40:5-1)	PC(40:5) (a)	positive	836.6	184.1	6.51	100	10	40	6
174	Serum	LIP	PC	Phosphatidylcholines	PC(40:5-3)	PC(40:5) (b)	positive	836.6	184.1	6.76	100	10	40	6
175	Serum	LIP	PC	Phosphatidylcholines	PC(40:6-1)	PC(40:6)	positive	834.6	184.1	6.28	100	10	40	6
176	Serum	LIP	PC	Phosphatidylcholines	PC(40:7)	PC(40:7)	positive	832.6	184.1	5.67	100	10	40	6
177	Serum	LIP	PC	Phosphatidylcholines	PC(40:8-1)	PC(40:8)	positive	830.6	184.1	5.15	100	10	40	6
178	Serum	LIP	PC	Phosphatidylcholines	PC(41:2-1)	PC(41:2)	positive	856.7	184.1	8.3	100	10	40	6
179	Serum	LIP	PC	Phosphatidylcholines	PC(42:1)	PC(42:1)	positive	872.7	184.1	9.14	100	10	40	6
180	Serum	LIP	PC	Phosphatidylcholines	PC(42:10)	PC(42:10)	positive	854.6	184.1	5	100	10	40	6
181	Serum	LIP	PC	Phosphatidylcholines	PC(42:2-1)	PC(42:2)	positive	870.7	184.1	8.69	100	10	40	6
182	Serum	LIP	PC	Phosphatidylcholines	PC(42:4)	PC(42:4)	positive	866.7	184.1	7.86	100	10	40	6
183	Serum	LIP	PCO	Phosphatidylcholine plasmanyls	PC(O-30:0)	PC(O-30:0)	positive	692.6	184.1	6.08	100	10	40	6
184	Serum	LIP	PCO	Phosphatidylcholine plasmanyls	PC(O-30:1-1)	PC(O-30:1)	positive	690.5	184.1	5.23	100	10	40	6
185	Serum	LIP	PCP	Phosphatidylcholine plasmalogens	PC(O-30:1-2)	PC(P-30:0)	positive	690.5	184.1	5.98	100	10	40	6
186	Serum	LIP	PCO	Phosphatidylcholine plasmanyls	PC(O-31:0)	PC(O-31:0)	positive	706.6	184.1	6.44	100	10	40	6
187	Serum	LIP	PCP	Phosphatidylcholine plasmalogens	PC(O-31:2)	PC(P-31:1)	positive	702.5	184.1	5.6	100	10	40	6
188	Serum	LIP	PCP	Phosphatidylcholine plasmalogens	PC(O-31:3)	PC(P-31:2)	positive	700.5	184.1	4.99	100	10	40	6
189	Serum	LIP	PCO	Phosphatidylcholine plasmanyls	PC(O-32:0)	PC(O-32:0)	positive	720.6	184.1	6.81	100	10	40	6
190	Serum	LIP	PCP	Phosphatidylcholine plasmalogens	PC(O-32:1-1)	PC(P-32:0)	positive	718.6	184.1	6.7	100	10	40	6
191	Serum	LIP	PCP	Phosphatidylcholine plasmalogens	PC(O-32:2)	PC(P-32:1)	positive	716.6	184.1	6.1	100	10	40	6
192	Serum	LIP	PCP	Phosphatidylcholine plasmalogens	PC(O-33:2-2)	PC(P-33:1)	positive	730.6	184.1	6.35	100	10	40	6
193	Serum	LIP	PCP	Phosphatidylcholine plasmalogens	PC(O-33:3)	PC(P-33:2)	positive	728.6	184.1	5.71	100	10	40	6
194	Serum	LIP	PCO	Phosphatidylcholine plasmanyls	PC(O-34:0)	PC(O-34:0)	positive	748.6	184.1	7.52	100	10	40	6
195	Serum	LIP	PCO	Phosphatidylcholine plasmanyls	PC(O-34:1-1)	PC(O-34:1)	positive	746.6	184.1	6.86	100	10	40	6
196	Serum	LIP	PCP	Phosphatidylcholine plasmalogens	PC(O-34:1-2)	PC(P-34:0)	positive	746.6	184.1	7.42	100	10	40	6
197	Serum	LIP	PCO	Phosphatidylcholine plasmanyls	PC(O-34:2-1)	PC(O-34:2)	positive	744.6	184.1	6.31	100	10	40	6
198	Serum	LIP	PCP	Phosphatidylcholine plasmalogens	PC(O-34:3-1)	PC(P-34:2)	positive	742.6	184.1	6.21	100	10	40	6
199	Serum	LIP	PCO	Phosphatidylcholine plasmanyls	PC(O-34:4-1)	PC(O-34:4) (a)	positive	740.6	184.1	5.69	100	10	40	6
200	Serum	LIP	PCO	Phosphatidylcholine plasmanyls	PC(O-34:4-2)	PC(O-34:4) (b)	positive	740.6	184.1	5.69	100	10	40	6
201	Serum	LIP	PCO	Phosphatidylcholine plasmanyls	PC(O-35:4)	PC(O-35:4)	positive	754.6	184.1	6.06	100	10	40	6
202	Serum	LIP	PCO	Phosphatidylcholine plasmanyls	PC(O-36:0)	PC(O-36:0)	positive	776.7	184.1	8.19	100	10	40	6
203	Serum	LIP	PCO	Phosphatidylcholine plasmanyls	PC(O-36:1-1)	PC(O-36:1)	positive	774.6	184.1	7.46	100	10	40	6
204	Serum	LIP	PCO	Phosphatidylcholine plasmanyls	PC(O-36:2-1)	PC(O-36:2)	positive	772.6	184.1	7	100	10	40	6
205	Serum	LIP	PCP	Phosphatidylcholine plasmalogens	PC(O-36:2-2)	PC(P-36:1)	positive	772.6	184.1	7.47	100	10	40	6
206	Serum	LIP	PCP	Phosphatidylcholine plasmalogens	PC(O-36:3-1)	PC(P-36:2)	positive	770.6	184.1	6.92	100	10	40	6
207	Serum	LIP	PCO	Phosphatidylcholine plasmanyls	PC(O-36:4-1)	PC(O-36:4)	positive	768.6	184.1	6.2	100	10	40	6
208	Serum	LIP	PCP	Phosphatidylcholine plasmalogens	PC(O-36:5-1)	PC(P-36:4)	positive	766.6	184.1	6.08	100	10	40	6
209	Serum	LIP	PCP	Phosphatidylcholine plasmalogens	PC(O-36:6-1)	PC(P-36:5)	positive	764.6	184.1	5.6	100	10	40	6
210	Serum	LIP	PCO	Phosphatidylcholine plasmanyls	PC(O-36:7)	PC(O-36:7)	positive	762.5	184.1	5.33	100	10	40	6
211	Serum	LIP	PCO	Phosphatidylcholine plasmanyls	PC(O-38:0)	PC(O-38:0)	positive	804.7	184.1	8.81	100	10	40	6
212	Serum	LIP	PCO	Phosphatidylcholine plasmanyls	PC(O-38:1-1)	PC(O-38:1)	positive	802.7	184.1	8.21	100	10	40	6
213	Serum	LIP	PCO	Phosphatidylcholine plasmanyls	PC(O-38:4-1)	PC(O-38:4)	positive	796.6	184.1	6.91	100	10	40	6
214	Serum	LIP	PCO	Phosphatidylcholine plasmanyls	PC(O-38:5-1)	PC(O-38:5)	positive	794.6	184.1	6.24	100	10	40	6
215	Serum	LIP	PCP	Phosphatidylcholine plasmalogens	PC(O-38:5-2)	PC(P-38:4)	positive	794.6	184.1	6.79	100	10	40	6
216	Serum	LIP	PCP	Phosphatidylcholine plasmalogens	PC(O-38:6-1)	PC(P-38:5)	positive	792.6	184.1	6.12	100	10	40	6
217	Serum	LIP	PCO	Phosphatidylcholine plasmanyls	PC(O-38:7)	PC(O-38:7)	positive	790.6	184.1	5.85	100	10	40	6
218	Serum	LIP	PCO	Phosphatidylcholine plasmanyls	PC(O-40:0)	PC(O-40:0)	positive	832.7	184.1	9.4	100	10	40	6
219	Serum	LIP	PCO	Phosphatidylcholine plasmanyls	PC(O-40:4-1)	PC(O-40:4)	positive	824.7	184.1	7.61	100	10	40	6
220	Serum	LIP	PCP	Phosphatidylcholine plasmalogens	PC(O-40:6-1)	PC(P-40:5)	positive	820.6	184.1	6.7	100	10	40	6
221	Serum	LIP	PCO	Phosphatidylcholine plasmanyls	PC(O-40:7)	PC(O-40:7)	positive	818.6	184.1	6.57	100	10	40	6
222	Serum	LIP	PCO	Phosphatidylcholine plasmanyls	PC(O-42:2-1)	PC(O-42:2)	positive	856.7	184.1	8.99	100	10	40	6
223	Serum	LIP	PCO	Phosphatidylcholine plasmanyls	PC(O-42:4-1)	PC(O-42:4)	positive	852.7	184.1	8.26	100	10	40	6
224	Serum	LIP	PCO	Phosphatidylcholine plasmanyls	PC(O-42:5-1)	PC(O-42:5) (a)	positive	850.7	184.1	7.58	100	10	40	6
225	Serum	LIP	PCO	Phosphatidylcholine plasmanyls	PC(O-42:5-2)	PC(O-42:5) (b)	positive	850.7	184.1	7.58	100	10	40	6
226	Serum	LIP	PCO	Phosphatidylcholine plasmanyls	PC(O-42:7-2)	PC(O-42:7)	positive	846.6	184.1	7.27	100	10	40	6
227	Serum	LIP	PE	Phopshatidylethanolamines	PE(32:0)	PE(32:0)	positive	692.5	551.5	6.57	100	10	30	6
228	Serum	LIP	PE	Phopshatidylethanolamines	PE(32:1)	PE(32:1)	positive	690.5	549.5	5.94	100	10	30	6
229	Serum	LIP	PE	Phopshatidylethanolamines	PE(32:2)	PE(32:2)	positive	688.5	547.5	5.37	100	10	30	6
230	Serum	LIP	PE	Phopshatidylethanolamines	PE(34:0)	PE(34:0)	positive	720.6	579.5	7.28	100	10	30	6
231	Serum	LIP	PE	Phopshatidylethanolamines	PE(34:1)	PE(34:1)	positive	718.5	577.5	6.64	100	10	30	6
232	Serum	LIP	PE	Phopshatidylethanolamines	PE(34:2)	PE(34:2)	positive	716.5	575.5	6.09	100	10	30	6
233	Serum	LIP	PE	Phopshatidylethanolamines	PE(34:3-1)	PE(34:3)	positive	714.5	573.5	5.6	100	10	30	6
234	Serum	LIP	PE	Phopshatidylethanolamines	PE(35:1)	PE(35:1)	positive	732.6	591.5	6.99	100	10	30	6
235	Serum	LIP	PE	Phopshatidylethanolamines	PE(35:2)	PE(35:2)	positive	730.5	589.5	6.45	100	10	30	6
236	Serum	LIP	PE	Phopshatidylethanolamines	PE(36:0)	PE(36:0)	positive	748.6	607.6	7.96	100	10	30	6
237	Serum	LIP	PE	Phopshatidylethanolamines	PE(36:1-1)	PE(36:1)	positive	746.6	605.6	7.35	100	10	30	6
238	Serum	LIP	PE	Phopshatidylethanolamines	PE(36:2-1)	PE(36:2)	positive	744.6	603.5	6.8	100	10	30	6
239	Serum	LIP	PE	Phopshatidylethanolamines	PE(36:3-1)	PE(36:3)	positive	742.5	601.5	6.15	100	10	30	6
240	Serum	LIP	PE	Phopshatidylethanolamines	PE(36:4)	PE(36:4)	positive	740.5	599.5	5.97	100	10	30	6
241	Serum	LIP	PE	Phopshatidylethanolamines	PE(36:5-1)	PE(36:5)	positive	738.5	597.5	5.5	100	10	30	6
242	Serum	LIP	PE	Phopshatidylethanolamines	PE(36:6)	PE(36:6)	positive	736.5	595.5	5.08	100	10	30	6
243	Serum	LIP	PE	Phopshatidylethanolamines	PE(38:1)	PE(38:1)	positive	774.6	633.6	7.99	100	10	30	6
244	Serum	LIP	PE	Phopshatidylethanolamines	PE(38:2)	PE(38:2)	positive	772.6	631.6	7.4	100	10	30	6
245	Serum	LIP	PE	Phopshatidylethanolamines	PE(38:3-1)	PE(38:3)	positive	770.6	629.6	6.98	100	10	30	6
246	Serum	LIP	PE	Phopshatidylethanolamines	PE(38:4-1)	PE(38:4)	positive	768.6	627.5	6.68	100	10	30	6
247	Serum	LIP	PE	Phopshatidylethanolamines	PE(38:5-1)	PE(38:5)	positive	766.5	625.5	6.02	100	10	30	6
248	Serum	LIP	PE	Phopshatidylethanolamines	PE(38:6)	PE(38:6)	positive	764.5	623.5	5.77	100	10	30	6
249	Serum	LIP	PE	Phopshatidylethanolamines	PE(40:5)	PE(40:5)	positive	794.6	653.6	6.95	100	10	30	6
250	Serum	LIP	PE	Phopshatidylethanolamines	PE(40:6-1)	PE(40:6)	positive	792.6	651.5	6.48	100	10	30	6
251	Serum	LIP	PE	Phopshatidylethanolamines	PE(40:7)	PE(40:7)	positive	790.5	649.5	5.83	100	10	30	6
252	Serum	LIP	PE	Phopshatidylethanolamines	PE(40:8)	PE(40:8)	positive	788.5	647.5	5.32	100	10	30	6
253	Serum	LIP	PE	Phopshatidylethanolamines	PE(42:7)	PE(42:7)	positive	818.6	677.6	6.5	100	10	30	6
254	Serum	LIP	PEO	Phopshatidylethanolamine plasmanyls	PE(O-32:0)	PE(O-32:0)	positive	678.5	537.5	7.03	100	10	30	6
255	Serum	LIP	PEO	Phopshatidylethanolamine plasmanyls	PE(O-32:1)	PE(O-32:1)	positive	676.5	535.5	6.37	100	10	30	6
256	Serum	LIP	PEP	Phopshatidylethanolamine plasmalogens	PE(O-32:1-1)_16:0p/16:0	PE(P-16:0/16:0)	positive	676.5	364	6.94	100	10	30	6
257	Serum	LIP	PEP	Phopshatidylethanolamine plasmalogens	PE(O-32:2-1)_16:0p/16:1	PE(P-16:0/16:1)	positive	674.5	364	6.3	100	10	30	6
258	Serum	LIP	PEO	Phopshatidylethanolamine plasmanyls	PE(O-34:0)	PE(O-34:0)	positive	706.6	565.6	7.74	100	10	30	6
259	Serum	LIP	PEO	Phopshatidylethanolamine plasmanyls	PE(O-34:1)	PE(O-34:1)	positive	704.6	563.5	7.09	100	10	30	6
260	Serum	LIP	PEP	Phopshatidylethanolamine plasmalogens	PE(O-34:1-2)_18:0p/16:0	PE(P-18:0/16:0)	positive	704.6	392	7.65	100	10	30	6
261	Serum	LIP	PEO	Phopshatidylethanolamine plasmanyls	PE(O-34:2)	PE(O-34:2)	positive	702.5	561.5	6.54	100	10	30	6
262	Serum	LIP	PEP	Phopshatidylethanolamine plasmalogens	PE(O-34:2-1)_16:0p/18:1	PE(P-16:0/18:1)	positive	702.5	364	7.01	100	10	30	6
263	Serum	LIP	PEP	Phopshatidylethanolamine plasmalogens	PE(O-34:2-2)_18:0p/16:1	PE(P-18:0/16:1)	positive	702.5	392	7.02	100	10	30	6
264	Serum	LIP	PEP	Phopshatidylethanolamine plasmalogens	PE(O-34:2-4)_18:1p/16:0	PE(P-18:1/16:0)	positive	702.5	390	7	100	10	30	6
265	Serum	LIP	PEP	Phopshatidylethanolamine plasmalogens	PE(O-34:3-1)_16:0p/18:2	PE(P-16:0/18:2)	positive	700.5	364	6.44	100	10	30	6
266	Serum	LIP	PEP	Phopshatidylethanolamine plasmalogens	PE(O-34:3-3)_18:1p/16:1	PE(P-18:1/16:1)	positive	700.5	390	6.35	100	10	30	6
267	Serum	LIP	PEO	Phopshatidylethanolamine plasmanyls	PE(O-34:4)	PE(O-34:4)	positive	698.5	557.5	5.7	100	10	30	6
268	Serum	LIP	PEP	Phopshatidylethanolamine plasmalogens	PE(O-34:4-1)_16:0p/18:3	PE(P-16:0/18:3)	positive	698.5	364	5.94	100	10	30	6
269	Serum	LIP	PEO	Phopshatidylethanolamine plasmanyls	PE(O-36:0)	PE(O-36:0)	positive	734.6	593.6	8.4	100	10	30	6
270	Serum	LIP	PEO	Phopshatidylethanolamine plasmanyls	PE(O-36:1)	PE(O-36:1)	positive	732.6	591.6	7.81	100	10	30	6
271	Serum	LIP	PEP	Phopshatidylethanolamine plasmalogens	PE(O-36:1-3)_20:0p/16:0	PE(P-20:0/16:0)	positive	732.6	420	8.32	100	10	30	6
272	Serum	LIP	PEO	Phopshatidylethanolamine plasmanyls	PE(O-36:2)	PE(O-36:2)	positive	730.6	589.6	7.23	100	10	30	6
273	Serum	LIP	PEP	Phopshatidylethanolamine plasmalogens	PE(O-36:2-1)_16:0p/20:1	PE(P-16:0/20:1)	positive	730.6	364	7.66	100	10	30	6
274	Serum	LIP	PEP	Phopshatidylethanolamine plasmalogens	PE(O-36:2-2)_18:0p/18:1	PE(P-18:0/18:1)	positive	730.6	392	7.72	100	10	30	6
275	Serum	LIP	PEP	Phopshatidylethanolamine plasmalogens	PE(O-36:3-2)_18:0p/18:2	PE(P-18:0/18:2)	positive	728.6	392	7.15	100	10	30	6
276	Serum	LIP	PEP	Phopshatidylethanolamine plasmalogens	PE(O-36:3-4)_18:1p/18:1	PE(P-18:1/18:1)	positive	728.6	390	7.06	100	10	30	6
277	Serum	LIP	PEO	Phopshatidylethanolamine plasmanyls	PE(O-36:4)	PE(O-36:4)	positive	726.5	585.5	6.42	100	10	30	6
278	Serum	LIP	PEP	Phopshatidylethanolamine plasmalogens	PE(O-36:4-1)_16:0p/20:3	PE(P-16:0/20:3)	positive	726.5	364	6.63	100	10	30	6
279	Serum	LIP	PEP	Phopshatidylethanolamine plasmalogens	PE(O-36:4-2)_18:0p/18:3	PE(P-18:0/18:3)	positive	726.5	392	6.66	100	10	30	6
280	Serum	LIP	PEP	Phopshatidylethanolamine plasmalogens	PE(O-36:4-3)_18:1p/18:2	PE(P-18:1/18:2)	positive	726.5	390	6.5	100	10	30	6
281	Serum	LIP	PEP	Phopshatidylethanolamine plasmalogens	PE(O-36:4-5)_18:2p/18:1	PE(P-18:2/18:1)	positive	726.5	388	6.5	100	10	30	6
282	Serum	LIP	PEP	Phopshatidylethanolamine plasmalogens	PE(O-36:5-1)_16:0p/20:4	PE(P-16:0/20:4)	positive	724.5	364	6.3	100	10	30	6
283	Serum	LIP	PEP	Phopshatidylethanolamine plasmalogens	PE(O-36:5-4)_18:2p/18:2	PE(P-18:2/18:2)	positive	724.5	388	5.94	100	10	30	6
284	Serum	LIP	PEP	Phopshatidylethanolamine plasmalogens	PE(O-36:6-1)_16:0p/20:5	PE(P-16:0/20:5)	positive	722.5	364	5.82	100	10	30	6
285	Serum	LIP	PEO	Phopshatidylethanolamine plasmanyls	PE(O-38:1)	PE(O-38:1)	positive	760.6	619.6	8.45	100	10	30	6
286	Serum	LIP	PEP	Phopshatidylethanolamine plasmalogens	PE(O-38:2-2)_18:0p/20:1	PE(P-18:0/20:1)	positive	758.6	392	8.32	100	10	30	6
287	Serum	LIP	PEP	Phopshatidylethanolamine plasmalogens	PE(O-38:2-3)_20:0p/18:1	PE(P-20:0/18:1)	positive	758.6	420	8.37	100	10	30	6
288	Serum	LIP	PEP	Phopshatidylethanolamine plasmalogens	PE(O-38:3-3)_20:0p/18:2	PE(P-20:0/18:2)	positive	756.6	420	7.92	100	10	30	6
289	Serum	LIP	PEP	Phopshatidylethanolamine plasmalogens	PE(O-38:3-4)_18:1p/20:1	PE(P-18:1/20:1)	positive	756.6	390	7.78	100	10	30	6
290	Serum	LIP	PEP	Phopshatidylethanolamine plasmalogens	PE(O-38:3-5)_20:1p/18:1	PE(P-20:1/18:1)	positive	756.6	418	7.73	100	10	30	6
291	Serum	LIP	PEO	Phopshatidylethanolamine plasmanyls	PE(O-38:4)	PE(O-38:4)	positive	754.6	613.6	7.13	100	10	30	6
292	Serum	LIP	PEP	Phopshatidylethanolamine plasmalogens	PE(O-38:4-2)_18:0p/20:3	PE(P-18:0/20:3)	positive	754.6	392	7.48	100	10	30	6
293	Serum	LIP	PEP	Phopshatidylethanolamine plasmalogens	PE(O-38:4-5)_20:1p/18:4	PE(P-20:1/18:4)	positive	754.6	418	7.18	100	10	30	6
294	Serum	LIP	PEP	Phopshatidylethanolamine plasmalogens	PE(O-38:5-1)_16:0p/22:4	PE(P-16:0/22:4)	positive	752.6	364	6.82	100	10	30	6
295	Serum	LIP	PEP	Phopshatidylethanolamine plasmalogens	PE(O-38:5-2)_18:0p/20:4	PE(P-18:0/20:4)	positive	752.6	392	7.03	100	10	30	6
296	Serum	LIP	PEP	Phopshatidylethanolamine plasmalogens	PE(O-38:5-4)_18:1p/20:3	PE(P-18:1/20:3)	positive	752.6	390	6.7	100	10	30	6
297	Serum	LIP	PEO	Phopshatidylethanolamine plasmanyls	PE(O-38:6)	PE(O-38:6)	positive	750.5	609.5	6.2	100	10	30	6
298	Serum	LIP	PEP	Phopshatidylethanolamine plasmalogens	PE(O-38:6-1)_16:0p/22:5	PE(P-16:0/22:5)	positive	750.5	364	6.32	100	10	30	6
299	Serum	LIP	PEP	Phopshatidylethanolamine plasmalogens	PE(O-38:6-2)_18:0p/20:5	PE(P-18:0/20:5)	positive	750.5	392	6.53	100	10	30	6
300	Serum	LIP	PEP	Phopshatidylethanolamine plasmalogens	PE(O-38:6-3)_18:1p/20:4	PE(P-18:1/20:4)	positive	750.5	390	6.36	100	10	30	6
301	Serum	LIP	PEP	Phopshatidylethanolamine plasmalogens	PE(O-38:7-1)_16:0p/22:6	PE(P-16:0/22:6)	positive	748.5	364	6.09	100	10	30	6
302	Serum	LIP	PEP	Phopshatidylethanolamine plasmalogens	PE(O-38:7-2)_18:1p/20:5	PE(P-18:1/20:5)	positive	748.5	390	5.89	100	10	30	6
303	Serum	LIP	PEP	Phopshatidylethanolamine plasmalogens	PE(O-38:7-3)_18:2p/20:4	PE(P-18:2/20:4)	positive	748.5	388	5.81	100	10	30	6
304	Serum	LIP	PEP	Phopshatidylethanolamine plasmalogens	PE(O-40:4-2)_20:0p/20:3	PE(P-20:0/20:3)	positive	782.6	420	8.07	100	10	30	6
305	Serum	LIP	PEP	Phopshatidylethanolamine plasmalogens	PE(O-40:5-1)_18:0p/22:4	PE(P-18:0/22:4)	positive	780.6	392	7.53	100	10	30	6
306	Serum	LIP	PEP	Phopshatidylethanolamine plasmalogens	PE(O-40:5-2)_20:0p/20:4	PE(P-20:0/20:4)	positive	780.6	420	7.77	100	10	30	6
307	Serum	LIP	PEO	Phopshatidylethanolamine plasmanyls	PE(O-40:6)	PE(O-40:6)	positive	778.6	637.6	6.92	100	10	30	6
308	Serum	LIP	PEP	Phopshatidylethanolamine plasmalogens	PE(O-40:6-2)_18:0p/22:5	PE(P-18:0/22:5)	positive	778.6	392	7.03	100	10	30	6
309	Serum	LIP	PEP	Phopshatidylethanolamine plasmalogens	PE(O-40:6-3)_20:0p/20:5	PE(P-20:0/20:5)	positive	778.6	420	7.24	100	10	30	6
310	Serum	LIP	PEP	Phopshatidylethanolamine plasmalogens	PE(O-40:6-6)_18:1p/22:4	PE(P-18:1/22:4)	positive	778.6	390	6.87	100	10	30	6
311	Serum	LIP	PEP	Phopshatidylethanolamine plasmalogens	PE(O-40:6-7)_20:1p/20:4	PE(P-20:1/20:4)	positive	778.6	418	7.03	100	10	30	6
312	Serum	LIP	PEP	Phopshatidylethanolamine plasmalogens	PE(O-40:7-2)_18:0p/22:6	PE(P-18:0/22:6)	positive	776.6	392	6.8	100	10	30	6
313	Serum	LIP	PEP	Phopshatidylethanolamine plasmalogens	PE(O-40:7-7)_20:1p/20:5	PE(P-20:1/20:5)	positive	776.6	418	6.55	100	10	30	6
314	Serum	LIP	PEP	Phopshatidylethanolamine plasmalogens	PE(O-40:8-1)_18:1p/22:6	PE(P-18:1/22:6)	positive	774.5	390	6.15	100	10	30	6
315	Serum	LIP	PEP	Phopshatidylethanolamine plasmalogens	PE(O-40:9)_18:2p/22:6	PE(P-18:2/22:6)	positive	772.5	388	5.61	100	10	30	6
316	Serum	LIP	PEO	Phopshatidylethanolamine plasmanyls	PE(O-42:2)	PE(O-42:2)	positive	814.7	673.6	9.19	100	10	30	6
317	Serum	LIP	PEO	Phopshatidylethanolamine plasmanyls	PE(O-42:4)	PE(O-42:4)	positive	810.6	669.6	8.46	100	10	30	6
318	Serum	LIP	PEP	Phopshatidylethanolamine plasmalogens	PE(O-42:5-1)_20:0p/22:4	PE(P-20:0/22:4)	positive	808.6	420	8.16	100	10	30	6
319	Serum	LIP	PEO	Phopshatidylethanolamine plasmanyls	PE(O-42:6)	PE(O-42:6)	positive	806.6	665.6	7.62	100	10	30	6
320	Serum	LIP	PEP	Phopshatidylethanolamine plasmalogens	PE(O-42:7-1)_20:0p/22:6	PE(P-20:0/22:6)	positive	804.6	420	7.52	100	10	30	6
321	Serum	LIP	PEP	Phopshatidylethanolamine plasmalogens	PE(O-42:8)_20:1p/22:6	PE(P-20:1/22:6)	positive	802.6	418	6.82	100	10	30	6
322	Serum	LIP	PEO	Phopshatidylethanolamine plasmanyls	PE(O-46:1)	PE(O-46:1)	positive	872.7	731.7	11	100	10	30	6
323	Serum	LIP	SM	Sphingomyelins	SM(32:0)	SM(32:0)	positive	677.6	184.1	5.13	110	10	40	6
324	Serum	LIP	SM	Sphingomyelins	SM(32:1)	SM(32:1)	positive	675.5	184.1	4.87	110	10	40	6
325	Serum	LIP	SM	Sphingomyelins	SM(32:1)_SM(16:1;2/16:0	SM(d16:1/16:0)	positive	675.544	236.237	4.88	110	10	50	6
326	Serum	LIP	SM	Sphingomyelins	SM(32:1)_SM(18:1;2/14:0	SM(d18:1/14:0)	positive	675.544	264.269	4.87	110	10	50	6
327	Serum	LIP	SM	Sphingomyelins	SM(32:2)	SM(32:2)	positive	673.5	184.1	4.32	110	10	40	6
328	Serum	LIP	SM	Sphingomyelins	SM(33:0)	SM(33:0)	positive	691.6	184.1	5.5	110	10	40	6
329	Serum	LIP	SM	Sphingomyelins	SM(33:1)	SM(33:1)	positive	689.6	184.1	5.23	110	10	40	6
330	Serum	LIP	SM	Sphingomyelins	SM(33:1)_SM(17:1;2/16:0	SM(d17:1/16:0)	positive	689.559	250.253	5.23	110	10	50	6
331	Serum	LIP	SM	Sphingomyelins	SM(33:1)_SM(18:1;2/15:0	SM(d18:1/15:0)	positive	689.559	264.269	5.22	110	10	50	6
332	Serum	LIP	SM	Sphingomyelins	SM(33:2)	SM(33:2)	positive	687.5	184.1	4.66	110	10	40	6
333	Serum	LIP	SM	Sphingomyelins	SM(34:0)	SM(34:0)	positive	705.6	184.1	5.8	110	10	40	6
334	Serum	LIP	SM	Sphingomyelins	SM(34:1)	SM(34:1)	positive	703.6	184.1	5.6	110	10	40	6
335	Serum	LIP	SM	Sphingomyelins	SM(34:1)_SM(16:1;2/18:0	SM(d16:1/18:0)	positive	703.575	236.237	5.6	110	10	50	6
336	Serum	LIP	SM	Sphingomyelins	SM(34:1)_SM(18:1;2/16:0	SM(d18:1/16:0)	positive	703.575	264.269	5.59	110	10	50	6
337	Serum	LIP	SM	Sphingomyelins	SM(34:1)_SM(19:0;2/15:1	SM(d19:0/15:1)	positive	703.575	280.3	5.59	110	10	50	6
338	Serum	LIP	SM	Sphingomyelins	SM(34:1)_SM(19:1;2/15:0	SM(d19:1/15:0)	positive	703.575	278.284	5.59	110	10	50	6
339	Serum	LIP	SM	Sphingomyelins	SM(34:2)	SM(34:2)	positive	701.6	184.1	4.98	110	10	40	6
340	Serum	LIP	SM	Sphingomyelins	SM(34:2)_SM(18:2;2/16:0	SM(d18:2/16:0)	positive	701.559	262.253	4.98	110	10	50	6
341	Serum	LIP	SM	Sphingomyelins	SM(34:3)	SM(34:3)	positive	699.5	184.1	4.5	110	10	40	6
342	Serum	LIP	SM	Sphingomyelins	SM(34:5)	SM(34:5)	positive	695.5	184.1	3.28	110	10	40	6
343	Serum	LIP	SM	Sphingomyelins	SM(35:1)	SM(35:1)	positive	717.6	184.1	5.97	110	10	40	6
344	Serum	LIP	SM	Sphingomyelins	SM(35:1)_SM(17:1;2/18:0	SM(d17:1/18:0)	positive	717.591	250.253	5.98	110	10	50	6
345	Serum	LIP	SM	Sphingomyelins	SM(35:1)_SM(18:1;2/17:0	SM(d18:1/17:0)	positive	717.591	264.269	5.97	110	10	50	6
346	Serum	LIP	SM	Sphingomyelins	SM(35:2)	SM(35:2)	positive	715.6	184.1	5.35	110	10	40	6
347	Serum	LIP	SM	Sphingomyelins	SM(36:0)	SM(36:0)	positive	733.6	184.1	6.62	110	10	40	6
348	Serum	LIP	SM	Sphingomyelins	SM(36:1)	SM(36:1)	positive	731.6	184.1	6.34	110	10	40	6
349	Serum	LIP	SM	Sphingomyelins	SM(36:1)_SM(16:1;2/20:0	SM(d16:1/20:0)	positive	731.606	236.237	6.35	110	10	50	6
350	Serum	LIP	SM	Sphingomyelins	SM(36:1)_SM(18:1;2/18:0	SM(d18:1/18:0)	positive	731.606	264.269	6.34	110	10	50	6
351	Serum	LIP	SM	Sphingomyelins	SM(36:2)	SM(36:2)	positive	729.6	184.1	5.7	110	10	40	6
352	Serum	LIP	SM	Sphingomyelins	SM(36:2)_SM(18:1;2/18:1	SM(d18:1/18:1)	positive	729.591	264.269	5.71	110	10	50	6
353	Serum	LIP	SM	Sphingomyelins	SM(36:2)_SM(18:2;2/18:0	SM(d18:2/18:0)	positive	729.591	262.253	5.7	110	10	50	6
354	Serum	LIP	SM	Sphingomyelins	SM(36:3)	SM(36:3)	positive	727.6	184.1	5.15	110	10	40	6
355	Serum	LIP	SM	Sphingomyelins	SM(36:4)	SM(36:4)	positive	725.6	184.1	4.72	110	10	40	6
356	Serum	LIP	SM	Sphingomyelins	SM(37:1)	SM(37:1)	positive	745.6	184.1	6.74	110	10	40	6
357	Serum	LIP	SM	Sphingomyelins	SM(37:1)_SM(18:0;2/19:1	SM(d18:0/19:1)	positive	745.622	266.284	6.71	110	10	50	6
358	Serum	LIP	SM	Sphingomyelins	SM(37:2)	SM(37:2)	positive	743.6	184.1	6.2	110	10	40	6
359	Serum	LIP	SM	Sphingomyelins	SM(38:0)	SM(38:0)	positive	761.7	184.1	7.34	110	10	40	6
360	Serum	LIP	SM	Sphingomyelins	SM(38:1)	SM(38:1)	positive	759.6	184.1	7.08	110	10	40	6
361	Serum	LIP	SM	Sphingomyelins	SM(38:1)_SM(16:1;2/22:0	SM(d16:1/22:0)	positive	759.638	236.237	7.12	110	10	50	6
362	Serum	LIP	SM	Sphingomyelins	SM(38:1)_SM(18:1;2/20:0	SM(d18:1/20:0)	positive	759.638	264.269	7.07	110	10	50	6
363	Serum	LIP	SM	Sphingomyelins	SM(38:2)	SM(38:2)	positive	757.6	184.1	6.44	110	10	40	6
364	Serum	LIP	SM	Sphingomyelins	SM(38:2)_SM(18:2;2/20:0	SM(d18:2/20:0)	positive	757.622	262.253	6.44	110	10	50	6
365	Serum	LIP	SM	Sphingomyelins	SM(38:7)	SM(38:7)	positive	747.5	184.1	3.81	110	10	40	6
366	Serum	LIP	SM	Sphingomyelins	SM(40:0)	SM(40:0)	positive	789.7	184.1	8.11	110	10	40	6
367	Serum	LIP	SM	Sphingomyelins	SM(40:1)	SM(40:1)	positive	787.7	184.1	7.79	110	10	40	6
368	Serum	LIP	SM	Sphingomyelins	SM(40:1)_SM(18:1;2/22:0	SM(d18:1/22:0)	positive	787.669	264.269	7.83	110	10	50	6
369	Serum	LIP	SM	Sphingomyelins	SM(40:2)	SM(40:2)	positive	785.7	184.1	7.18	110	10	40	6
370	Serum	LIP	SM	Sphingomyelins	SM(40:2)_SM(16:1;2/24:1	SM(d16:1/24:1)	positive	785.653	236.237	7.07	110	10	50	6
371	Serum	LIP	SM	Sphingomyelins	SM(40:2)_SM(18:1;2/22:1	SM(d18:1/22:1)	positive	785.653	264.269	7.1	110	10	50	6
372	Serum	LIP	SM	Sphingomyelins	SM(40:2)_SM(18:2;2/22:0	SM(d18:2/22:0)	positive	785.653	262.253	7.19	110	10	50	6
373	Serum	LIP	SM	Sphingomyelins	SM(40:3)	SM(40:3)	positive	783.6	184.1	6.49	110	10	40	6
374	Serum	LIP	SM	Sphingomyelins	SM(40:3)_SM(17:2;2/23:1	SM(d17:2/23:1)	positive	783.638	248.237	6.41	110	10	50	6
375	Serum	LIP	SM	Sphingomyelins	SM(40:3)_SM(18:0;2/22:3	SM(d18:0/22:3)	positive	783.638	266.284	6.41	110	10	50	6
376	Serum	LIP	SM	Sphingomyelins	SM(40:4)	SM(40:4)	positive	781.6	184.1	6.31	110	10	40	6
377	Serum	LIP	SM	Sphingomyelins	SM(40:4)_SM(18:1;2/22:3	SM(d18:1/22:3)	positive	781.622	264.269	5.89	110	10	50	6
378	Serum	LIP	SM	Sphingomyelins	SM(40:7)	SM(40:7)	positive	775.6	184.1	4.2	110	10	40	6
379	Serum	LIP	SM	Sphingomyelins	SM(41:2)	SM(41:2)	positive	799.7	184.1	7.53	110	10	40	6
380	Serum	LIP	SM	Sphingomyelins	SM(42:3)_SM(18:0;2/24:3	SM(d18:0/24:3)	positive	811.669	266.284	7.12	110	10	50	6
381	Serum	LIP	SM	Sphingomyelins	SM(42:3)_SM(18:2;2/24:1	SM(d18:2/24:1)	positive	811.669	262.253	7.16	110	10	50	6
382	Serum	LIP	SM	Sphingomyelins	SM(42:4)_SM(18:0;2/24:4	SM(d18:0/24:4)	positive	809.653	266.284	6.52	110	10	50	6
383	Serum	LIP	SM	Sphingomyelins	SM(42:4)_SM(18:1;2/24:3	SM(d18:1/24:3)	positive	809.653	264.269	6.66	110	10	50	6
384	Serum	LIP	SM	Sphingomyelins	SM(42:6)	SM(42:6)	positive	805.6	184.1	5.58	110	10	40	6
385	Serum	LIP	SM	Sphingomyelins	SM(42:7)	SM(42:7)	positive	803.6	184.1	4.94	110	10	40	6
386	Serum	LIP	SM	Sphingomyelins	SM(44:2)	SM(44:2)	positive	841.7	184.1	8.54	110	10	40	6
387	Serum	LIP	SM	Sphingomyelins	SM(44:3)	SM(44:3)	positive	839.7	184.1	7.87	110	10	40	6
388	Serum	LIP	TG	Triacylglycerols	TG(40:0)_FA16:0	TG(40:0)_[NL FA 16:0]	positive	712.645	439.378	9.85	100	10	35	6
389	Serum	LIP	TG	Triacylglycerols	TG(42:1)_FA16:1	TG(42:1)_[NL FA 16:1]	positive	738.661	467.409	9.87	100	10	35	6
390	Serum	LIP	TG	Triacylglycerols	TG(42:1)_FA18:1	TG(42:1)_[NL FA 18:1]	positive	738.7	439.4	9.87	100	10	35	6
391	Serum	LIP	TG	Triacylglycerols	TG(44:1)_FA16:1	TG(44:1)_[NL FA 16:1]	positive	766.692	495.441	10.38	100	10	35	6
392	Serum	LIP	TG	Triacylglycerols	TG(44:1)_FA18:1	TG(44:1)_[NL FA 18:1]	positive	766.7	467.4	10.38	100	10	35	6
393	Serum	LIP	TG	Triacylglycerols	TG(44:2)_FA12:0	TG(44:2)_[NL FA 12:0]	positive	764.7	547.5	9.93	100	10	35	6
394	Serum	LIP	TG	Triacylglycerols	TG(44:2)_FA14:0	TG(44:2)_[NL FA 14:0]	positive	764.676	519.441	9.93	100	10	35	6
395	Serum	LIP	TG	Triacylglycerols	TG(44:2)_FA16:0	TG(44:2)_[NL FA 16:0]	positive	764.676	491.409	9.95	100	10	35	6
396	Serum	LIP	TG	Triacylglycerols	TG(44:2)_FA18:1	TG(44:2)_[NL FA 18:1]	positive	764.7	465.4	9.95	100	10	35	6
397	Serum	LIP	TG	Triacylglycerols	TG(44:3)_FA18:2	TG(44:3)_[NL FA 18:2]	positive	762.661	465.394	9.5	100	10	35	6
398	Serum	LIP	TG	Triacylglycerols	TG(45:1)_FA16:0	TG(45:1)_[NL FA 16:0]	positive	780.7	507.4	10.62	100	10	35	6
399	Serum	LIP	TG	Triacylglycerols	TG(45:1)_FA16:1	TG(45:1)_[NL FA 16:1]	positive	780.7	509.5	10.63	100	10	35	6
400	Serum	LIP	TG	Triacylglycerols	TG(45:1)_FA18:1	TG(45:1)_[NL FA 18:1]	positive	780.708	481.4	10.62	100	10	35	6
401	Serum	LIP	TG	Triacylglycerols	TG(46:1)_FA14:0	TG(46:1)_[NL FA 14:0]	positive	794.7	549.5	10.85	100	10	35	6
402	Serum	LIP	TG	Triacylglycerols	TG(46:1)_FA16:1	TG(46:1)_[NL FA 16:1]	positive	794.7	523.472	10.85	100	10	35	6
403	Serum	LIP	TG	Triacylglycerols	TG(46:1)_FA18:0	TG(46:1)_[NL FA 18:0]	positive	794.7	493.425	10.88	100	10	35	6
404	Serum	LIP	TG	Triacylglycerols	TG(46:1)_FA18:1	TG(46:1)_[NL FA 18:1]	positive	794.7	495.441	10.85	100	10	35	6
405	Serum	LIP	TG	Triacylglycerols	TG(46:2)_FA14:0	TG(46:2)_[NL FA 14:0]	positive	792.7	547.5	10.43	100	10	35	6
406	Serum	LIP	TG	Triacylglycerols	TG(46:2)_FA16:0	TG(46:2)_[NL FA 16:0]	positive	792.7	519.4	10.44	100	10	35	6
407	Serum	LIP	TG	Triacylglycerols	TG(46:2)_FA16:1	TG(46:2)_[NL FA 16:1]	positive	792.7	521.5	10.4	100	10	35	6
408	Serum	LIP	TG	Triacylglycerols	TG(46:2)_FA18:1	TG(46:2)_[NL FA 18:1]	positive	792.7	493.7	10.4	100	10	35	6
409	Serum	LIP	TG	Triacylglycerols	TG(46:3)_FA16:1	TG(46:3)_[NL FA 16:1]	positive	790.7	519.4	9.96	100	10	35	6
410	Serum	LIP	TG	Triacylglycerols	TG(46:3)_FA18:1	TG(46:3)_[NL FA 18:1]	positive	790.7	491.7	9.98	100	10	35	6
411	Serum	LIP	TG	Triacylglycerols	TG(46:3)_FA18:3	TG(46:3)_[NL FA 18:3]	positive	790.7	495.441	10.07	100	10	35	6
412	Serum	LIP	TG	Triacylglycerols	TG(46:4)_FA18:2	TG(46:4)_[NL FA 18:2]	positive	788.7	491.409	9.52	100	10	35	6
413	Serum	LIP	TG	Triacylglycerols	TG(47:1)_FA14:0	TG(47:1)_[NL FA 14:0]	positive	808.7	563.5	11.07	100	10	35	6
414	Serum	LIP	TG	Triacylglycerols	TG(47:1)_FA16:0	TG(47:1)_[NL FA 16:0]	positive	808.7	535.5	11.07	100	10	35	6
415	Serum	LIP	TG	Triacylglycerols	TG(47:1)_FA18:1	TG(47:1)_[NL FA 18:1]	positive	808.7	509.5	11.07	100	10	35	6
416	Serum	LIP	TG	Triacylglycerols	TG(47:2)_FA16:0	TG(47:2)_[NL FA 16:0]	positive	806.7	533.5	10.68	100	10	35	6
417	Serum	LIP	TG	Triacylglycerols	TG(47:2)_FA18:2	TG(47:2)_[NL FA 18:2]	positive	806.7	509.4	10.7	100	10	35	6
418	Serum	LIP	TG	Triacylglycerols	TG(48:1)_FA18:1	TG(48:1)_[NL FA 18:1]	positive	822.8	523.5	11.28	100	10	35	6
419	Serum	LIP	TG	Triacylglycerols	TG(48:2)_FA16:1	TG(48:2)_[NL FA 16:1]	positive	820.7	549.5	10.86	100	10	35	6
420	Serum	LIP	TG	Triacylglycerols	TG(48:2)_FA18:1	TG(48:2)_[NL FA 18:1]	positive	820.7	521.5	10.86	100	10	35	6
421	Serum	LIP	TG	Triacylglycerols	TG(48:2)_FA18:2	TG(48:2)_[NL FA 18:2]	positive	820.7	523.5	10.91	100	10	35	6
422	Serum	LIP	TG	Triacylglycerols	TG(48:3)_FA16:1	TG(48:3)_[NL FA 16:1]	positive	818.7	547.5	10.45	100	10	35	6
423	Serum	LIP	TG	Triacylglycerols	TG(48:3)_FA18:1	TG(48:3)_[NL FA 18:1]	positive	818.7	519.4	10.45	100	10	35	6
424	Serum	LIP	TG	Triacylglycerols	TG(48:4)_FA16:1	TG(48:4)_[NL FA 16:1]	positive	816.7	545.5	10.09	100	10	35	6
425	Serum	LIP	TG	Triacylglycerols	TG(48:4)_FA18:1	TG(48:4)_[NL FA 18:1]	positive	816.7	517.4	10.08	100	10	35	6
426	Serum	LIP	TG	Triacylglycerols	TG(48:4)_FA18:2	TG(48:4)_[NL FA 18:2]	positive	816.7	519.4	10.03	100	10	35	6
427	Serum	LIP	TG	Triacylglycerols	TG(48:4)_FA18:3	TG(48:4)_[NL FA 18:3]	positive	816.7	521.4	10.11	100	10	35	6
428	Serum	LIP	TG	Triacylglycerols	TG(48:4)_FA20:4	TG(48:4)_[NL FA 20:4]	positive	816.7	495.441	10.3	100	10	35	6
429	Serum	LIP	TG	Triacylglycerols	TG(49:1)_FA16:1	TG(49:1)_[NL FA 16:1]	positive	836.8	565.5	11.47	100	10	35	6
430	Serum	LIP	TG	Triacylglycerols	TG(49:2)_FA16:0	TG(49:2)_[NL FA 16:0]	positive	834.8	561.5	11.1	100	10	35	6
431	Serum	LIP	TG	Triacylglycerols	TG(49:2)_FA17:1	TG(49:2)_[NL FA 17:1]	positive	834.8	549.5	11.08	100	10	35	6
432	Serum	LIP	TG	Triacylglycerols	TG(49:2)_FA18:1	TG(49:2)_[NL FA 18:1]	positive	834.8	535.5	11.08	100	10	35	6
433	Serum	LIP	TG	Triacylglycerols	TG(50:1)_FA14:0	TG(50:1)_[NL FA 14:0]	positive	850.8	605.6	11.67	100	10	35	6
434	Serum	LIP	TG	Triacylglycerols	TG(50:2)_FA18:0	TG(50:2)_[NL FA 18:0]	positive	848.8	547.5	11.32	100	10	35	6
435	Serum	LIP	TG	Triacylglycerols	TG(50:2)_FA18:1	TG(50:2)_[NL FA 18:1]	positive	848.8	549.5	11.28	100	10	35	6
436	Serum	LIP	TG	Triacylglycerols	TG(50:3)_FA18:1	TG(50:3)_[NL FA 18:1]	positive	846.8	547.5	10.91	100	10	35	6
437	Serum	LIP	TG	Triacylglycerols	TG(50:3)_FA18:2	TG(50:3)_[NL FA 18:2]	positive	846.8	549.5	10.92	100	10	35	6
438	Serum	LIP	TG	Triacylglycerols	TG(50:4)_FA16:2	TG(50:4)_[NL FA 16:2]	positive	844.7	575.5	10.58	100	10	35	6
439	Serum	LIP	TG	Triacylglycerols	TG(50:4)_FA18:1	TG(50:4)_[NL FA 18:1]	positive	844.6	545.3	10.55	100	10	35	6
440	Serum	LIP	TG	Triacylglycerols	TG(50:4)_FA18:2	TG(50:4)_[NL FA 18:2]	positive	844.7	547.5	10.51	100	10	35	6
441	Serum	LIP	TG	Triacylglycerols	TG(50:4)_FA18:3	TG(50:4)_[NL FA 18:3]	positive	844.6	549.3	10.59	100	10	35	6
442	Serum	LIP	TG	Triacylglycerols	TG(50:5)_FA18:2	TG(50:5)_[NL FA 18:2]	positive	842.7	545.5	10.14	100	10	35	6
443	Serum	LIP	TG	Triacylglycerols	TG(51:2)_FA18:1	TG(51:2)_[NL FA 18:1]	positive	862.8	563.5	11.48	100	10	35	6
444	Serum	LIP	TG	Triacylglycerols	TG(51:3)_FA16:1	TG(51:3)_[NL FA 16:1]	positive	860.8	589.5	11.11	100	10	35	6
445	Serum	LIP	TG	Triacylglycerols	TG(51:3)_FA18:2	TG(51:3)_[NL FA 18:2]	positive	860.8	563.5	11.13	100	10	35	6
446	Serum	LIP	TG	Triacylglycerols	TG(52:2)_FA18:1	TG(52:2)_[NL FA 18:1]	positive	876.8	577.5	11.67	100	10	35	6
447	Serum	LIP	TG	Triacylglycerols	TG(52:2)_FA20:1	TG(52:2)_[NL FA 20:1]	positive	876.8	549.5	11.65	100	10	35	6
448	Serum	LIP	TG	Triacylglycerols	TG(52:3)_FA18:0	TG(52:3)_[NL FA 18:0]	positive	874.8	573.5	11.37	100	10	35	6
449	Serum	LIP	TG	Triacylglycerols	TG(52:3)_FA18:1	TG(52:3)_[NL FA 18:1]	positive	874.8	575.5	11.33	100	10	35	6
450	Serum	LIP	TG	Triacylglycerols	TG(54:3)_FA18:1	TG(54:3)_[NL FA 18:1]	positive	902.8	603.5	11.68	100	10	35	6
451	Serum	LIP	TG	Triacylglycerols	TG(54:3)_FA18:2	TG(54:3)_[NL FA 18:2]	positive	902.8	605.5	11.72	100	10	35	6
452	Serum	LIP	TG	Triacylglycerols	TG(54:3)_FA20:1	TG(54:3)_[NL FA 20:1]	positive	902.8	575.5	11.7	100	10	35	6
453	Serum	LIP	TG	Triacylglycerols	TG(54:3)_FA20:2	TG(54:3)_[NL FA 20:2]	positive	902.8	577.5	11.69	100	10	35	6
454	Serum	LIP	TG	Triacylglycerols	TG(54:4)_FA18:1	TG(54:4)_[NL FA 18:1]	positive	900.8	601.5	11.34	100	10	35	6
455	Serum	LIP	TG	Triacylglycerols	TG(54:4)_FA18:2	TG(54:4)_[NL FA 18:2]	positive	900.8	603.5	11.35	100	10	35	6
456	Serum	LIP	TG	Triacylglycerols	TG(54:4)_FA20:2	TG(54:4)_[NL FA 20:2]	positive	900.8	575.5	11.37	100	10	35	6
457	Serum	LIP	TG	Triacylglycerols	TG(54:4)_FA20:3	TG(54:4)_[NL FA 20:3]	positive	900.8	577.5	11.41	100	10	35	6
458	Serum	LIP	TG	Triacylglycerols	TG(54:5)_FA18:3	TG(54:5)_[NL FA 18:3]	positive	898.8	603.5	11.08	100	10	35	6
459	Serum	LIP	TG	Triacylglycerols	TG(54:5)_FA20:4	TG(54:5)_[NL FA 20:4]	positive	898.8	577.5	11.2	100	10	35	6
460	Serum	LIP	TG	Triacylglycerols	TG(54:6)_FA18:1	TG(54:6)_[NL FA 18:1]	positive	896.8	597.5	10.64	100	10	35	6
461	Serum	LIP	TG	Triacylglycerols	TG(54:6)_FA18:2	TG(54:6)_[NL FA 18:2]	positive	896.8	599.5	10.61	100	10	35	6
462	Serum	LIP	TG	Triacylglycerols	TG(54:6)_FA18:3	TG(54:6)_[NL FA 18:3]	positive	896.8	601.5	10.64	100	10	35	6
463	Serum	LIP	TG	Triacylglycerols	TG(54:6)_FA20:4	TG(54:6)_[NL FA 20:4]	positive	896.8	575.5	10.83	100	10	35	6
464	Serum	LIP	TG	Triacylglycerols	TG(54:6)_FA20:5	TG(54:6)_[NL FA 20:5]	positive	896.8	577.8	10.89	100	10	35	6
465	Serum	LIP	TG	Triacylglycerols	TG(55:3)_FA18:1	TG(55:3)_[NL FA 18:1]	positive	916.8	617.8	11.85	100	10	35	6
466	Serum	LIP	TG	Triacylglycerols	TG(56:3)_FA20:1	TG(56:3)_[NL FA 20:1]	positive	930.8	603.5	11.99	100	10	35	6
467	Serum	LIP	TG	Triacylglycerols	TG(56:4)_FA20:1	TG(56:4)_[NL FA 20:1]	positive	928.8	601.5	11.7	100	10	35	6
468	Serum	LIP	TG	Triacylglycerols	TG(56:4)_FA20:2	TG(56:4)_[NL FA 20:2]	positive	928.8	603.5	11.7	100	10	35	6
469	Serum	LIP	TG	Triacylglycerols	TG(56:5)_FA20:2	TG(56:5)_[NL FA 20:2]	positive	926.8	601.5	11.38	100	10	35	6
470	Serum	LIP	TG	Triacylglycerols	TG(56:5)_FA20:3	TG(56:5)_[NL FA 20:3]	positive	926.8	603.5	11.45	100	10	35	6
471	Serum	LIP	TG	Triacylglycerols	TG(56:7)_FA20:4	TG(56:7)_[NL FA 20:4]	positive	922.8	601.5	10.85	100	10	35	6
472	Serum	LIP	TG	Triacylglycerols	TG(56:7)_FA20:5	TG(56:7)_[NL FA 20:5]	positive	922.8	603.5	10.91	100	10	35	6
473	Serum	LIP	TG	Triacylglycerols	TG(56:7)_FA22:6	TG(56:7)_[NL FA 22:6]	positive	922.8	577.5	11.03	100	10	35	6
474	Serum	LIP	TG	Triacylglycerols	TG(56:8)_FA20:4	TG(56:8)_[NL FA 20:4]	positive	920.8	599.5	10.46	100	10	35	6
475	Serum	LIP	TG	Triacylglycerols	TG(56:8)_FA20:5	TG(56:8)_[NL FA 20:5]	positive	920.8	601.5	10.52	100	10	35	6
476	Serum	LIP	TG	Triacylglycerols	TG(56:8)_FA22:6	TG(56:8)_[NL FA 22:6]	positive	920.8	575.5	10.68	100	10	35	6
477	Serum	LIP	TG	Triacylglycerols	TG(58:8)_FA22:6	TG(58:8)_[NL FA 22:6]	positive	948.8	603.5	11.05	100	10	35	6
478	Serum	LIP	TG	Triacylglycerols	TG(58:9)_FA22:6	TG(58:9)_[NL FA 22:6]	positive	946.8	601.5	10.69	100	10	35	6
479	Serum	LIP	FA	FA	FA_14:0	FA 14:0	negative	227.2	227.2	2.99	-80	-10	-25	-16
480	Serum	LIP	FA	FA	FA_15:0	FA 15:0	negative	241.2	241.2	3.37	-80	-10	-25	-16
481	Serum	LIP	FA	FA	FA_16:0	FA 16:0	negative	255.2	255.2	3.68	-80	-10	-25	-16
482	Serum	LIP	FA	FA	FA_16:1	FA 16:1	negative	253.2	253.2	3.16	-80	-10	-25	-16
483	Serum	LIP	FA	FA	FA_18:0	FA 18:0	negative	283.3	283.3	4.39	-80	-10	-25	-16
484	Serum	LIP	FA	FA	FA_18:1	FA 18:1	negative	281.2	281.2	3.78	-80	-10	-25	-16
485	Serum	LIP	FA	FA	FA_18:2	FA 18:2	negative	279.2	279.2	3.33	-80	-10	-25	-16
486	Serum	LIP	FA	FA	FA_18:3	FA 18:3	negative	277.2	277.2	2.83	-80	-10	-25	-16
487	Serum	LIP	FA	FA	FA_20:1	FA 20:1	negative	309.3	309.3	4.45	-80	-10	-25	-16
488	Serum	LIP	FA	FA	FA_20:2	FA 20:2	negative	307.3	307.3	3.92	-80	-10	-25	-16
489	Serum	LIP	FA	FA	FA_20:3	FA 20:3	negative	305.2	305.2	3.51	-80	-10	-25	-16
490	Serum	LIP	FA	FA	FA_20:4	FA 20:4	negative	303.2	303.2	3.24	-80	-10	-25	-16
491	Serum	LIP	FA	FA	FA_22:4	FA 22:4	negative	331.3	331.3	3.7	-80	-10	-25	-16
492	Serum	LIP	FA	FA	FA_22:5	FA 22:5	negative	329.2	329.2	3.33	-80	-10	-25	-16
493	Serum	LIP	FA	FA	FA_22:6	FA 22:6	negative	327.2	327.2	3.12	-80	-10	-25	-16
494	Serum	LIP	PG	Phosphatidylglycerols	PG(32:0)_PG(16:0/16:0)	PG(16:0_16:0)	negative	721.503	255.233	5.87	-80	-10	-45	-16
495	Serum	LIP	PG	Phosphatidylglycerols	PG(34:0)_PG(16:0/18:0)	PG(16:0_18:0)	negative	749.534	283.264	6.56	-80	-10	-45	-16
496	Serum	LIP	PG	Phosphatidylglycerols	PG(34:1)_PG(16:0/18:1)	PG(16:0_18:1)	negative	747.518	281.249	5.95	-80	-10	-45	-16
497	Serum	LIP	PG	Phosphatidylglycerols	PG(36:1)_PG(18:0/18:1)	PG(18:0_18:1)	negative	775.549	281.249	6.62	-80	-10	-45	-16
498	Serum	LIP	PG	Phosphatidylglycerols	PG(36:2)_PG(18:0/18:2)	PG(18:0_18:2)	negative	773.534	279.233	6.12	-80	-10	-45	-16
499	Serum	LIP	PG	Phosphatidylglycerols	PG(36:4)_PG(16:0/20:4)	PG(16:0_20:4)	negative	769.503	303.233	5.85	-80	-10	-45	-16
500	Serum	LIP	PG	Phosphatidylglycerols	PG(38:4-1)	PG(38:4)	negative	797.5	153	6.15	-80	-10	-45	-16
501	Serum	LIP	PI	Phopshatidylinositols	PI(32:0)	PI(32:0)	negative	809.5	241	5.66	-70	-10	-60	-16
502	Serum	LIP	PI	Phopshatidylinositols	PI(32:0)_PI(16:0/16:0)	PI(16:0_16:0)	negative	809.518	255.233	5.67	-70	-10	-60	-16
503	Serum	LIP	PI	Phopshatidylinositols	PI(32:1)	PI(32:1)	negative	807.5	241	5.11	-70	-10	-60	-16
504	Serum	LIP	PI	Phopshatidylinositols	PI(32:1)_PI(16:0/16:1)	PI(16:0_16:1)	negative	807.503	253.217	5.11	-70	-10	-60	-16
505	Serum	LIP	PI	Phopshatidylinositols	PI(34:1)_PI(16:0/18:1)	PI(16:0_18:1)	negative	835.534	281.249	5.77	-70	-10	-60	-16
506	Serum	LIP	PI	Phopshatidylinositols	PI(34:1)_PI(18:0/16:1)	PI(18:0_16:1)	negative	835.534	253.217	5.79	-70	-10	-60	-16
507	Serum	LIP	PI	Phopshatidylinositols	PI(34:1-1)	PI(34:1)	negative	835.5	241	5.78	-70	-10	-60	-16
508	Serum	LIP	PI	Phopshatidylinositols	PI(34:2)_PI(16:0/18:2)	PI(16:0_18:2)	negative	833.518	279.233	5.25	-70	-10	-60	-16
509	Serum	LIP	PI	Phopshatidylinositols	PI(34:2)_PI(18:1/16:1)	PI(18:1_16:1)	negative	833.518	281.249	5.19	-70	-10	-60	-16
510	Serum	LIP	PI	Phopshatidylinositols	PI(34:2-2)	PI(34:2)	negative	833.5	241	5.24	-70	-10	-60	-16
511	Serum	LIP	PI	Phopshatidylinositols	PI(35:1)	PI(35:1)	negative	849.5	241	6.12	-70	-10	-60	-16
512	Serum	LIP	PI	Phopshatidylinositols	PI(35:2)	PI(35:2)	negative	847.5	241	5.58	-70	-10	-60	-16
513	Serum	LIP	PI	Phopshatidylinositols	PI(36:1)_PI(18:0/18:1)	PI(18:0_18:1)	negative	863.565	281.249	6.44	-70	-10	-60	-16
514	Serum	LIP	PI	Phopshatidylinositols	PI(36:1-2)	PI(36:1)	negative	863.6	241	6.44	-70	-10	-60	-16
515	Serum	LIP	PI	Phopshatidylinositols	PI(36:2)_PI(16:0/20:2)	PI(16:0_20:2)	negative	861.55	307.264	5.84	-70	-10	-60	-16
516	Serum	LIP	PI	Phopshatidylinositols	PI(36:2)_PI(18:0/18:2)	PI(18:0_18:2)	negative	861.55	279.233	5.93	-70	-10	-60	-16
517	Serum	LIP	PI	Phopshatidylinositols	PI(36:2)_PI(18:1/18:1)	PI(18:1_18:1)	negative	861.55	281.249	5.82	-70	-10	-60	-16
518	Serum	LIP	PI	Phopshatidylinositols	PI(36:2-1)	PI(36:2)	negative	861.5	241	5.92	-70	-10	-60	-16
519	Serum	LIP	PI	Phopshatidylinositols	PI(36:3)_PI(16:0/20:3)	PI(16:0_20:3)	negative	859.534	305.249	5.42	-70	-10	-60	-16
520	Serum	LIP	PI	Phopshatidylinositols	PI(36:3)_PI(18:0/18:3)	PI(18:0_18:3)	negative	859.534	277.217	5.57	-70	-10	-60	-16
521	Serum	LIP	PI	Phopshatidylinositols	PI(36:3)_PI(18:1/18:2)	PI(18:1_18:2)	negative	859.534	279.233	5.32	-70	-10	-60	-16
522	Serum	LIP	PI	Phopshatidylinositols	PI(36:3-1)	PI(36:3)	negative	859.5	241	5.36	-70	-10	-60	-16
523	Serum	LIP	PI	Phopshatidylinositols	PI(36:4)_PI(16:0/20:4)	PI(16:0_20:4)	negative	857.518	303.233	5.15	-70	-10	-60	-16
524	Serum	LIP	PI	Phopshatidylinositols	PI(36:4-1)	PI(36:4)	negative	857.5	241	5.15	-70	-10	-60	-16
525	Serum	LIP	PI	Phopshatidylinositols	PI(37:4)	PI(37:4)	negative	871.5	241	5.48	-70	-10	-60	-16
526	Serum	LIP	PI	Phopshatidylinositols	PI(38:2)	PI(38:2)	negative	889.6	241	6.53	-70	-10	-60	-16
527	Serum	LIP	PI	Phopshatidylinositols	PI(38:2)_PI(18:0/20:2)	PI(18:0_20:2)	negative	889.581	307.264	6.52	-70	-10	-60	-16
528	Serum	LIP	PI	Phopshatidylinositols	PI(38:3)_PI(18:0/20:3)	PI(18:0_20:3)	negative	887.565	305.249	6.1	-70	-10	-60	-16
529	Serum	LIP	PI	Phopshatidylinositols	PI(38:4)_PI(16:0/22:4)	PI(16:0_22:4)	negative	885.55	331.264	5.63	-70	-10	-60	-16
530	Serum	LIP	PI	Phopshatidylinositols	PI(38:4)_PI(18:0/20:4)	PI(18:0_20:4)	negative	885.55	283.3	5.82	-70	-10	-60	-16
531	Serum	LIP	PI	Phopshatidylinositols	PI(38:4-3)	PI(38:4)	negative	885.5	241	5.81	-70	-10	-60	-16
532	Serum	LIP	PI	Phopshatidylinositols	PI(38:5)_PI(16:0/22:5)	PI(16:0_22:5)	negative	883.534	329.249	5.18	-70	-10	-60	-16
533	Serum	LIP	PI	Phopshatidylinositols	PI(38:5)_PI(18:1/20:4)	PI(18:1_20:4)	negative	883.534	303.233	5.25	-70	-10	-60	-16
534	Serum	LIP	PI	Phopshatidylinositols	PI(38:5-1)	PI(38:5)	negative	883.5	241	5.24	-70	-10	-60	-16
535	Serum	LIP	PI	Phopshatidylinositols	PI(38:6)_PI(16:0/22:6)	PI(16:0_22:6)	negative	881.518	327.233	4.97	-70	-10	-60	-16
536	Serum	LIP	PI	Phopshatidylinositols	PI(38:6-2)	PI(38:6)	negative	881.5	241	4.98	-70	-10	-60	-16
537	Serum	LIP	PI	Phopshatidylinositols	PI(40:4)_PI(18:0/22:4)	PI(18:0_22:4)	negative	913.581	331.264	6.3	-70	-10	-60	-16
538	Serum	LIP	PI	Phopshatidylinositols	PI(40:4)_PI(20:0/20:4)	PI(20:0_20:4)	negative	913.581	303.233	6.48	-70	-10	-60	-16
539	Serum	LIP	PI	Phopshatidylinositols	PI(40:5)_PI(18:0/22:5)	PI(18:0_22:5)	negative	911.565	329.249	5.83	-70	-10	-60	-16
540	Serum	LIP	PI	Phopshatidylinositols	PI(40:5-1)	PI(40:5)	negative	911.6	241	5.83	-70	-10	-60	-16
541	Serum	LIP	PI	Phopshatidylinositols	PI(40:6)_PI(18:0/22:6)	PI(18:0_22:6)	negative	909.55	327.233	5.64	-70	-10	-60	-16
542	Serum	LIP	PI	Phopshatidylinositols	PI(40:6-1)	PI(40:6) (a)	negative	909.5	241	5.64	-70	-10	-60	-16
543	Serum	LIP	PI	Phopshatidylinositols	PI(40:6-2)	PI(40:6) (b)	negative	909.5	241	5.64	-70	-10	-60	-16
544	Serum	LIP	PS	Phosphatidylserines	PS(34:1)_PS(16:0/18:1)	PS(16:0_18:1)	negative	760.513	281.249	5.73	-50	-10	-35	-16
545	Serum	LIP	PS	Phosphatidylserines	PS(34:1)_PS(18:0/16:1)	PS(18:0_16:1)	negative	760.513	253.217	6.14	-50	-10	-35	-16
546	Serum	LIP	PS	Phosphatidylserines	PS(34:2)_PS(16:0/18:2)	PS(16:0_18:2)	negative	758.498	279.233	5.2	-50	-10	-35	-16
547	Serum	LIP	PS	Phosphatidylserines	PS(36:1)_PS(18:0/18:1)	PS(18:0_18:1)	negative	788.545	281.249	6.82	-50	-10	-35	-16
548	Serum	LIP	PS	Phosphatidylserines	PS(36:1-1)	PS(36:1)	negative	788.5	701.5	6.56	-50	-10	-35	-16
549	Serum	LIP	PS	Phosphatidylserines	PS(36:2)_PS(18:0/18:2)	PS(18:0_18:2)	negative	786.529	279.233	6.27	-50	-10	-35	-16
550	Serum	LIP	PS	Phosphatidylserines	PS(38:2)_PS(20:0/18:2)	PS(20:0_18:2)	negative	814.561	279.234	6.98	-50	-10	-35	-16
551	Serum	LIP	PS	Phosphatidylserines	PS(38:3)_PS(18:0/20:3)	PS(18:0_20:3)	negative	812.545	305.249	6.44	-50	-10	-35	-16
552	Serum	LIP	PS	Phosphatidylserines	PS(38:4)_PS(18:0/20:4)	PS(18:0_20:4)	negative	810.529	303.233	6.13	-50	-10	-35	-16
553	Serum	LIP	PS	Phosphatidylserines	PS(38:4-1)	PS(38:4)	negative	810.5	723.5	5.92	-50	-10	-35	-16
554	Serum	LIP	PS	Phosphatidylserines	PS(40:4)_PS(18:0/22:4)	PS(18:0_22:4)	negative	838.56	331.264	6.66	-50	-10	-35	-16
555	Serum	LIP	PS	Phosphatidylserines	PS(40:4)_PS(20:0/20:4)	PS(20:0_20:4)	negative	838.56	303.233	6.85	-50	-10	-35	-16
556	Serum	LIP	PS	Phosphatidylserines	PS(40:5)_PS(18:0/22:5)	PS(18:0_22:5)	negative	836.545	329.249	6.16	-50	-10	-35	-16
557	Serum	LIP	PS	Phosphatidylserines	PS(40:6)_PS(18:0/22:6)	PS(18:0_22:6)	negative	834.529	327.233	5.91	-50	-10	-35	-16
558	Serum	LIP	PS	Phosphatidylserines	PS(42:6)_PS(20:0/22:6)	PS(20:0_22:6)	negative	862.56	327.233	6.07	-50	-10	-35	-16
559	Serum	LIP	PE	Phopshatidylethanolamines	PE(32:0)_PE(16:0-16:0)_FA 16:0(+O)	PE(16:0_16:0)	negative	690.508	255.233	6.63	-80	-10	-50	-15
560	Serum	LIP	PE	Phopshatidylethanolamines	PE(32:1)_PE(16:0-16:1)_FA 16:1(+O)	PE(16:0_16:1)	negative	688.492	253.217	6.1	-80	-10	-50	-15
561	Serum	LIP	PE	Phopshatidylethanolamines	PE(34:1)_PE(16:0-18:1)_FA 18:1(+O)	PE(16:0_18:1)	negative	716.524	281.249	6.83	-80	-10	-50	-15
562	Serum	LIP	PE	Phopshatidylethanolamines	PE(34:2)_PE(16:0-18:2)_FA 18:2(+O)	PE(16:0_18:2)	negative	714.508	279.233	6.11	-80	-10	-50	-15
563	Serum	LIP	PE	Phopshatidylethanolamines	PE(36:1)_PE(18:0-18:1)_FA 18:1(+O)	PE(18:0_18:1)	negative	744.555	281.249	7.68	-80	-10	-50	-15
564	Serum	LIP	PE	Phopshatidylethanolamines	PE(36:2)_PE(18:0-18:2)_FA 18:2(+O)	PE(18:0_18:2)	negative	742.539	279.233	7.01	-80	-10	-50	-15
565	Serum	LIP	PE	Phopshatidylethanolamines	PE(36:2)_PE(18:1-18:1)_FA 18:1(+O)	PE(18:1_18:1)	negative	742.539	281.249	6.99	-80	-10	-50	-15
566	Serum	LIP	PE	Phopshatidylethanolamines	PE(36:3)_PE(16:0-20:3)_FA 20:3(+O)	PE(16:0_20:3)	negative	740.524	305.249	6.35	-80	-10	-50	-15
567	Serum	LIP	PE	Phopshatidylethanolamines	PE(36:3)_PE(18:1-18:2)_FA 18:1(+O)	PE(18:1_18:2)	negative	740.524	281.249	6.26	-80	-10	-50	-15
568	Serum	LIP	PE	Phopshatidylethanolamines	PE(36:4)_PE(16:0-20:4)_FA 20:4(+O)	PE(16:0_20:4)	negative	738.508	303.233	6.05	-80	-10	-50	-15
569	Serum	LIP	PE	Phopshatidylethanolamines	PE(37:4)_PE(17:0-20:4)_FA 20:4(+O)	PE(17:0_20:4)	negative	752.524	303.233	6.43	-80	-10	-50	-15
570	Serum	LIP	PE	Phopshatidylethanolamines	PE(38:3)_PE(18:0-20:3)_FA 18:0(+O)	PE(18:0_20:3)	negative	768.555	283.264	6.95	-80	-10	-50	-15
571	Serum	LIP	PE	Phopshatidylethanolamines	PE(38:4)_PE(16:0-22:4)_FA 22:4(+O)	PE(16:0_22:4)	negative	766.539	331.264	6.64	-80	-10	-50	-15
572	Serum	LIP	PE	Phopshatidylethanolamines	PE(38:4)_PE(18:0-20:4)_FA 20:4(+O)	PE(18:0_20:4)	negative	766.539	303.233	6.97	-80	-10	-50	-15
573	Serum	LIP	PE	Phopshatidylethanolamines	PE(38:5)_PE(18:1-20:4)_FA 20:4(+O)	PE(18:1_20:4)	negative	764.524	303.233	6.2	-80	-10	-50	-15
574	Serum	LIP	PE	Phopshatidylethanolamines	PE(38:6)_PE(18:2-20:4)_FA 18:2(+O)	PE(18:2_20:4)	negative	762.508	279.233	5.44	-80	-10	-50	-15
575	Serum	LIP	PE	Phopshatidylethanolamines	PE(40:4)_PE(18:0-22:4)_FA 22:4(+O)	PE(18:0_22:4)	negative	794.57	331.264	7.51	-80	-10	-50	-15
576	Serum	LIP	PC	Phosphatidylcholines	PC(28:0)_PC 12:0-16:0_FA 16:0(+O)	PC(12:0_16:0)	negative	722.513	255.233	4.53	-80	-10	-50	-15
577	Serum	LIP	PC	Phosphatidylcholines	PC(28:0)_PC 14:0-14:0_FA 14:0(+O)	PC(14:0_14:0)	negative	722.513	227.202	4.49	-80	-10	-50	-15
578	Serum	LIP	PC	Phosphatidylcholines	PC(30:0)_PC 14:0-16:0_FA 16:0(+O)	PC(14:0_16:0)	negative	750.545	255.233	5.51	-80	-10	-50	-15
579	Serum	LIP	PC	Phosphatidylcholines	PC(31:0)_PC 15:0-16:0_FA 15:0(+O)	PC(15:0_16:0)	negative	764.56	241.217	5.99	-80	-10	-50	-15
580	Serum	LIP	PC	Phosphatidylcholines	PC(32:0)_PC 16:0-16:0_FA 16:0(+O)	PC(16:0_16:0)	negative	778.576	255.233	6.42	-80	-10	-50	-15
581	Serum	LIP	PC	Phosphatidylcholines	PC(32:1)_PC 14:0-18:1_FA 18:1(+O)	PC(14:0_18:1)	negative	776.56	281.249	5.7	-80	-10	-50	-15
582	Serum	LIP	PC	Phosphatidylcholines	PC(32:1)_PC 16:0-16:1_FA 16:1(+O)	PC(16:0_16:1)	negative	776.56	253.217	5.74	-80	-10	-50	-15
583	Serum	LIP	PC	Phosphatidylcholines	PC(32:2)_PC 14:0-18:2_FA 18:2(+O)	PC(14:0_18:2)	negative	774.545	279.233	4.94	-80	-10	-50	-15
584	Serum	LIP	PC	Phosphatidylcholines	PC(32:2)_PC 16:1-16:1_FA 16:1(+O)	PC(16:1_16:1)	negative	774.545	253.217	4.98	-80	-10	-50	-15
585	Serum	LIP	PC	Phosphatidylcholines	PC(33:1)_PC 15:0-18:1_FA 15:0(+O)	PC(15:0_18:1)	negative	790.576	241.217	6.15	-80	-10	-50	-15
586	Serum	LIP	PC	Phosphatidylcholines	PC(33:1)_PC 16:0-17:1_FA 17:1(+O)	PC(16:0_17:1)	negative	790.576	267.233	6.19	-80	-10	-50	-15
587	Serum	LIP	PC	Phosphatidylcholines	PC(33:2)_PC 15:0-18:2_FA 18:2(+O)	PC(15:0_18:2)	negative	788.56	279.233	5.44	-80	-10	-50	-15
588	Serum	LIP	PC	Phosphatidylcholines	PC(34:0)_PC 16:0-18:0_FA 16:0(+O)	PC(16:0_18:0)	negative	806.607	255.233	7.34	-80	-10	-50	-15
589	Serum	LIP	PC	Phosphatidylcholines	PC(34:1)_PC 16:0-18:1_FA 18:1(+O)	PC(16:0_18:1)	negative	804.592	281.249	6.66	-80	-10	-50	-15
590	Serum	LIP	PC	Phosphatidylcholines	PC(34:2)_PC 16:0-18:2_FA 18:2(+O)	PC(16:0_18:2)	negative	802.576	279.233	5.9	-80	-10	-50	-15
591	Serum	LIP	PC	Phosphatidylcholines	PC(34:2)_PC 16:1-18:1_FA 16:1(+O)	PC(16:1_18:1)	negative	802.576	253.217	5.93	-80	-10	-50	-15
592	Serum	LIP	PC	Phosphatidylcholines	PC(34:3)_PC 16:0-18:3_FA 18:3(+O)	PC(16:0_18:3)	negative	800.56	277.217	5.21	-80	-10	-50	-15
593	Serum	LIP	PC	Phosphatidylcholines	PC(34:3)_PC 16:1-18:2_FA 18:2(+O)	PC(16:1_18:2)	negative	800.56	279.233	5.17	-80	-10	-50	-15
594	Serum	LIP	PC	Phosphatidylcholines	PC(35:1)_PC 17:0-18:1_FA 17:0(+O)	PC(17:0_18:1)	negative	818.607	269.249	7.08	-80	-10	-50	-15
595	Serum	LIP	PC	Phosphatidylcholines	PC(35:2)_PC 17:0-18:2_FA 18:2(+O)	PC(17:0_18:2)	negative	816.592	279.233	6.35	-80	-10	-50	-15
596	Serum	LIP	PC	Phosphatidylcholines	PC(36:0)_PC 18:0-18:0_FA 18:0(+O)	PC(18:0_18:0)	negative	834.639	283.264	8.1	-80	-10	-50	-15
597	Serum	LIP	PC	Phosphatidylcholines	PC(36:1)_PC 16:0-20:1_FA 16:0(+O)	PC(16:0_20:1)	negative	832.623	255.233	7.37	-80	-10	-50	-15
598	Serum	LIP	PC	Phosphatidylcholines	PC(36:1)_PC 18:0-18:1_FA 18:1(+O)	PC(18:0_18:1)	negative	832.623	281.249	7.47	-80	-10	-50	-15
599	Serum	LIP	PC	Phosphatidylcholines	PC(36:2)_PC 16:0-20:2_FA 20:2(+O)	PC(16:0_20:2)	negative	830.607	307.264	6.7	-80	-10	-50	-15
600	Serum	LIP	PC	Phosphatidylcholines	PC(36:2)_PC 18:0-18:2_FA 18:2(+O)	PC(18:0_18:2)	negative	830.607	279.233	6.85	-80	-10	-50	-15
601	Serum	LIP	PC	Phosphatidylcholines	PC(36:2)_PC 18:1-18:1_FA 18:1(+O)	PC(18:1_18:1)	negative	830.607	281.249	6.79	-80	-10	-50	-15
602	Serum	LIP	PC	Phosphatidylcholines	PC(36:3)_PC 16:0-20:3_FA 20:3(+O)	PC(16:0_20:3)	negative	828.592	305.249	6.16	-80	-10	-50	-15
603	Serum	LIP	PC	Phosphatidylcholines	PC(36:3)_PC 18:1-18:2_FA 18:2(+O)	PC(18:1_18:2)	negative	828.592	279.233	6.08	-80	-10	-50	-15
604	Serum	LIP	PC	Phosphatidylcholines	PC(36:4)_PC 16:0-20:4_FA 20:4(+O)	PC(16:0_20:4)	negative	826.576	303.233	5.85	-80	-10	-50	-15
605	Serum	LIP	PC	Phosphatidylcholines	PC(36:4)_PC 18:1-18:3_FA 18:3(+O)	PC(18:1_18:3)	negative	826.576	277.217	5.4	-80	-10	-50	-15
606	Serum	LIP	PC	Phosphatidylcholines	PC(36:4)_PC 18:2-18:2_FA 18:2(+O)	PC(18:2_18:2)	negative	826.576	279.233	5.33	-80	-10	-50	-15
607	Serum	LIP	PC	Phosphatidylcholines	PC(37:4)_PC 17:0-20:4_FA 20:4(+O)	PC(17:0_20:4)	negative	840.592	303.233	6.33	-80	-10	-50	-15
608	Serum	LIP	PC	Phosphatidylcholines	PC(38:1)_PC 18:0-20:1_FA 20:1(+O)	PC(18:0_20:1)	negative	860.654	309.28	8.19	-80	-10	-50	-15
609	Serum	LIP	PC	Phosphatidylcholines	PC(38:1)_PC 18:1-20:0_FA 20:0(+O)	PC(18:1_20:0)	negative	860.654	311.296	8.29	-80	-10	-50	-15
610	Serum	LIP	PC	Phosphatidylcholines	PC(38:2)_PC 18:0-20:2_FA 20:2(+O)	PC(18:0_20:2)	negative	858.639	307.264	7.53	-80	-10	-50	-15
611	Serum	LIP	PC	Phosphatidylcholines	PC(38:2)_PC 18:1-20:1_FA 18:1(+O)	PC(18:1_20:1)	negative	858.639	281.249	7.56	-80	-10	-50	-15
612	Serum	LIP	PC	Phosphatidylcholines	PC(38:2)_PC 18:2-20:0_FA 18:2(+O)	PC(18:2_20:0)	negative	858.639	279.233	7.69	-80	-10	-50	-15
613	Serum	LIP	PC	Phosphatidylcholines	PC(38:3)_PC 18:0-20:3_FA 20:3(+O)	PC(18:0_20:3)	negative	856.623	305.249	7.08	-80	-10	-50	-15
614	Serum	LIP	PC	Phosphatidylcholines	PC(38:3)_PC 18:1-20:2_FA 18:1(+O)	PC(18:1_20:2)	negative	856.623	281.249	6.89	-80	-10	-50	-15
615	Serum	LIP	PC	Phosphatidylcholines	PC(38:3)_PC 18:2-20:1_FA 18:2(+O)	PC(18:2_20:1)	negative	856.623	279.233	6.92	-80	-10	-50	-15
616	Serum	LIP	PC	Phosphatidylcholines	PC(38:4)_PC 16:0-22:4_FA 22:4(+O)	PC(16:0_22:4)	negative	854.607	331.264	6.47	-80	-10	-50	-15
617	Serum	LIP	PC	Phosphatidylcholines	PC(38:4)_PC 18:0-20:4_FA 20:4(+O)	PC(18:0_20:4)	negative	854.607	303.233	6.78	-80	-10	-50	-15
618	Serum	LIP	PC	Phosphatidylcholines	PC(38:4)_PC 18:1-20:3_FA 20:3(+O)	PC(18:1_20:3)	negative	854.607	305.249	6.37	-80	-10	-50	-15
619	Serum	LIP	PC	Phosphatidylcholines	PC(38:5)_PC 18:1-20:4_FA 20:4(+O)	PC(18:1_20:4)	negative	852.592	303.233	6.01	-80	-10	-50	-15
620	Serum	LIP	PC	Phosphatidylcholines	PC(38:5)_PC 18:2-20:3_FA 18:2(+O)	PC(18:2_20:3)	negative	852.592	279.233	5.57	-80	-10	-50	-15
621	Serum	LIP	PC	Phosphatidylcholines	PC(40:4)_PC 18:0-22:4_FA 22:4(+O)	PC(18:0_22:4)	negative	882.639	331.264	7.34	-80	-10	-50	-15
622	Serum	LIP	PC	Phosphatidylcholines	PC(40:4)_PC 20:0-20:4_FA 20:4(+O)	PC(20:0_20:4)	negative	882.639	303.233	7.66	-80	-10	-50	-15

## Sheet: Injection experiment
Material	Used method	Full name of metabolite	R2
Urine	MET	Alanine	0.975282
Urine	MET	Arginine	0.979917
Urine	MET	Asparagine	0.996561
Urine	MET	Cysteine	0.918868
Urine	MET	Glutamine	0.953162
Urine	MET	Glutamate	0.916899
Urine	MET	Glycine	0.915241
Urine	MET	Histidine	0.976448
Urine	MET	Isoleucine	0.986322
Urine	MET	Leucine	0.995886
Urine	MET	Lysine	0.992506
Urine	MET	Methionine	0.808563
Urine	MET	Phenylalanine	0.993809
Urine	MET	Proline	0.994229
Urine	MET	Serine	0.991265
Urine	MET	Threonine	0.977986
Urine	MET	Trypthophan	0.940902
Urine	MET	Tyrosine	0.997812
Urine	MET	Valine	0.978476
Urine	MET	Taurine	0.992011
Urine	MET	1-Methylhistidine	0.991416
Urine	MET	3-Indoxylsulphate	0.963667
Urine	MET	3-Methylhistidine	0.969753
Urine	MET	Indole-3-acetate	0.810141
Urine	MET	5-Oxoproline	0.940684
Urine	MET	Acetylalanine	0.993993
Urine	MET	Acetylglutamate	0.924529
Urine	MET	Acetylornithine	0.965628
Urine	MET	Argininosuccinate	0.925257
Urine	MET	Benzoylalanine	0.998371
Urine	MET	Betaine	0.967012
Urine	MET	Citrulline	0.819817
Urine	MET	N.N-Dimethylarginine	0.969754
Urine	MET	Homoarginine	0.973963
Urine	MET	Choline	0.990385
Urine	MET	Kynurenine	0.985929
Urine	MET	Acetylaspartate	0.98054
Urine	MET	N-Methylhistamine	0.979179
Urine	MET	4-Hydroxyproline	0.960955
Urine	MET	Sarcosine	0.969123
Urine	MET	3-Hydroxypropionylcarnitine	0.998885
Urine	MET	Butenylcarnitine	0.964274
Urine	MET	Hexenoylcarnitine	0.982053
Urine	MET	Octenoylcarnitine	0.982063
Urine	MET	3-Hydroxyoctanoylcarnitine	0.89201
Urine	MET	Nonanoylcarnitine	0.985273
Urine	MET	Decadienoylcarnitine	0.998568
Urine	MET	Decenoylcarnitine	0.900108
Urine	MET	Tetradecenoylcarnitine	0.957618
Urine	MET	Tetradienoylcarnitine	0.80424
Urine	MET	3-Hydroxytetradecenoylcarnitine	0.942848
Urine	MET	3-Hydroxytetradecadienoylcarnitine	0.645783
Urine	MET	3-Hydroxyhexadecanoylcarnitine	0.802513
Urine	MET	Propionylglycine	0.973399
Urine	MET	N.N-Dimethylglycine	0.996279
Urine	MET	Allantoin	0.987901
Urine	MET	Creatine_5-AminoLevulinic acid	0.997452
Urine	MET	Creatinine	0.99164
Urine	MET	Guanidinoacetate	0.987853
Urine	MET	Guanidinobutanoate	0.996377
Urine	MET	N-Acetylputrescine	0.992872
Urine	MET	Spermine	0.992426
Urine	MET	Urea	0.947419
Urine	MET	Ureidopropionate	0.924461
Urine	MET	Beta-alanine-3-methylhistidine (anserine)	0.996281
Urine	MET	Carnosine	0.989473
Urine	MET	Cystathionine	0.993741
Urine	MET	Cystine	0.97429
Urine	MET	Homocarnosine	0.948217
Urine	MET	Glycyl-phenylalanine	0.931784
Urine	MET	4-Pyridoxate	0.974931
Urine	MET	Nicotinamide	0.967663
Urine	MET	Pantothenate	0.977052
Urine	MET	Pyridoxine	0.933064
Urine	MET	Riboflavin	0.976031
Urine	MET	1-Methylnicotinate (trigonelline)	0.991832
Urine	MET	3-Aminoisobutanoate	0.988843
Urine	MET	2-Aminoadipate	0.987598
Urine	MET	4-HydroxyBenzaldehyde	0.97729
Urine	MET	Porphobilinogen	0.97383
Urine	MET	Sebacate	0.998268
Urine	MET	1-Methylxanthine	0.985049
Urine	MET	5-Methylthioadenosine	0.930742
Urine	MET	7-Methylguanine	0.988146
Urine	MET	Adenine	0.872407
Urine	MET	Adenosine	0.983885
Urine	MET	Aminoimidazole carboxamide riboside	0.881022
Urine	MET	Cytidine	0.982548
Urine	MET	N-Formylglycinamide riboside	0.990089
Urine	MET	Guanosine	0.992421
Urine	MET	Hypoxanthine	0.949691
Urine	MET	Inosine	0.907722
Urine	MET	Pseudouridine	0.98434
Urine	MET	S-Adenosylmethionine	0.99586
Urine	MET	Succinyladenosine	0.969388
Urine	MET	Succinylaminoimidazole carboxamide riboside	0.909822
Urine	MET	Thymine	0.952502
Urine	MET	Uracil	0.995553
Urine	MET	Uric acid	0.983604
Urine	MET	Uridine	0.981497
Urine	MET	Xanthine	0.956886
Urine	MET	Xanthosine	0.905109
Urine	MET	1.6-Anhydroglucose	0.986908
Urine	MET	Arabitol_Ribitol	0.995281
Urine	MET	Galactitol_Mannitol	0.995054
Urine	MET	Glucosamine	0.994003
Urine	MET	Gluconate	0.991665
Urine	MET	Glucuronate	0.99227
Urine	MET	Hexoses (Glucose_Fructose_Galactose_Mannose)	0.987395
Urine	MET	Myo-inositol	0.990925
Urine	MET	N-Acetylgalactosamine_N-Acetylglucosamine_N-Acetylmannosamine	0.998993
Urine	MET	Ribose	0.976131
Urine	MET	Sialic acid	0.985626
Urine	MET	Threonate	0.94678
Urine	MET	Xylulose	0.988044
Urine	OA	Carnitine	0.996848
Urine	OA	Acetylcarnitine	0.999167
Urine	OA	Propionylcarnitine	0.966901
Urine	OA	Malonylcarnitine	0.991307
Urine	OA	Butyrylcarnitine	0.994197
Urine	OA	Isobutyrylcarnitine	0.991408
Urine	OA	3-Hydroxybutyrylcarnitine	0.99123
Urine	OA	2-Methylbutyrylcarnitine	0.992357
Urine	OA	Isovalerylcarnitine	0.993501
Urine	OA	3-Hydroxyvalerylcarnitine	0.988756
Urine	OA	Glutarylcarnitine	0.938236
Urine	OA	Tiglylcarnitine	0.99343
Urine	OA	Hexanoylcarnitine	0.997171
Urine	OA	3-Hydroxyhexanoylcarnitine	0.981504
Urine	OA	Adipoylcarnitine	0.981203
Urine	OA	3-Methylglutarylcarnitine	0.992402
Urine	OA	Octanoylcarnitine	0.990436
Urine	OA	Suberoylcarnitine	0.991216
Urine	OA	Decanoylcarnitine	0.992003
Urine	OA	Decenoylcarnitine	0.990662
Urine	OA	Sebacoylcarnitine	0.985652
Urine	OA	Dodecanoylcarnitine	0.979366
Urine	OA	Acetylglycine	0.996911
Urine	OA	Butyrylglycine	0.980452
Urine	OA	Isobutyrylglycine	0.994167
Urine	OA	Valerylglycine	0.986886
Urine	OA	Isovalerylglycine	0.989132
Urine	OA	Tiglylglycine	0.99343
Urine	OA	Glutarylglycine	0.938236
Urine	OA	Hexanoylglycine	0.997171
Urine	OA	Suberylglycine	0.986076
Urine	OA	Hippurate (N-benzoyl-glycine)	0.996819
Urine	OA	Phenylpropionylglycine	0.956622
Urine	OA	3-Methylcrotonylglycine	0.960325
Urine	OA	2-Methylbutyrylglycine	0.979941
Urine	OA	Glycyl-proline	0.999817
Urine	OA	3-Hydroxypropionate	0.994357
Urine	OA	2-Hydroxyisobutyrate	0.969204
Urine	OA	2-Hydroxybutyrate	0.999072
Urine	OA	3-Hydroxyisobutyrate	0.997945
Urine	OA	3-Hydroxybutyrate	0.991686
Urine	OA	4-Aminobutyrate	0.980875
Urine	OA	2.4-Dihydroxybutyrate	0.990262
Urine	OA	2.3-Dihydroxybutyrate	0.996419
Urine	OA	3.4-Dihydroxybutyrate	0.992648
Urine	OA	2.3-Dihydroxy-2-methylbutyrate	0.997316
Urine	OA	2-Hydroxyisovalerate	0.984697
Urine	OA	3-Hydroxyisovalerate	0.98533
Urine	OA	2-Hydroxyglutarate	0.994758
Urine	OA	2-Oxoglutarate	0.984525
Urine	OA	3-Hydroxyglutarate	0.975366
Urine	OA	4-Hydroxy-2-oxoglutarate	0.932932
Urine	OA	3-Methylglutarate	0.980833
Urine	OA	3-Hydroxy-3-methylglutarate	0.997509
Urine	OA	2-Methylglutaconate	0.506853
Urine	OA	3-Methylglutaconate	0.991528
Urine	OA	3-Methyladipate	0.972352
Urine	OA	3-Hydroxyoctanoate	0.942752
Urine	OA	4-Hydroxybenzoate	0.996339
Urine	OA	2-Hydroxyphenylacetate	0.959658
Urine	OA	4-Hydroxyphenylacetate	0.988391
Urine	OA	4-Hydroxyphenyllactate	0.992133
Urine	OA	5-Hydroxyindolacetate	0.973632
Urine	OA	Aconitate	0.99708
Urine	OA	Adipate	0.98896
Urine	OA	Aminoadipate	0.968656
Urine	OA	Citramalate	0.998476
Urine	OA	Citrate	0.998705
Urine	OA	Ethylacetoacetate	0.981482
Urine	OA	Ethylmalonate	0.974776
Urine	OA	Fumarate	0.99422
Urine	OA	Gentisate	0.994016
Urine	OA	Glutarate	0.987977
Urine	OA	Glycerate	0.990856
Urine	OA	Homogentisate	0.994331
Urine	OA	Homovanilate	0.957006
Urine	OA	Hydantoin-5-propionate	0.934419
Urine	OA	Indollactate	0.998901
Urine	OA	Isocitrate	0.976769
Urine	OA	Kynurenate	0.96692
Urine	OA	Lactate	0.998419
Urine	OA	Malate	0.985325
Urine	OA	Maleate	0.983012
Urine	OA	Malonate	0.919008
Urine	OA	Methylcitrate	0.99844
Urine	OA	Methylmalonate	0.996092
Urine	OA	Methylsuccinate	0.986928
Urine	OA	Mevalonolactone	0.956895
Urine	OA	Orotate	0.971524
Urine	OA	Phenoxyacetate	0.98671
Urine	OA	Phenyllactate	0.977679
Urine	OA	Picolinate	0.770043
Urine	OA	Pimelate	0.688048
Urine	OA	Pyruvate	0.990276
Urine	OA	Succinate	0.993072
Urine	OA	Tartarate	0.995466
Urine	OA	Vanillactate	0.982609
Urine	OA	Vanilmandelate	0.999737
Serum	MET	Alanine	0.995117
Serum	MET	Arginine	0.987363
Serum	MET	Asparagine	0.993405
Serum	MET	Aspartate	0.99478
Serum	MET	Glutamine	0.95751
Serum	MET	Glutamate	0.901313
Serum	MET	Glycine	0.999251
Serum	MET	Histidine	0.944363
Serum	MET	Isoleucine	0.998517
Serum	MET	Leucine	0.953037
Serum	MET	Lysine	0.978399
Serum	MET	Methionine	0.99259
Serum	MET	Phenylalanine	0.998194
Serum	MET	Proline	0.967692
Serum	MET	Serine	0.951774
Serum	MET	Threonine	0.95354
Serum	MET	Trypthophan	0.99477
Serum	MET	Tyrosine	0.998424
Serum	MET	Valine	0.998114
Serum	MET	3-Indoxylsulphate	0.99975
Serum	MET	3-Methylhistidine	0.993552
Serum	MET	Acetylglutamate	0.995888
Serum	MET	Acetylmethionine	0.94403
Serum	MET	Betaine	0.995043
Serum	MET	Citrulline	0.992915
Serum	MET	Homoarginine	0.998167
Serum	MET	4-Hydroxyproline	0.954335
Serum	MET	Choline	0.984435
Serum	MET	Indole-3-acetate	0.980122
Serum	MET	Kynurenine	0.936139
Serum	MET	1-Methylhistidine	0.909393
Serum	MET	5-Oxoproline	0.996046
Serum	MET	Ornithine	0.947203
Serum	MET	Taurine	0.998475
Serum	MET	Carnitine	0.993343
Serum	MET	Acetylcarnitine	0.998583
Serum	MET	Propionylcarnitine	0.992432
Serum	MET	3-Hydroxypropionylcarnitine	0.981038
Serum	MET	Butyrylcarnitine	0.987111
Serum	MET	3-Hydroxybutyrylcarnitine	0.991466
Serum	MET	Isovalerylcarnitine	0.989285
Serum	MET	Tiglylcarnitine	0.955557
Serum	MET	3-Hydroxyvalerylcarnitine	0.991653
Serum	MET	Hexanoylcarnitine	0.977948
Serum	MET	Hexenoylcarnitine	0.997228
Serum	MET	3-Hydroxyhexanoylcarnitine	0.96865
Serum	MET	Octanoylcarnitine	0.998614
Serum	MET	Octenoylcarnitine	0.993451
Serum	MET	3-Hydroxyoctanoylcarnitine	0.983935
Serum	MET	Nonanoylcarnitine	0.949504
Serum	MET	Decanoylcarnitine	0.982516
Serum	MET	Decenoylcarnitine	0.986409
Serum	MET	Decadienoylcarnitine	0.994372
Serum	MET	Dodecanoylcarnitine	0.995851
Serum	MET	Decenoylcarnitine	0.982349
Serum	MET	Tetradecanoylcarnitine	0.996528
Serum	MET	Tetradecenoylcarnitine	0.995973
Serum	MET	3-Hydroxytetradecenoylcarnitine	0.964656
Serum	MET	Tetradienoylcarnitine	0.995532
Serum	MET	3-Hydroxytetradecadienoylcarnitine	0.961107
Serum	MET	Hexadecanoylcarnitine	0.912293
Serum	MET	Hexadecenoylcarnitine	0.925516
Serum	MET	3-Hydroxyhexadecenoylcarnitine	0.987955
Serum	MET	Hexadecadienoylcarnitine	0.985396
Serum	MET	3-Hydroxyhexadecadienoylcarnitine	0.999365
Serum	MET	3-Hydroxyhexadecanoylcarnitine	0.99851
Serum	MET	Octadecanoylcarnitine	0.98552
Serum	MET	Octadecenoylcarnitine	0.94121
Serum	MET	3-Hydroxyoctadecenoylcarnitine	0.90227
Serum	MET	Octadecadienoylcarnitine	0.995241
Serum	MET	Octadecatrienoylcarnitine	0.959802
Serum	MET	Icosanoylcarnitine	0.922814
Serum	MET	Icosenoylcarnitine	0.997725
Serum	MET	Icosadienoylcarnitine	0.997887
Serum	MET	N.N-Dimethylglycine	0.974503
Serum	MET	Hippurate (N-benzoyl-glycine)	0.994554
Serum	MET	Creatine_5-AminoLevulinic acid	0.970069
Serum	MET	Creatinine	0.988133
Serum	MET	Guanidinoacetate	0.966221
Serum	MET	Guanidinobutanoate	0.998323
Serum	MET	Spermine	0.989283
Serum	MET	Urea	0.996784
Serum	MET	Cystathionine	0.992978
Serum	MET	Cystine	0.998912
Serum	MET	Glycyl-glycine	0.648143
Serum	MET	Glycyl-phenylalanine	0.991941
Serum	MET	Glycyl-valine	0.986221
Serum	MET	Leucyl-leucine	0.996756
Serum	MET	4-Pyridoxate	0.906543
Serum	MET	Nicotinamide	0.986888
Serum	MET	Pantothenate	0.991432
Serum	MET	2-Hydroxybutyrate_2-Hydroxyisobutyrate	0.958682
Serum	MET	2-Hydroxyglutarate	0.995684
Serum	MET	2-Hydroxyisovalerate	0.99676
Serum	MET	3-Aminoisobutanoate	0.969673
Serum	MET	Arachidonic acid	0.967705
Serum	MET	Docosahexaenoic acid	0.99655
Serum	MET	Lactate	0.989719
Serum	MET	Oxaloacetate_glutarate_ethylmalonate	0.9707
Serum	MET	Malate	0.987722
Serum	MET	Porphobilinogen	0.967898
Serum	MET	Tartrate	0.908077
Serum	MET	1-Methylnicotinate (trigonelline)	0.980643
Serum	MET	5-Methylthioadenosine	0.924756
Serum	MET	7-Methylguanine	0.938628
Serum	MET	Adenosine	0.826766
Serum	MET	N-Formylglycinamide riboside	0.949053
Serum	MET	Inosine	0.991149
Serum	MET	Hypoxanthine	0.999083
Serum	MET	Pseudouridine	0.995886
Serum	MET	Succinyladenosine	0.993699
Serum	MET	S-Adenosylmethionine	0.983973
Serum	MET	Uracil	0.997786
Serum	MET	Uridine	0.995672
Serum	MET	Uric acid	0.988228
Serum	MET	Xanthine	0.985493
Serum	MET	Arabitol_Ribitol	0.999561
Serum	MET	Fucose	0.992694
Serum	MET	Galactitol_Mannitol	0.995984
Serum	MET	Gluconate	0.975864
Serum	MET	Glucuronate	0.906947
Serum	MET	Hexoses (Glucose_Fructose_Galactose_Mannose)	0.960589
Serum	MET	Myo-inositol	0.999987
Serum	MET	Sialic acid	0.894718
Serum	MET	Threonate	0.981338
Serum	LIP	Cer(33:2-3)_d18:1/15:1	0.989512
Serum	LIP	Cer(34:0-2)_d18:0/16:0	0.972409
Serum	LIP	Cer(34:2-6)_d18:1/16:1	0.957395
Serum	LIP	Cer(36:0-2)_d18:0/18:0	0.99742
Serum	LIP	Cer(36:1-1)_d16:1/20:0	0.938
Serum	LIP	Cer(38:0-1)_d16:0/22:0	0.98211
Serum	LIP	Cer(38:0-2)_d18:0/20:0	0.926035
Serum	LIP	Cer(38:1-1)_d16:1/22:0	0.971853
Serum	LIP	Cer(38:1-3)_d18:1/20:0	0.91609
Serum	LIP	Cer(38:3-4)_d16:1/22:2	0.968656
Serum	LIP	Cer(38:3-5)_d18:1/20:2	0.964542
Serum	LIP	Cer(39:1-2)_d16:1/23:0	0.931772
Serum	LIP	Cer(40:0-1)_d16:0/24:0	0.979939
Serum	LIP	Cer(40:0-2)_d18:0/22:0	0.994688
Serum	LIP	Cer(40:1-1)_d16:1/24:0	0.96952
Serum	LIP	Cer(40:1-3)_d18:1/22:0	0.919512
Serum	LIP	Cer(40:2-5)_d18:2/22:0	0.968873
Serum	LIP	Cer(40:3-4)_d18:1/22:2	0.996865
Serum	LIP	Cer(40:4-5)_d18:2/22:2	0.998913
Serum	LIP	Cer(40:6-2)_d18:1/22:5	0.992244
Serum	LIP	Cer(41:2)_d18:2/23:0	0.909812
Serum	LIP	Cer(42:2-3)_d18:1/24:1	0.997074
Serum	LIP	Cer(42:2-4)_d18:2/24:0	0.909179
Serum	LIP	DG(30:1-7)_DG(13:0/17:1)	0.786751
Serum	LIP	DG(32:0-7)_DG(16:0/16:0)	0.859494
Serum	LIP	DG(32:1-4)_DG(14:0/18:1)	0.915261
Serum	LIP	DG(32:1-8)_DG(16:0/16:1)	0.902822
Serum	LIP	DG(32:2-3)_DG(14:0/18:2)	0.909086
Serum	LIP	DG(34:0-7)_DG(16:0/18:0)	0.97644
Serum	LIP	DG(34:1-7)_DG(16:0/18:1)	0.99104
Serum	LIP	DG(34:2-5)_DG(16:0/18:2)	0.930821
Serum	LIP	DG(34:2-6)_DG(16:1/18:1)	0.962183
Serum	LIP	DG(34:2-7)_DG(17:0/17:2)	0.878612
Serum	LIP	DG(34:3-3)_DG(16:1/18:2)	0.98225
Serum	LIP	DG(34:3-4)_DG(16:0/18:3)	0.9352
Serum	LIP	DG(36:1-9)_DG(18:0/18:1)	0.929769
Serum	LIP	DG(36:2-7)_DG(18:0/18:2)	0.975789
Serum	LIP	DG(36:2-8)_DG(18:1/18:1)	0.929318
Serum	LIP	DG(36:3-6)_DG(18:1/18:2)	0.990737
Serum	LIP	DG(36:4-2)_DG(16:0/20:4)	0.942451
Serum	LIP	DG(36:4-5)_DG(18:1/18:3)	0.98387
Serum	LIP	DG(36:4-6)_DG(18:2/18:2)	0.971148
Serum	LIP	DG(38:2-6)_DG(18:1/20:1)	0.972697
Serum	LIP	DG(38:4-2)_DG(18:0/20:4)	0.99539
Serum	LIP	DG(38:5-4)_DG(18:1/20:4)	0.901075
Serum	LIP	DG(38:6-1)_DG(16:0/22:6)	0.922434
Serum	LIP	DG(38:6-3)_DG(18:1/20:5)	0.839835
Serum	LIP	DG(38:6-4)_DG(18:2/20:4)	0.978886
Serum	LIP	DG(40:2-7)_DG(20:0/20:2)	0.954923
Serum	LIP	DG(40:6-1)_DG(18:0/22:6)	0.743681
Serum	LIP	DG(40:7-1)_DG(18:1/22:6)	0.984009
Serum	LIP	DG(42:6-1)_DG(20:0/22:6)	0.981976
Serum	LIP	FA_14:0	0.991269
Serum	LIP	FA_15:0	0.858561
Serum	LIP	FA_16:0	0.978717
Serum	LIP	FA_16:1	0.992842
Serum	LIP	FA_18:0	0.947979
Serum	LIP	FA_18:1	0.951932
Serum	LIP	FA_18:2	0.938926
Serum	LIP	FA_18:3	0.995623
Serum	LIP	FA_20:1	0.985906
Serum	LIP	FA_20:2	0.997236
Serum	LIP	FA_20:3	0.954463
Serum	LIP	FA_20:4	0.987637
Serum	LIP	FA_22:4	0.979626
Serum	LIP	FA_22:5	0.988386
Serum	LIP	FA_22:6	0.98474
Serum	LIP	Hex2Cer(32:1-1)_d16:1/16:0	0.995804
Serum	LIP	Hex2Cer(32:1-4)_d18:1/14:0	0.973853
Serum	LIP	Hex2Cer(34:1-4)_d18:1/16:0	0.892975
Serum	LIP	HexCer(32:1-1)_d16:1/16:0	0.821558
Serum	LIP	HexCer(33:1-4)_d16:1/17:0	0.905382
Serum	LIP	HexCer(33:1-5)_d18:1/15:0	0.955206
Serum	LIP	HexCer(34:1-4)_d18:1/16:0	0.982747
Serum	LIP	HexCer(34:1-5)_d18:0/16:1	0.983854
Serum	LIP	HexCer(34:2-2)_d18:0/16:2	0.81054
Serum	LIP	HexCer(34:2-4)_d16:1/18:1	0.864718
Serum	LIP	HexCer(34:2-5)_d18:1/16:1	0.96201
Serum	LIP	HexCer(35:1-1)_d18:0/17:1	0.7539
Serum	LIP	HexCer(35:1-2)_d16:1/19:0	0.917208
Serum	LIP	HexCer(36:0-3)_d20:0/16:0	0.957237
Serum	LIP	HexCer(36:1-6)_d20:0/16:1	0.830341
Serum	LIP	HexCer(36:2-2)_d18:0/18:2	0.9543
Serum	LIP	HexCer(36:2-5)_d18:1/18:1	0.891813
Serum	LIP	HexCer(36:2-6)_d20:1/16:1	0.973964
Serum	LIP	HexCer(37:1-3)_d16:1/21:0	0.969961
Serum	LIP	HexCer(37:1-4)_d18:1/19:0	0.77518
Serum	LIP	HexCer(38:1-1)_d16:1/22:0	0.949372
Serum	LIP	HexCer(38:2-4)_d16:1/22:1	0.967235
Serum	LIP	HexCer(38:2-5)_d18:1/20:1	0.992544
Serum	LIP	HexCer(39:1-2)_d16:1/23:0	0.986932
Serum	LIP	HexCer(39:1-3)_d18:1/21:0	0.97012
Serum	LIP	HexCer(40:2-1)_d18:0/22:2	0.987769
Serum	LIP	HexCer(40:2-3)_d16:1/24:1	0.981248
Serum	LIP	HexCer(40:2-4)_d18:1/22:1	0.990586
Serum	LIP	HexCer(42:2-2)_d18:1/24:1	0.995143
Serum	LIP	HexCer(42:3-3)_d18:2/24:1	0.989534
Serum	LIP	LPC(14:0)	0.998193
Serum	LIP	LPC(15:0-1)	0.999331
Serum	LIP	LPC(16:0)	0.980621
Serum	LIP	LPC(16:1)	0.998805
Serum	LIP	LPC(17:0)	0.992284
Serum	LIP	LPC(17:1)	0.998892
Serum	LIP	LPC(18:0)	0.966977
Serum	LIP	LPC(18:1)	0.950961
Serum	LIP	LPC(18:2)	0.963443
Serum	LIP	LPC(18:3)	0.999264
Serum	LIP	LPC(19:0)	0.99808
Serum	LIP	LPC(20:0)	0.973094
Serum	LIP	LPC(20:1)	0.998504
Serum	LIP	LPC(20:2)	0.996324
Serum	LIP	LPC(20:3)	0.970799
Serum	LIP	LPC(20:4)	0.991234
Serum	LIP	LPC(20:5)	0.99776
Serum	LIP	LPC(22:0)	0.999336
Serum	LIP	LPC(22:1)	0.988608
Serum	LIP	LPC(22:2)	0.997503
Serum	LIP	LPC(22:3)	0.990097
Serum	LIP	LPC(22:4)	0.998229
Serum	LIP	LPC(22:5-1)	0.994434
Serum	LIP	LPC(22:6)	0.985954
Serum	LIP	LPC(24:0)	0.997839
Serum	LIP	LPC(24:1)	0.94895
Serum	LIP	LPC(25:0)	0.996443
Serum	LIP	LPC(26:0)	0.991709
Serum	LIP	LPC(26:1)	0.973153
Serum	LIP	LPC(O-16:0)	0.994227
Serum	LIP	LPC(O-16:1)	0.996982
Serum	LIP	LPC(O-18:0)	0.998708
Serum	LIP	LPC(O-18:1)	0.999071
Serum	LIP	LPC(O-18:2-1)	0.994473
Serum	LIP	LPC(O-18:2-2)	0.994213
Serum	LIP	LPC(O-18:3-1)	0.999217
Serum	LIP	LPC(O-20:0)	0.999231
Serum	LIP	LPC(O-20:1)	0.997034
Serum	LIP	LPE(15:0)	0.99482
Serum	LIP	LPE(16:0)	0.99471
Serum	LIP	LPE(16:1)	0.996533
Serum	LIP	LPE(17:0)	0.990063
Serum	LIP	LPE(17:1)	0.99763
Serum	LIP	LPE(18:0)	0.999135
Serum	LIP	LPE(18:1)	0.998738
Serum	LIP	LPE(18:2)	0.996691
Serum	LIP	LPE(20:1)	0.993846
Serum	LIP	LPE(20:2)	0.979013
Serum	LIP	LPE(20:3)	0.9526
Serum	LIP	LPE(22:0)	0.978516
Serum	LIP	LPE(22:1)	0.985411
Serum	LIP	LPE(22:4)	0.995215
Serum	LIP	LPE(22:6)	0.997562
Serum	LIP	LPE(O-18:3)	0.995872
Serum	LIP	PC(28:0)	0.995893
Serum	LIP	PC(28:0)_PC 12:0-16:0_FA 16:0(+O)	0.995131
Serum	LIP	PC(28:0)_PC 14:0-14:0_FA 14:0(+O)	0.998006
Serum	LIP	PC(29:0)	0.996443
Serum	LIP	PC(30:0)	0.988408
Serum	LIP	PC(30:0)_PC 14:0-16:0_FA 16:0(+O)	0.969081
Serum	LIP	PC(30:1)	0.987972
Serum	LIP	PC(31:0)	0.983174
Serum	LIP	PC(31:0)_PC 15:0-16:0_FA 15:0(+O)	0.995039
Serum	LIP	PC(31:1)	0.970541
Serum	LIP	PC(32:0)	0.961028
Serum	LIP	PC(32:0)_PC 16:0-16:0_FA 16:0(+O)	0.99696
Serum	LIP	PC(32:1)	0.945312
Serum	LIP	PC(32:1)_PC 14:0-18:1_FA 18:1(+O)	0.989022
Serum	LIP	PC(32:1)_PC 16:0-16:1_FA 16:1(+O)	0.990401
Serum	LIP	PC(32:2)	0.995191
Serum	LIP	PC(32:2)_PC 14:0-18:2_FA 18:2(+O)	0.9968
Serum	LIP	PC(32:2)_PC 16:1-16:1_FA 16:1(+O)	0.987192
Serum	LIP	PC(33:1)	0.992056
Serum	LIP	PC(33:1)_PC 15:0-18:1_FA 15:0(+O)	0.996187
Serum	LIP	PC(33:1)_PC 16:0-17:1_FA 17:1(+O)	0.954078
Serum	LIP	PC(33:2)_PC 15:0-18:2_FA 18:2(+O)	0.983514
Serum	LIP	PC(33:4)	0.997412
Serum	LIP	PC(34:0)	0.991189
Serum	LIP	PC(34:0)_PC 16:0-18:0_FA 16:0(+O)	0.947321
Serum	LIP	PC(34:1)	0.934309
Serum	LIP	PC(34:1)_PC 16:0-18:1_FA 18:1(+O)	0.96946
Serum	LIP	PC(34:2)	0.960663
Serum	LIP	PC(34:2)_PC 16:0-18:2_FA 18:2(+O)	0.991057
Serum	LIP	PC(34:2)_PC 16:1-18:1_FA 16:1(+O)	0.997993
Serum	LIP	PC(34:3)_PC 16:0-18:3_FA 18:3(+O)	0.999339
Serum	LIP	PC(34:3)_PC 16:1-18:2_FA 18:2(+O)	0.99364
Serum	LIP	PC(34:3-1)	0.984575
Serum	LIP	PC(34:4)	0.997356
Serum	LIP	PC(34:5)	0.994804
Serum	LIP	PC(35:1)_PC 17:0-18:1_FA 17:0(+O)	0.949418
Serum	LIP	PC(35:2)_PC 17:0-18:2_FA 18:2(+O)	0.954837
Serum	LIP	PC(36:0)	0.992834
Serum	LIP	PC(36:0)_PC 18:0-18:0_FA 18:0(+O)	0.957494
Serum	LIP	PC(36:1)_PC 16:0-20:1_FA 16:0(+O)	0.964859
Serum	LIP	PC(36:1)_PC 18:0-18:1_FA 18:1(+O)	0.93279
Serum	LIP	PC(36:1-1)	0.950268
Serum	LIP	PC(36:2)_PC 16:0-20:2_FA 20:2(+O)	0.985144
Serum	LIP	PC(36:2)_PC 18:0-18:2_FA 18:2(+O)	0.992356
Serum	LIP	PC(36:2)_PC 18:1-18:1_FA 18:1(+O)	0.864915
Serum	LIP	PC(36:2-1)	0.937418
Serum	LIP	PC(36:3)_PC 16:0-20:3_FA 20:3(+O)	0.993912
Serum	LIP	PC(36:3)_PC 18:1-18:2_FA 18:2(+O)	0.991748
Serum	LIP	PC(36:3-1)	0.929196
Serum	LIP	PC(36:4)_PC 16:0-20:4_FA 20:4(+O)	0.983948
Serum	LIP	PC(36:4)_PC 18:1-18:3_FA 18:3(+O)	0.95532
Serum	LIP	PC(36:4)_PC 18:2-18:2_FA 18:2(+O)	0.996811
Serum	LIP	PC(36:4-1)	0.982769
Serum	LIP	PC(36:4-2)	0.991764
Serum	LIP	PC(36:5)	0.99351
Serum	LIP	PC(36:6)	0.99659
Serum	LIP	PC(37:0)	0.993006
Serum	LIP	PC(37:1-1)	0.997186
Serum	LIP	PC(37:4)_PC 17:0-20:4_FA 20:4(+O)	0.990621
Serum	LIP	PC(37:6)	0.993439
Serum	LIP	PC(38:1)_PC 18:0-20:1_FA 20:1(+O)	0.934681
Serum	LIP	PC(38:1)_PC 18:1-20:0_FA 20:0(+O)	1
Serum	LIP	PC(38:1-1)	0.950281
Serum	LIP	PC(38:2)_PC 18:0-20:2_FA 20:2(+O)	0.985477
Serum	LIP	PC(38:2)_PC 18:1-20:1_FA 18:1(+O)	0.916627
Serum	LIP	PC(38:2)_PC 18:2-20:0_FA 18:2(+O)	0.830251
Serum	LIP	PC(38:3)	0.923631
Serum	LIP	PC(38:3)_PC 18:0-20:3_FA 20:3(+O)	0.808683
Serum	LIP	PC(38:3)_PC 18:1-20:2_FA 18:1(+O)	0.85077
Serum	LIP	PC(38:3)_PC 18:2-20:1_FA 18:2(+O)	0.94094
Serum	LIP	PC(38:4)_PC 16:0-22:4_FA 22:4(+O)	0.983792
Serum	LIP	PC(38:4)_PC 18:0-20:4_FA 20:4(+O)	0.973871
Serum	LIP	PC(38:4)_PC 18:1-20:3_FA 20:3(+O)	0.974542
Serum	LIP	PC(38:4-1)	0.991036
Serum	LIP	PC(38:5)_PC 18:1-20:4_FA 20:4(+O)	0.995364
Serum	LIP	PC(38:5)_PC 18:2-20:3_FA 18:2(+O)	0.907644
Serum	LIP	PC(38:5-1)	0.921944
Serum	LIP	PC(38:6-1)	0.946362
Serum	LIP	PC(38:6-2)	0.948087
Serum	LIP	PC(40:1-1)	0.998655
Serum	LIP	PC(40:4)_PC 18:0-22:4_FA 22:4(+O)	0.966191
Serum	LIP	PC(40:4)_PC 20:0-20:4_FA 20:4(+O)	0.999997
Serum	LIP	PC(40:4-2)	0.998166
Serum	LIP	PC(40:5-1)	0.996901
Serum	LIP	PC(40:5-3)	0.972518
Serum	LIP	PC(40:6-1)	0.912343
Serum	LIP	PC(40:7)	0.987869
Serum	LIP	PC(40:8-1)	0.995893
Serum	LIP	PC(41:2-1)	0.982442
Serum	LIP	PC(42:1)	0.982684
Serum	LIP	PC(42:10)	0.973775
Serum	LIP	PC(42:2-1)	0.989394
Serum	LIP	PC(42:4)	0.988324
Serum	LIP	PC(O-30:0)	0.990978
Serum	LIP	PC(O-30:1-1)	0.998967
Serum	LIP	PC(O-30:1-2)	0.981616
Serum	LIP	PC(O-31:0)	0.969019
Serum	LIP	PC(O-31:2)	0.986602
Serum	LIP	PC(O-31:3)	0.997614
Serum	LIP	PC(O-32:0)	0.988475
Serum	LIP	PC(O-32:1-1)	0.998881
Serum	LIP	PC(O-32:2)	0.973138
Serum	LIP	PC(O-33:2-2)	0.994687
Serum	LIP	PC(O-33:3)	0.985758
Serum	LIP	PC(O-34:0)	0.994585
Serum	LIP	PC(O-34:1-1)	0.994754
Serum	LIP	PC(O-34:1-2)	0.989305
Serum	LIP	PC(O-34:2-1)	0.983115
Serum	LIP	PC(O-34:3-1)	0.940062
Serum	LIP	PC(O-34:4-1)	0.992795
Serum	LIP	PC(O-34:4-2)	0.972841
Serum	LIP	PC(O-35:4)	0.986389
Serum	LIP	PC(O-36:0)	0.998447
Serum	LIP	PC(O-36:1-1)	0.994253
Serum	LIP	PC(O-36:2-1)	0.997773
Serum	LIP	PC(O-36:2-2)	0.99501
Serum	LIP	PC(O-36:3-1)	0.998565
Serum	LIP	PC(O-36:4-1)	0.964575
Serum	LIP	PC(O-36:5-1)	0.952296
Serum	LIP	PC(O-36:6-1)	0.997276
Serum	LIP	PC(O-36:7)	0.990794
Serum	LIP	PC(O-38:0)	0.997349
Serum	LIP	PC(O-38:1-1)	0.995772
Serum	LIP	PC(O-38:4-1)	0.981369
Serum	LIP	PC(O-38:5-1)	0.968962
Serum	LIP	PC(O-38:5-2)	0.993075
Serum	LIP	PC(O-38:6-1)	0.994305
Serum	LIP	PC(O-38:7)	0.984553
Serum	LIP	PC(O-40:0)	0.993831
Serum	LIP	PC(O-40:4-1)	0.996006
Serum	LIP	PC(O-40:6-1)	0.986776
Serum	LIP	PC(O-40:7)	0.984669
Serum	LIP	PC(O-42:2-1)	0.986155
Serum	LIP	PC(O-42:4-1)	0.989145
Serum	LIP	PC(O-42:5-1)	0.994913
Serum	LIP	PC(O-42:5-2)	0.996893
Serum	LIP	PC(O-42:7-2)	0.985327
Serum	LIP	PE(32:0)	0.972916
Serum	LIP	PE(32:0)_PE(16:0-16:0)_FA 16:0(+O)	0.978486
Serum	LIP	PE(32:1)	0.972197
Serum	LIP	PE(32:1)_PE(16:0-16:1)_FA 16:1(+O)	0.956118
Serum	LIP	PE(32:2)	0.987461
Serum	LIP	PE(34:0)	0.994541
Serum	LIP	PE(34:1)	0.940762
Serum	LIP	PE(34:1)_PE(16:0-18:1)_FA 18:1(+O)	0.988931
Serum	LIP	PE(34:2)	0.973625
Serum	LIP	PE(34:2)_PE(16:0-18:2)_FA 18:2(+O)	0.993712
Serum	LIP	PE(34:3-1)	0.996395
Serum	LIP	PE(35:1)	0.982642
Serum	LIP	PE(35:2)	0.930196
Serum	LIP	PE(36:0)	0.958666
Serum	LIP	PE(36:1)_PE(18:0-18:1)_FA 18:1(+O)	0.914415
Serum	LIP	PE(36:1-1)	0.992508
Serum	LIP	PE(36:2)_PE(18:0-18:2)_FA 18:2(+O)	0.978227
Serum	LIP	PE(36:2)_PE(18:1-18:1)_FA 18:1(+O)	0.735536
Serum	LIP	PE(36:2-1)	0.997343
Serum	LIP	PE(36:3)_PE(16:0-20:3)_FA 20:3(+O)	0.987845
Serum	LIP	PE(36:3)_PE(18:1-18:2)_FA 18:1(+O)	0.994031
Serum	LIP	PE(36:3-1)	0.946091
Serum	LIP	PE(36:4)	0.991631
Serum	LIP	PE(36:4)_PE(16:0-20:4)_FA 20:4(+O)	0.94737
Serum	LIP	PE(36:5-1)	0.976039
Serum	LIP	PE(36:6)	0.993483
Serum	LIP	PE(37:4)_PE(17:0-20:4)_FA 20:4(+O)	0.969332
Serum	LIP	PE(38:1)	0.994472
Serum	LIP	PE(38:2)	0.985621
Serum	LIP	PE(38:3)_PE(18:0-20:3)_FA 18:0(+O)	0.98243
Serum	LIP	PE(38:3-1)	0.997076
Serum	LIP	PE(38:4)_PE(16:0-22:4)_FA 22:4(+O)	0.986813
Serum	LIP	PE(38:4)_PE(18:0-20:4)_FA 20:4(+O)	0.983848
Serum	LIP	PE(38:4-1)	0.994497
Serum	LIP	PE(38:5)_PE(18:1-20:4)_FA 20:4(+O)	0.97133
Serum	LIP	PE(38:5-1)	0.921896
Serum	LIP	PE(38:6)	0.963551
Serum	LIP	PE(38:6)_PE(18:2-20:4)_FA 18:2(+O)	0.985807
Serum	LIP	PE(40:4)_PE(18:0-22:4)_FA 22:4(+O)	0.970656
Serum	LIP	PE(40:5)	0.97774
Serum	LIP	PE(40:6-1)	0.994784
Serum	LIP	PE(40:7)	0.989085
Serum	LIP	PE(40:8)	0.975788
Serum	LIP	PE(42:7)	0.97359
Serum	LIP	PE(O-32:0)	0.956005
Serum	LIP	PE(O-32:1)	0.761508
Serum	LIP	PE(O-32:1-1)_16:0p/16:0	0.962919
Serum	LIP	PE(O-32:2-1)_16:0p/16:1	0.946428
Serum	LIP	PE(O-34:0)	0.950919
Serum	LIP	PE(O-34:1)	0.989092
Serum	LIP	PE(O-34:1-2)_18:0p/16:0	0.946473
Serum	LIP	PE(O-34:2)	0.991408
Serum	LIP	PE(O-34:2-1)_16:0p/18:1	0.993906
Serum	LIP	PE(O-34:2-2)_18:0p/16:1	0.981745
Serum	LIP	PE(O-34:2-4)_18:1p/16:0	0.99441
Serum	LIP	PE(O-34:3-1)_16:0p/18:2	0.989404
Serum	LIP	PE(O-34:3-3)_18:1p/16:1	0.947931
Serum	LIP	PE(O-34:4)	0.920497
Serum	LIP	PE(O-34:4-1)_16:0p/18:3	0.996904
Serum	LIP	PE(O-36:0)	0.926903
Serum	LIP	PE(O-36:1)	0.990376
Serum	LIP	PE(O-36:1-3)_20:0p/16:0	0.982942
Serum	LIP	PE(O-36:2)	0.99397
Serum	LIP	PE(O-36:2-1)_16:0p/20:1	0.989115
Serum	LIP	PE(O-36:2-2)_18:0p/18:1	0.984043
Serum	LIP	PE(O-36:3-2)_18:0p/18:2	0.977114
Serum	LIP	PE(O-36:3-4)_18:1p/18:1	0.988688
Serum	LIP	PE(O-36:4)	0.975324
Serum	LIP	PE(O-36:4-1)_16:0p/20:3	0.978649
Serum	LIP	PE(O-36:4-2)_18:0p/18:3	0.975149
Serum	LIP	PE(O-36:4-3)_18:1p/18:2	0.998769
Serum	LIP	PE(O-36:4-5)_18:2p/18:1	0.99207
Serum	LIP	PE(O-36:5-1)_16:0p/20:4	0.971332
Serum	LIP	PE(O-36:5-4)_18:2p/18:2	0.957588
Serum	LIP	PE(O-36:6-1)_16:0p/20:5	0.98726
Serum	LIP	PE(O-38:1)	0.960447
Serum	LIP	PE(O-38:2-2)_18:0p/20:1	0.985522
Serum	LIP	PE(O-38:2-3)_20:0p/18:1	0.99195
Serum	LIP	PE(O-38:3-3)_20:0p/18:2	0.991689
Serum	LIP	PE(O-38:3-4)_18:1p/20:1	0.981974
Serum	LIP	PE(O-38:3-5)_20:1p/18:1	0.992789
Serum	LIP	PE(O-38:4)	0.97984
Serum	LIP	PE(O-38:4-2)_18:0p/20:3	0.994957
Serum	LIP	PE(O-38:4-5)_20:1p/18:4	0.934396
Serum	LIP	PE(O-38:5-1)_16:0p/22:4	0.989023
Serum	LIP	PE(O-38:5-2)_18:0p/20:4	0.994064
Serum	LIP	PE(O-38:5-4)_18:1p/20:3	0.982192
Serum	LIP	PE(O-38:6)	0.942024
Serum	LIP	PE(O-38:6-1)_16:0p/22:5	0.96259
Serum	LIP	PE(O-38:6-2)_18:0p/20:5	0.988536
Serum	LIP	PE(O-38:6-3)_18:1p/20:4	0.973644
Serum	LIP	PE(O-38:7-1)_16:0p/22:6	0.990494
Serum	LIP	PE(O-38:7-2)_18:1p/20:5	0.994994
Serum	LIP	PE(O-38:7-3)_18:2p/20:4	0.995381
Serum	LIP	PE(O-40:4-2)_20:0p/20:3	0.991169
Serum	LIP	PE(O-40:5-1)_18:0p/22:4	0.984404
Serum	LIP	PE(O-40:5-2)_20:0p/20:4	0.984242
Serum	LIP	PE(O-40:6)	0.992499
Serum	LIP	PE(O-40:6-2)_18:0p/22:5	0.994348
Serum	LIP	PE(O-40:6-3)_20:0p/20:5	0.979745
Serum	LIP	PE(O-40:6-6)_18:1p/22:4	0.993017
Serum	LIP	PE(O-40:6-7)_20:1p/20:4	0.996486
Serum	LIP	PE(O-40:7-2)_18:0p/22:6	0.995471
Serum	LIP	PE(O-40:7-7)_20:1p/20:5	0.880266
Serum	LIP	PE(O-40:8-1)_18:1p/22:6	0.985231
Serum	LIP	PE(O-40:9)_18:2p/22:6	0.970979
Serum	LIP	PE(O-42:2)	0.991134
Serum	LIP	PE(O-42:4)	0.988325
Serum	LIP	PE(O-42:5-1)_20:0p/22:4	0.940422
Serum	LIP	PE(O-42:6)	0.990298
Serum	LIP	PE(O-42:7-1)_20:0p/22:6	0.990578
Serum	LIP	PE(O-42:8)_20:1p/22:6	0.987382
Serum	LIP	PE(O-46:1)	0.973038
Serum	LIP	PG(32:0)_PG(16:0/16:0)	0.986038
Serum	LIP	PG(34:0)_PG(16:0/18:0)	0.988958
Serum	LIP	PG(34:1)_PG(16:0/18:1)	0.946901
Serum	LIP	PG(36:1)_PG(18:0/18:1)	0.983682
Serum	LIP	PG(36:2)_PG(18:0/18:2)	0.940824
Serum	LIP	PG(36:4)_PG(16:0/20:4)	0.973535
Serum	LIP	PG(38:4-1)	0.844483
Serum	LIP	PI(32:0)	0.983985
Serum	LIP	PI(32:0)_PI(16:0/16:0)	0.954238
Serum	LIP	PI(32:1)	0.988477
Serum	LIP	PI(32:1)_PI(16:0/16:1)	0.981923
Serum	LIP	PI(34:1)_PI(16:0/18:1)	0.98805
Serum	LIP	PI(34:1)_PI(18:0/16:1)	0.978383
Serum	LIP	PI(34:1-1)	0.984395
Serum	LIP	PI(34:2)_PI(16:0/18:2)	0.998335
Serum	LIP	PI(34:2)_PI(18:1/16:1)	0.987463
Serum	LIP	PI(34:2-2)	0.99373
Serum	LIP	PI(35:1)	0.962683
Serum	LIP	PI(35:2)	0.942097
Serum	LIP	PI(36:1)_PI(18:0/18:1)	0.994383
Serum	LIP	PI(36:1-2)	0.984727
Serum	LIP	PI(36:2)_PI(16:0/20:2)	0.962722
Serum	LIP	PI(36:2)_PI(18:0/18:2)	0.989384
Serum	LIP	PI(36:2)_PI(18:1/18:1)	0.986541
Serum	LIP	PI(36:2-1)	0.986653
Serum	LIP	PI(36:3)_PI(16:0/20:3)	0.995059
Serum	LIP	PI(36:3)_PI(18:0/18:3)	0.923321
Serum	LIP	PI(36:3)_PI(18:1/18:2)	0.995908
Serum	LIP	PI(36:3-1)	0.99422
Serum	LIP	PI(36:4)_PI(16:0/20:4)	0.978054
Serum	LIP	PI(36:4-1)	0.989036
Serum	LIP	PI(37:4)	0.982059
Serum	LIP	PI(38:2)	0.951358
Serum	LIP	PI(38:2)_PI(18:0/20:2)	0.979579
Serum	LIP	PI(38:3)_PI(18:0/20:3)	0.982804
Serum	LIP	PI(38:4)_PI(16:0/22:4)	0.964921
Serum	LIP	PI(38:4)_PI(18:0/20:4)	0.981923
Serum	LIP	PI(38:4-3)	0.979154
Serum	LIP	PI(38:5)_PI(16:0/22:5)	0.940315
Serum	LIP	PI(38:5)_PI(18:1/20:4)	0.982692
Serum	LIP	PI(38:5-1)	0.987277
Serum	LIP	PI(38:6)_PI(16:0/22:6)	0.980301
Serum	LIP	PI(38:6-2)	0.987918
Serum	LIP	PI(40:4)_PI(18:0/22:4)	0.980075
Serum	LIP	PI(40:4)_PI(20:0/20:4)	0.927375
Serum	LIP	PI(40:5)_PI(18:0/22:5)	0.977318
Serum	LIP	PI(40:5-1)	0.971967
Serum	LIP	PI(40:6)_PI(18:0/22:6)	0.997755
Serum	LIP	PI(40:6-1)	0.987686
Serum	LIP	PI(40:6-2)	0.95769
Serum	LIP	PS(34:1)_PS(16:0/18:1)	0.98341
Serum	LIP	PS(34:1)_PS(18:0/16:1)	0.907344
Serum	LIP	PS(34:2)_PS(16:0/18:2)	0.934598
Serum	LIP	PS(36:1)_PS(18:0/18:1)	0.995553
Serum	LIP	PS(36:1-1)	0.966847
Serum	LIP	PS(36:2)_PS(18:0/18:2)	0.959976
Serum	LIP	PS(38:2)_PS(20:0/18:2)	0.98792
Serum	LIP	PS(38:3)_PS(18:0/20:3)	0.961467
Serum	LIP	PS(38:4)_PS(18:0/20:4)	0.979844
Serum	LIP	PS(38:4-1)	0.981051
Serum	LIP	PS(40:4)_PS(18:0/22:4)	0.972443
Serum	LIP	PS(40:4)_PS(20:0/20:4)	0.950214
Serum	LIP	PS(40:5)_PS(18:0/22:5)	0.709476
Serum	LIP	PS(40:6)_PS(18:0/22:6)	0.970144
Serum	LIP	PS(42:6)_PS(20:0/22:6)	0.851261
Serum	LIP	SM(32:0)	0.999011
Serum	LIP	SM(32:1)	0.993435
Serum	LIP	SM(32:1)_SM(16:1;2/16:0	0.995238
Serum	LIP	SM(32:1)_SM(18:1;2/14:0	0.998159
Serum	LIP	SM(32:2)	0.998971
Serum	LIP	SM(33:0)	0.986913
Serum	LIP	SM(33:1)	0.998428
Serum	LIP	SM(33:1)_SM(17:1;2/16:0	0.997369
Serum	LIP	SM(33:1)_SM(18:1;2/15:0	0.965036
Serum	LIP	SM(33:2)	0.997984
Serum	LIP	SM(34:0)	0.985212
Serum	LIP	SM(34:1)	0.937485
Serum	LIP	SM(34:1)_SM(16:1;2/18:0	0.979592
Serum	LIP	SM(34:1)_SM(18:1;2/16:0	0.971924
Serum	LIP	SM(34:1)_SM(19:0;2/15:1	0.974024
Serum	LIP	SM(34:1)_SM(19:1;2/15:0	0.921818
Serum	LIP	SM(34:2)	0.991496
Serum	LIP	SM(34:2)_SM(18:2;2/16:0	0.999159
Serum	LIP	SM(34:3)	0.996794
Serum	LIP	SM(34:5)	0.971359
Serum	LIP	SM(35:1)	0.998734
Serum	LIP	SM(35:1)_SM(17:1;2/18:0	0.891432
Serum	LIP	SM(35:1)_SM(18:1;2/17:0	0.961282
Serum	LIP	SM(35:2)	0.993559
Serum	LIP	SM(36:0)	0.954692
Serum	LIP	SM(36:1)	0.984088
Serum	LIP	SM(36:1)_SM(16:1;2/20:0	0.990063
Serum	LIP	SM(36:1)_SM(18:1;2/18:0	0.968166
Serum	LIP	SM(36:2)	0.950366
Serum	LIP	SM(36:2)_SM(18:1;2/18:1	0.979784
Serum	LIP	SM(36:2)_SM(18:2;2/18:0	0.966204
Serum	LIP	SM(36:3)	0.995963
Serum	LIP	SM(36:4)	0.997246
Serum	LIP	SM(37:1)	0.995609
Serum	LIP	SM(37:1)_SM(18:0;2/19:1	0.933474
Serum	LIP	SM(37:2)	0.960415
Serum	LIP	SM(38:0)	0.996942
Serum	LIP	SM(38:1)	0.991567
Serum	LIP	SM(38:1)_SM(16:1;2/22:0	0.978188
Serum	LIP	SM(38:1)_SM(18:1;2/20:0	0.99576
Serum	LIP	SM(38:2)	0.991185
Serum	LIP	SM(38:2)_SM(18:2;2/20:0	0.91932
Serum	LIP	SM(38:7)	0.998613
Serum	LIP	SM(40:0)	0.994737
Serum	LIP	SM(40:1)	0.965642
Serum	LIP	SM(40:1)_SM(18:1;2/22:0	0.976124
Serum	LIP	SM(40:2)	0.996829
Serum	LIP	SM(40:2)_SM(16:1;2/24:1	0.980863
Serum	LIP	SM(40:2)_SM(18:1;2/22:1	0.987492
Serum	LIP	SM(40:2)_SM(18:2;2/22:0	0.98755
Serum	LIP	SM(40:3)	0.979452
Serum	LIP	SM(40:3)_SM(17:2;2/23:1	0.858161
Serum	LIP	SM(40:3)_SM(18:0;2/22:3	0.697759
Serum	LIP	SM(40:4)	0.986443
Serum	LIP	SM(40:4)_SM(18:1;2/22:3	0.872791
Serum	LIP	SM(40:7)	0.988412
Serum	LIP	SM(41:2)	0.908951
Serum	LIP	SM(42:3)_SM(18:0;2/24:3	0.819943
Serum	LIP	SM(42:3)_SM(18:2;2/24:1	0.993242
Serum	LIP	SM(42:4)_SM(18:0;2/24:4	0.800695
Serum	LIP	SM(42:4)_SM(18:1;2/24:3	0.847314
Serum	LIP	SM(42:6)	0.986266
Serum	LIP	SM(42:7)	0.976742
Serum	LIP	SM(44:2)	0.995453
Serum	LIP	SM(44:3)	0.998675
Serum	LIP	TG(40:0)_FA16:0	0.96584
Serum	LIP	TG(42:1)_FA16:1	0.922195
Serum	LIP	TG(42:1)_FA18:1	0.951214
Serum	LIP	TG(44:1)_FA16:1	0.992723
Serum	LIP	TG(44:1)_FA18:1	0.996574
Serum	LIP	TG(44:2)_FA12:0	0.956637
Serum	LIP	TG(44:2)_FA14:0	0.973214
Serum	LIP	TG(44:2)_FA16:0	0.949089
Serum	LIP	TG(44:2)_FA18:1	0.967449
Serum	LIP	TG(44:3)_FA18:2	0.991327
Serum	LIP	TG(45:1)_FA16:0	0.963089
Serum	LIP	TG(45:1)_FA16:1	0.938369
Serum	LIP	TG(45:1)_FA18:1	0.982282
Serum	LIP	TG(46:1)_FA14:0	0.978811
Serum	LIP	TG(46:1)_FA16:1	0.989983
Serum	LIP	TG(46:1)_FA18:0	0.982856
Serum	LIP	TG(46:1)_FA18:1	0.986082
Serum	LIP	TG(46:2)_FA14:0	0.990384
Serum	LIP	TG(46:2)_FA16:0	0.995037
Serum	LIP	TG(46:2)_FA16:1	0.992945
Serum	LIP	TG(46:2)_FA18:1	0.98692
Serum	LIP	TG(46:3)_FA16:1	0.984189
Serum	LIP	TG(46:3)_FA18:1	0.977368
Serum	LIP	TG(46:3)_FA18:3	0.972694
Serum	LIP	TG(46:4)_FA18:2	0.988416
Serum	LIP	TG(47:1)_FA14:0	0.970306
Serum	LIP	TG(47:1)_FA16:0	0.941142
Serum	LIP	TG(47:1)_FA18:1	0.972652
Serum	LIP	TG(47:2)_FA16:0	0.9615
Serum	LIP	TG(47:2)_FA18:2	0.989945
Serum	LIP	TG(48:1)_FA18:1	0.780584
Serum	LIP	TG(48:2)_FA16:1	0.953824
Serum	LIP	TG(48:2)_FA18:1	0.969263
Serum	LIP	TG(48:2)_FA18:2	0.989975
Serum	LIP	TG(48:3)_FA16:1	0.997241
Serum	LIP	TG(48:3)_FA18:1	0.986999
Serum	LIP	TG(48:4)_FA16:1	0.968433
Serum	LIP	TG(48:4)_FA18:1	0.990436
Serum	LIP	TG(48:4)_FA18:2	0.997332
Serum	LIP	TG(48:4)_FA18:3	0.996265
Serum	LIP	TG(48:4)_FA20:4	0.943656
Serum	LIP	TG(49:1)_FA16:1	0.825617
Serum	LIP	TG(49:2)_FA16:0	0.971291
Serum	LIP	TG(49:2)_FA17:1	0.980544
Serum	LIP	TG(49:2)_FA18:1	0.987854
Serum	LIP	TG(50:1)_FA14:0	0.720641
Serum	LIP	TG(50:2)_FA18:0	0.892222
Serum	LIP	TG(50:2)_FA18:1	0.964842
Serum	LIP	TG(50:3)_FA18:1	0.989013
Serum	LIP	TG(50:3)_FA18:2	0.992136
Serum	LIP	TG(50:4)_FA16:2	0.942114
Serum	LIP	TG(50:4)_FA18:1	0.994078
Serum	LIP	TG(50:4)_FA18:2	0.982413
Serum	LIP	TG(50:4)_FA18:3	0.99216
Serum	LIP	TG(50:5)_FA18:2	0.970557
Serum	LIP	TG(51:2)_FA18:1	0.948133
Serum	LIP	TG(51:3)_FA16:1	0.99511
Serum	LIP	TG(51:3)_FA18:2	0.991033
Serum	LIP	TG(52:2)_FA18:1	0.974064
Serum	LIP	TG(52:2)_FA20:1	0.939408
Serum	LIP	TG(52:3)_FA18:0	0.883376
Serum	LIP	TG(52:3)_FA18:1	0.899957
Serum	LIP	TG(54:3)_FA18:1	0.980082
Serum	LIP	TG(54:3)_FA18:2	0.982235
Serum	LIP	TG(54:3)_FA20:1	0.985341
Serum	LIP	TG(54:3)_FA20:2	0.98913
Serum	LIP	TG(54:4)_FA18:1	0.965652
Serum	LIP	TG(54:4)_FA18:2	0.957304
Serum	LIP	TG(54:4)_FA20:2	0.989044
Serum	LIP	TG(54:4)_FA20:3	0.90562
Serum	LIP	TG(54:5)_FA18:3	0.992218
Serum	LIP	TG(54:5)_FA20:4	0.974861
Serum	LIP	TG(54:6)_FA18:1	0.971772
Serum	LIP	TG(54:6)_FA18:2	0.994199
Serum	LIP	TG(54:6)_FA18:3	0.987785
Serum	LIP	TG(54:6)_FA20:4	0.97632
Serum	LIP	TG(54:6)_FA20:5	0.993834
Serum	LIP	TG(55:3)_FA18:1	0.927128
Serum	LIP	TG(56:3)_FA20:1	0.977578
Serum	LIP	TG(56:4)_FA20:1	0.968607
Serum	LIP	TG(56:4)_FA20:2	0.994927
Serum	LIP	TG(56:5)_FA20:2	0.973978
Serum	LIP	TG(56:5)_FA20:3	0.911248
Serum	LIP	TG(56:7)_FA20:4	0.983986
Serum	LIP	TG(56:7)_FA20:5	0.994075
Serum	LIP	TG(56:7)_FA22:6	0.969703
Serum	LIP	TG(56:8)_FA20:4	0.997275
Serum	LIP	TG(56:8)_FA20:5	0.997061
Serum	LIP	TG(56:8)_FA22:6	0.985745
Serum	LIP	TG(58:8)_FA22:6	0.976048
Serum	LIP	TG(58:9)_FA22:6	0.974995
