# Supplementary material for: Comprehensive metabolomic/lipidomic characterization of patients with mitochondrial ATP synthase, short-chain acyl-CoA dehydrogenase and combined variant deficiencies
Source: Heliyon. 2025 Feb 21;11(4):e42797. doi: 10.1016/j.heliyon.2025.e42797 (PMC11908569; doi:10.1016/j.heliyon.2025.e42797)
Supplement: Multimedia component 2 [file mmc2.xlsx]

## Sheet: MET Urine SCADd
	Test for normal distribution	Shapiro-Wilk test
Order	Metabolite name	W	P value	Passed normality test (alpha=0.05)?	P value summary	Number of values
1	aa.ALA_bALA	0.9694	0.8875	Yes	ns	13
2	aa.ARG	0.973	0.9278	Yes	ns	13
3	aa.ASN	0.9226	0.2722	Yes	ns	13
4	aa.CYS	0.9631	0.8008	Yes	ns	13
5	aa.GLN	0.9279	0.3195	Yes	ns	13
6	aa.GLU	0.9595	0.7457	Yes	ns	13
7	aa.GLY	0.8681	0.0493	No	*	13
8	aa.HIS	0.9219	0.2659	Yes	ns	13
9	aa.ILEU_alLE	0.9106	0.1871	Yes	ns	13
10	aa.LEU	0.9445	0.5178	Yes	ns	13
11	aa.LYS	0.9574	0.713	Yes	ns	13
12	aa.MET	0.9644	0.8203	Yes	ns	13
13	aa.PHE	0.9812	0.9847	Yes	ns	13
14	aa.PRO	0.9213	0.2613	Yes	ns	13
15	aa.SER	0.9542	0.6638	Yes	ns	13
16	aa.TAU	0.8066	0.0082	No	**	13
17	aa.THR_homoSER	0.9512	0.6161	Yes	ns	13
18	aa.TRP	0.9093	0.1795	Yes	ns	13
19	aa.TYR	0.8934	0.1086	Yes	ns	13
20	aa.VAL	0.9532	0.648	Yes	ns	13
21	aad.1mHIS_3mHIS	0.9127	0.1996	Yes	ns	13
22	aad.3indoxylS	0.9103	0.1848	Yes	ns	13
23	aad.3mHIS_1mHIS	0.9735	0.9323	Yes	ns	13
24	aad.indole3Ac	0.96	0.754	Yes	ns	13
25	aad.5oxoPRO	0.9326	0.368	Yes	ns	13
26	aad.AcALA	0.9282	0.3232	Yes	ns	13
27	aad.AcGLU	0.9698	0.892	Yes	ns	13
28	aad.acORN	0.9259	0.3005	Yes	ns	13
29	aad.ARG.SUCC	0.8615	0.0404	No	*	13
30	aad.benozylALA	0.9701	0.8958	Yes	ns	13
31	aad.BET	0.9733	0.9305	Yes	ns	13
32	aad.citrulline	0.864	0.0434	No	*	13
33	aad.dimARG	0.7804	0.004	No	**	13
34	aad.homoARG	0.9761	0.9547	Yes	ns	13
35	aad.CHOLINE	0.9174	0.2314	Yes	ns	13
36	aad.kynurenine	0.8843	0.0815	Yes	ns	13
37	aad.NAcASP	0.8774	0.0658	Yes	ns	13
38	aad.Nmhistamine	0.9705	0.9001	Yes	ns	13
39	aad.ohPRO	0.8878	0.0911	Yes	ns	13
40	aad.sarcosine	0.9568	0.703	Yes	ns	13
41	pe.bALAmHIS	0.9487	0.5788	Yes	ns	13
42	pe.carnosine	0.8848	0.0828	Yes	ns	13
43	pe.cystahionine	0.9128	0.2003	Yes	ns	13
44	pe.cystine	0.9101	0.1841	Yes	ns	13
45	pe.homoCarnosine	0.8987	0.1284	Yes	ns	13
46	pe.Glycylproline	0.7914	0.0054	No	**	13
47	pe.GLYPHE	0.9299	0.3398	Yes	ns	13
48	am.allantoin	0.9625	0.7918	Yes	ns	13
49	am.creatine_5nh2levulinate	0.958	0.7226	Yes	ns	13
50	am.Creatinine	0.9313	0.3544	Yes	ns	13
51	am.GuaAc	0.9661	0.8434	Yes	ns	13
52	am.Guabutanoate	0.9295	0.3355	Yes	ns	13
53	am.NAcPut	0.9425	0.4897	Yes	ns	13
54	am.spermine	0.8222	0.0127	No	*	13
55	am.urea	0.8796	0.0705	Yes	ns	13
56	am.ureidopropionate	0.9674	0.862	Yes	ns	13
57	oa.1methylNicotinate	0.9305	0.3457	Yes	ns	13
58	oa.3.Hydroxypropionate	0.8304	0.016	No	*	13
59	oa.2.Hydroxyisobutyrate	0.933	0.3731	Yes	ns	13
60	oa.2.Hydroxybutyrate	0.9142	0.2095	Yes	ns	13
61	oa.3.Hydroxyisobutyrate	0.8539	0.0321	No	*	13
62	oa.3.Hydroxybutyrate	0.6986	0.0005	No	***	13
63	oa.3nh2isobutanoate	0.9356	0.4023	Yes	ns	13
64	oa.4.Aminobutyrate	0.9652	0.8308	Yes	ns	13
65	oa.2.4.Dihydroxybutyrate	0.8931	0.1074	Yes	ns	13
66	oa.2.3.Dihydroxybutyrate	0.9755	0.9504	Yes	ns	13
67	oa.3.4.Dihydroxybutyrate	0.8567	0.0349	No	*	13
68	oa.2.3.Dihydroxy.2.methylbutyrate	0.9616	0.7786	Yes	ns	13
69	oa.2.Hydroxyisovalerate	0.8886	0.0934	Yes	ns	13
70	oa.3.Hydroxyisovalerate	0.9336	0.38	Yes	ns	13
71	oa.2.Hydroxyglutarate	0.8552	0.0333	No	*	13
72	oa.2.Oxoglutarate	0.9367	0.4155	Yes	ns	13
73	oa.3.Hydroxyglutarate	0.9228	0.274	Yes	ns	13
74	oa.4.Hydroxy.2.oxoglutarate	0.898	0.1256	Yes	ns	13
75	oa.3.Methylglutarate	0.9574	0.7127	Yes	ns	13
76	oa.3.Hydroxy.3.methylglutarate	0.9273	0.3139	Yes	ns	13
77	oa.2.Methylglutaconate	0.9649	0.827	Yes	ns	13
78	oa.3.Methylglutaconate	0.9615	0.7773	Yes	ns	13
79	oa.3.Methyladipate	0.9509	0.6117	Yes	ns	13
80	oa.2nh2adipate	0.9102	0.1846	Yes	ns	13
81	oa.3.Hydroxyoctanoate	0.7505	0.0019	No	**	13
82	oa.4.Hydroxybenzoate	0.9349	0.3945	Yes	ns	13
83	oa.2.Hydroxyphenylacetate	0.9073	0.1684	Yes	ns	13
84	oa.4.Hydroxyphenylacetate	0.9564	0.697	Yes	ns	13
85	oa.4.Hydroxyphenyllactate	0.8459	0.0252	No	*	13
86	oa.4ohBenzaldehyde	0.8982	0.1265	Yes	ns	13
87	oa.5.Hydroxyindolacetate	0.7792	0.0039	No	**	13
88	oa.Aconitate	0.984	0.9934	Yes	ns	13
89	oa.Adipate	0.9681	0.8706	Yes	ns	13
90	oa.Aminoadipate	0.9487	0.5781	Yes	ns	13
91	oa.Citramalate	0.9841	0.9936	Yes	ns	13
92	oa.Citrate	0.9671	0.8571	Yes	ns	13
93	oa.Ethylacetoacetate	0.9419	0.4822	Yes	ns	13
94	oa.Ethylmalonate	0.9794	0.9765	Yes	ns	13
95	oa.Fumarate	0.8699	0.0522	Yes	ns	13
96	oa.Gentisate	0.8738	0.0589	Yes	ns	13
97	oa.Glutarate	0.9714	0.9103	Yes	ns	13
98	oa.Glycerate	0.8515	0.0298	No	*	13
99	oa.Homogentisate	0.9198	0.2492	Yes	ns	13
100	oa.Homovanilate	0.734	0.0012	No	**	13
101	oa.Hydantoin.5.propionate	0.9871	0.9981	Yes	ns	13
102	oa.Indollactate	0.9232	0.2766	Yes	ns	13
103	oa.Isocitrate	0.9168	0.2273	Yes	ns	13
104	oa.Kynurenate	0.9527	0.6394	Yes	ns	13
105	oa.Lactate	0.7148	0.0008	No	***	13
106	oa.Malate	0.9843	0.9941	Yes	ns	13
107	oa.Maleate	0.9306	0.3475	Yes	ns	13
108	oa.Malonate	0.9697	0.8911	Yes	ns	13
109	oa.Methylcitrate	0.9093	0.1796	Yes	ns	13
110	oa.Methylmalonate	0.9264	0.3057	Yes	ns	13
111	oa.Methylsuccinate	0.9815	0.9861	Yes	ns	13
112	oa.Mevalonolactone	0.7805	0.004	No	**	13
113	oa.Orotate	0.9724	0.9208	Yes	ns	13
114	oa.Phenoxyacetate	0.8547	0.0328	No	*	13
115	oa.Phenyllactate	0.8857	0.0852	Yes	ns	13
116	oa.Picolinate	0.8095	0.0089	No	**	13
117	oa.Pimelate	0.9701	0.8954	Yes	ns	13
118	oa.Pyruvate	0.9229	0.2748	Yes	ns	13
119	oa.porphobilinogen	0.9134	0.2043	Yes	ns	13
120	oa.sebacate	0.9561	0.6934	Yes	ns	13
121	oa.Succinate	0.9066	0.1648	Yes	ns	13
122	oa.Tartarate	0.9491	0.5843	Yes	ns	13
123	oa.Vanillactate	0.7871	0.0048	No	**	13
124	oa.Vanilmandelate	0.915	0.2144	Yes	ns	13
125	ag.Acetylglycine	0.955	0.6753	Yes	ns	13
126	ag.proGLY	0.9504	0.6046	Yes	ns	13
127	ag.Butyrylglycine	0.9728	0.9253	Yes	ns	13
128	ag.Isobutyrylglycine	0.8848	0.0829	Yes	ns	13
129	ag.dimGLY_nh2isobutanoate	0.9568	0.7045	Yes	ns	13
130	ag.Valerylglycine	0.9193	0.2455	Yes	ns	13
131	ag.Isovalerylglycine	0.9704	0.8989	Yes	ns	13
132	ag.Tiglylglycine	0.9505	0.6058	Yes	ns	13
133	ag.Glutarylglycine	0.9566	0.7006	Yes	ns	13
134	ag.Hexanoylglycine	0.9708	0.9035	Yes	ns	13
135	ag.Suberylglycine	0.9845	0.9945	Yes	ns	13
136	ag.Hippurate	0.9099	0.1827	Yes	ns	13
137	ag.Phenylpropionylglycine	0.941	0.4704	Yes	ns	13
138	ag.3.Methylcrotonylglycine	0.9758	0.9525	Yes	ns	13
139	ag.2.Methylbutyrylglycine	0.9747	0.9431	Yes	ns	13
140	ac.Carnitine	0.961	0.769	Yes	ns	13
141	ac.Acetylcarnitine	0.9367	0.4151	Yes	ns	13
142	ac.Propionylcarnitine	0.9689	0.8813	Yes	ns	13
143	ac.Car03.OH	0.8419	0.0224	No	*	13
144	ac.Malonylcarnitine	0.9278	0.319	Yes	ns	13
145	ac.Butyrylcarnitine	0.9658	0.84	Yes	ns	13
146	ac.Isobutyrylcarnitine	0.8827	0.0775	Yes	ns	13
147	ac.Car04.1	0.9657	0.8377	Yes	ns	13
148	ac.3.Hydroxybutyrylcarnitine	0.9649	0.8265	Yes	ns	13
149	ac.2.Methylbutyrylcarnitine	0.9541	0.6608	Yes	ns	13
150	ac.Isovalerylcarnitine	0.9728	0.925	Yes	ns	13
151	ac.3.Hydroxyvalerylcarnitine	0.9406	0.4641	Yes	ns	13
152	ac.Glutarylcarnitine	0.9402	0.4598	Yes	ns	13
153	ac.Tiglylcarnitine	0.9596	0.7482	Yes	ns	13
154	ac.Hexanoylcarnitine	0.917	0.2285	Yes	ns	13
155	ac.Car06.1	0.9645	0.8219	Yes	ns	13
156	ac.3.Hydroxyhexanoylcarnitine	0.9693	0.8862	Yes	ns	13
157	ac.Adipoylcarnitine	0.8982	0.1265	Yes	ns	13
158	ac.3.Methylglutarylcarnitine	0.883	0.0782	Yes	ns	13
159	ac.Octanoylcarnitine	0.9722	0.9193	Yes	ns	13
160	ac.Car08.1	0.9731	0.9279	Yes	ns	13
161	ac.Car08.OH	0.9221	0.2679	Yes	ns	13
162	ac.Suberoylcarnitine	0.9701	0.8955	Yes	ns	13
163	ac.Car09	0.968	0.8693	Yes	ns	13
164	ac.Decanoylcarnitine	0.8436	0.0236	No	*	13
165	ac.Decenoylcarnitine	0.9113	0.1908	Yes	ns	13
166	ac.Car10.2	0.9822	0.9885	Yes	ns	13
167	ac.Sebacoylcarnitine	0.9346	0.3906	Yes	ns	13
168	ac.Dodecanoylcarnitine	0.955	0.6761	Yes	ns	13
169	ac.Car12.1	0.9488	0.5799	Yes	ns	13
170	ac.Car14.1	0.9422	0.4864	Yes	ns	13
171	ac.Car14.2	0.9205	0.2551	Yes	ns	13
172	ac.Car14.1.OH	0.9298	0.3385	Yes	ns	13
173	ac.Car14.2.OH	0.8812	0.074	Yes	ns	13
174	ac.Car16.OH	0.9199	0.2504	Yes	ns	13
175	en.4.pyridoxate	0.923	0.2753	Yes	ns	13
176	en.nicotinamide	0.9162	0.2229	Yes	ns	13
177	en.pantothenate	0.9436	0.5049	Yes	ns	13
178	en.pyridoxine	0.6985	0.0005	No	***	13
179	en.riboflavin	0.9682	0.8714	Yes	ns	13
180	pp.1mXanthine	0.9348	0.393	Yes	ns	13
181	pp.5mthioAdenosine	0.9534	0.6498	Yes	ns	13
182	pp.7mGuanine	0.9569	0.7056	Yes	ns	13
183	pp.Adenine	0.9218	0.2649	Yes	ns	13
184	pp.Adenosine	0.906	0.1614	Yes	ns	13
185	pp.AICAr	0.7701	0.0031	No	**	13
186	pp.Cytidine	0.9507	0.6082	Yes	ns	13
187	pp.FGAr	0.9577	0.7186	Yes	ns	13
188	pp.Guanosine	0.8977	0.1245	Yes	ns	13
189	pp.Hypoxanthine	0.9515	0.6217	Yes	ns	13
190	pp.Inosine	0.8409	0.0218	No	*	13
191	pp.pseuUridine	0.5378	<0,0001	No	****	13
192	pp.sAdenosine.MET	0.819	0.0116	No	*	13
193	pp.SAdo	0.7184	0.0009	No	***	13
194	pp.SAICAr	0.8749	0.0609	Yes	ns	13
195	pp.Thymine	0.9625	0.7923	Yes	ns	13
196	pp.Uracil	0.8894	0.0957	Yes	ns	13
197	pp.Uric.acid	0.9508	0.611	Yes	ns	13
198	pp.Uridine	0.9021	0.143	Yes	ns	13
199	pp.Xanthine	0.9122	0.1964	Yes	ns	13
200	pp.Xanthosine	0.7902	0.0052	No	**	13
201	sa.16anhydroGLC	0.9373	0.4226	Yes	ns	13
202	sa.arabitol_ribitol	0.954	0.6599	Yes	ns	13
203	sa.galactitol_mannitol	0.9503	0.6027	Yes	ns	13
204	sa.GLCnh2	0.6139	<0,0001	No	****	13
205	sa.gluconate	0.8933	0.1083	Yes	ns	13
206	sa.glucuronate	0.8862	0.0864	Yes	ns	13
207	sa.hexoses	0.8354	0.0185	No	*	13
208	sa.myoinositol	0.9486	0.5771	Yes	ns	13
209	sa.NAcGALnh2_NAcGLCnh2_NAcMANnh2	0.7984	0.0065	No	**	13
210	sa.ribose	0.9704	0.8989	Yes	ns	13
211	sa.sialic.acid	0.9063	0.1631	Yes	ns	13
212	sa.threonate	0.8111	0.0093	No	**	13
213	sa.xylulose	0.9628	0.7961	Yes	ns	13

## Sheet: MET Urine TMEM70d
	Test for normal distribution	Shapiro-Wilk test
Order	Metabolite name	W	P value	Passed normality test (alpha=0.05)?	P value summary	Number of values
1	aa.ALA_bALA	0.958	0.3759	Yes	ns	25
2	aa.ARG	0.9565	0.3499	Yes	ns	25
3	aa.ASN	0.9636	0.49	Yes	ns	25
4	aa.CYS	0.9914	0.9983	Yes	ns	25
5	aa.GLN	0.8138	0.0004	No	***	25
6	aa.GLU	0.9235	0.0614	Yes	ns	25
7	aa.GLY	0.9679	0.5934	Yes	ns	25
8	aa.HIS	0.9573	0.3628	Yes	ns	25
9	aa.ILEU_alLE	0.9741	0.75	Yes	ns	25
10	aa.LEU	0.9132	0.036	No	*	25
11	aa.LYS	0.9698	0.641	Yes	ns	25
12	aa.MET	0.9147	0.0388	No	*	25
13	aa.PHE	0.9133	0.036	No	*	25
14	aa.PRO	0.9608	0.431	Yes	ns	25
15	aa.SER	0.7815	0.0001	No	***	25
16	aa.TAU	0.9645	0.5101	Yes	ns	25
17	aa.THR_homoSER	0.9399	0.1469	Yes	ns	25
18	aa.TRP	0.9821	0.923	Yes	ns	25
19	aa.TYR	0.9382	0.1343	Yes	ns	25
20	aa.VAL	0.9249	0.0664	Yes	ns	25
21	aad.1mHIS_3mHIS	0.9667	0.5633	Yes	ns	25
22	aad.3indoxylS	0.9587	0.3891	Yes	ns	25
23	aad.3mHIS_1mHIS	0.97	0.6459	Yes	ns	25
24	aad.indole3Ac	0.9331	0.1022	Yes	ns	25
25	aad.5oxoPRO	0.9846	0.9587	Yes	ns	25
26	aad.AcALA	0.9171	0.044	No	*	25
27	aad.AcGLU	0.8737	0.0051	No	**	25
28	aad.acORN	0.9786	0.8553	Yes	ns	25
29	aad.ARG.SUCC	0.9522	0.2808	Yes	ns	25
30	aad.benozylALA	0.8359	0.001	No	***	25
31	aad.BET	0.9512	0.2668	Yes	ns	25
32	aad.citrulline	0.9698	0.6388	Yes	ns	25
33	aad.dimARG	0.9762	0.8017	Yes	ns	25
34	aad.homoARG	0.9641	0.5022	Yes	ns	25
35	aad.CHOLINE	0.9429	0.1728	Yes	ns	25
36	aad.kynurenine	0.9124	0.0344	No	*	25
37	aad.NAcASP	0.9587	0.3896	Yes	ns	25
38	aad.Nmhistamine	0.9819	0.9204	Yes	ns	25
39	aad.ohPRO	0.9864	0.9768	Yes	ns	25
40	aad.sarcosine	0.9104	0.0311	No	*	25
41	pe.bALAmHIS	0.9792	0.8679	Yes	ns	25
42	pe.carnosine	0.9697	0.6383	Yes	ns	25
43	pe.cystahionine	0.9633	0.4829	Yes	ns	25
44	pe.cystine	0.9462	0.206	Yes	ns	25
45	pe.homoCarnosine	0.9685	0.6082	Yes	ns	25
46	pe.Glycylproline	0.9601	0.4175	Yes	ns	25
47	pe.GLYPHE	0.9038	0.0222	No	*	25
48	am.allantoin	0.966	0.5453	Yes	ns	25
49	am.creatine_5nh2levulinate	0.9119	0.0336	No	*	25
50	am.Creatinine	0.9761	0.7998	Yes	ns	25
51	am.GuaAc	0.7477	<0,0001	No	****	25
52	am.Guabutanoate	0.9204	0.0524	Yes	ns	25
53	am.NAcPut	0.9577	0.3711	Yes	ns	25
54	am.spermine	0.9837	0.9477	Yes	ns	25
55	am.urea	0.9177	0.0454	No	*	25
56	am.ureidopropionate	0.9687	0.6126	Yes	ns	25
57	oa.1methylNicotinate	0.9574	0.3649	Yes	ns	25
58	oa.3.Hydroxypropionate	0.9795	0.8756	Yes	ns	25
59	oa.2.Hydroxyisobutyrate	0.9506	0.2588	Yes	ns	25
60	oa.2.Hydroxybutyrate	0.8467	0.0015	No	**	25
61	oa.3.Hydroxyisobutyrate	0.8931	0.013	No	*	25
62	oa.3.Hydroxybutyrate	0.8821	0.0076	No	**	25
63	oa.3nh2isobutanoate	0.82	0.0005	No	***	25
64	oa.4.Aminobutyrate	0.9794	0.872	Yes	ns	25
65	oa.2.4.Dihydroxybutyrate	0.9677	0.5866	Yes	ns	25
66	oa.2.3.Dihydroxybutyrate	0.9119	0.0336	No	*	25
67	oa.3.4.Dihydroxybutyrate	0.9402	0.1496	Yes	ns	25
68	oa.2.3.Dihydroxy.2.methylbutyrate	0.9025	0.0208	No	*	25
69	oa.2.Hydroxyisovalerate	0.8091	0.0003	No	***	25
70	oa.3.Hydroxyisovalerate	0.9552	0.3271	Yes	ns	25
71	oa.2.Hydroxyglutarate	0.94	0.1481	Yes	ns	25
72	oa.2.Oxoglutarate	0.959	0.3955	Yes	ns	25
73	oa.3.Hydroxyglutarate	0.7482	<0,0001	No	****	25
74	oa.4.Hydroxy.2.oxoglutarate	0.9754	0.7817	Yes	ns	25
75	oa.3.Methylglutarate	0.9705	0.657	Yes	ns	25
76	oa.3.Hydroxy.3.methylglutarate	0.9168	0.0432	No	*	25
77	oa.2.Methylglutaconate	0.9792	0.8682	Yes	ns	25
78	oa.3.Methylglutaconate	0.9553	0.3288	Yes	ns	25
79	oa.3.Methyladipate	0.9238	0.0626	Yes	ns	25
80	oa.2nh2adipate	0.9633	0.4836	Yes	ns	25
81	oa.3.Hydroxyoctanoate	0.9445	0.1881	Yes	ns	25
82	oa.4.Hydroxybenzoate	0.8374	0.001	No	**	25
83	oa.2.Hydroxyphenylacetate	0.9808	0.9	Yes	ns	25
84	oa.4.Hydroxyphenylacetate	0.9351	0.1139	Yes	ns	25
85	oa.4.Hydroxyphenyllactate	0.9277	0.0768	Yes	ns	25
86	oa.4ohBenzaldehyde	0.9827	0.9327	Yes	ns	25
87	oa.5.Hydroxyindolacetate	0.9348	0.1124	Yes	ns	25
88	oa.Aconitate	0.9649	0.5201	Yes	ns	25
89	oa.Adipate	0.9393	0.1427	Yes	ns	25
90	oa.Aminoadipate	0.9745	0.7584	Yes	ns	25
91	oa.Citramalate	0.9628	0.4721	Yes	ns	25
92	oa.Citrate	0.8586	0.0026	No	**	25
93	oa.Ethylacetoacetate	0.9676	0.5849	Yes	ns	25
94	oa.Ethylmalonate	0.9174	0.0448	No	*	25
95	oa.Fumarate	0.9451	0.1945	Yes	ns	25
96	oa.Gentisate	0.9552	0.3272	Yes	ns	25
97	oa.Glutarate	0.9671	0.5727	Yes	ns	25
98	oa.Glycerate	0.8867	0.0095	No	**	25
99	oa.Homogentisate	0.9736	0.7376	Yes	ns	25
100	oa.Homovanilate	0.8976	0.0163	No	*	25
101	oa.Hydantoin.5.propionate	0.938	0.1334	Yes	ns	25
102	oa.Indollactate	0.8967	0.0156	No	*	25
103	oa.Isocitrate	0.9811	0.9052	Yes	ns	25
104	oa.Kynurenate	0.9099	0.0304	No	*	25
105	oa.Lactate	0.8978	0.0165	No	*	25
106	oa.Malate	0.9505	0.2568	Yes	ns	25
107	oa.Maleate	0.9884	0.9895	Yes	ns	25
108	oa.Malonate	0.9179	0.0459	No	*	25
109	oa.Methylcitrate	0.9772	0.8242	Yes	ns	25
110	oa.Methylmalonate	0.93	0.0867	Yes	ns	25
111	oa.Methylsuccinate	0.9782	0.8479	Yes	ns	25
112	oa.Mevalonolactone	0.9436	0.1794	Yes	ns	25
113	oa.Orotate	0.9142	0.0379	No	*	25
114	oa.Phenoxyacetate	0.8716	0.0047	No	**	25
115	oa.Phenyllactate	0.9298	0.0861	Yes	ns	25
116	oa.Picolinate	0.9687	0.6129	Yes	ns	25
117	oa.Pimelate	0.978	0.8435	Yes	ns	25
118	oa.Pyruvate	0.9275	0.0761	Yes	ns	25
119	oa.porphobilinogen	0.9797	0.8789	Yes	ns	25
120	oa.sebacate	0.8065	0.0003	No	***	25
121	oa.Succinate	0.9681	0.5968	Yes	ns	25
122	oa.Tartarate	0.8752	0.0055	No	**	25
123	oa.Vanillactate	0.8596	0.0027	No	**	25
124	oa.Vanilmandelate	0.6019	<0,0001	No	****	25
125	ag.Acetylglycine	0.938	0.1328	Yes	ns	25
126	ag.proGLY	0.9442	0.1853	Yes	ns	25
127	ag.Butyrylglycine	0.9279	0.0777	Yes	ns	25
128	ag.Isobutyrylglycine	0.9716	0.6861	Yes	ns	25
129	ag.dimGLY_nh2isobutanoate	0.9523	0.2828	Yes	ns	25
130	ag.Valerylglycine	0.9676	0.5856	Yes	ns	25
131	ag.Isovalerylglycine	0.9729	0.7179	Yes	ns	25
132	ag.Tiglylglycine	0.984	0.951	Yes	ns	25
133	ag.Glutarylglycine	0.8877	0.01	No	*	25
134	ag.Hexanoylglycine	0.9476	0.2212	Yes	ns	25
135	ag.Suberylglycine	0.9423	0.1677	Yes	ns	25
136	ag.Hippurate	0.9667	0.5636	Yes	ns	25
137	ag.Phenylpropionylglycine	0.9721	0.6976	Yes	ns	25
138	ag.3.Methylcrotonylglycine	0.9536	0.3015	Yes	ns	25
139	ag.2.Methylbutyrylglycine	0.9807	0.8978	Yes	ns	25
140	ac.Carnitine	0.9297	0.0857	Yes	ns	25
141	ac.Acetylcarnitine	0.9156	0.0407	No	*	25
142	ac.Propionylcarnitine	0.9152	0.0399	No	*	25
143	ac.Car03.OH	0.9134	0.0362	No	*	25
144	ac.Malonylcarnitine	0.9814	0.9115	Yes	ns	25
145	ac.Butyrylcarnitine	0.9851	0.9641	Yes	ns	25
146	ac.Isobutyrylcarnitine	0.9039	0.0223	No	*	25
147	ac.Car04.1	0.9683	0.6025	Yes	ns	25
148	ac.3.Hydroxybutyrylcarnitine	0.9417	0.1623	Yes	ns	25
149	ac.2.Methylbutyrylcarnitine	0.9077	0.0271	No	*	25
150	ac.Isovalerylcarnitine	0.9401	0.1485	Yes	ns	25
151	ac.3.Hydroxyvalerylcarnitine	0.95	0.2506	Yes	ns	25
152	ac.Glutarylcarnitine	0.9812	0.9079	Yes	ns	25
153	ac.Tiglylcarnitine	0.9533	0.2978	Yes	ns	25
154	ac.Hexanoylcarnitine	0.9634	0.4853	Yes	ns	25
155	ac.Car06.1	0.9616	0.4474	Yes	ns	25
156	ac.3.Hydroxyhexanoylcarnitine	0.9283	0.0793	Yes	ns	25
157	ac.Adipoylcarnitine	0.949	0.238	Yes	ns	25
158	ac.3.Methylglutarylcarnitine	0.9769	0.8174	Yes	ns	25
159	ac.Octanoylcarnitine	0.9496	0.2454	Yes	ns	25
160	ac.Car08.1	0.9199	0.0508	Yes	ns	25
161	ac.Car08.OH	0.9457	0.1999	Yes	ns	25
162	ac.Suberoylcarnitine	0.9552	0.3274	Yes	ns	25
163	ac.Car09	0.9166	0.0429	No	*	25
164	ac.Decanoylcarnitine	0.9681	0.5978	Yes	ns	25
165	ac.Decenoylcarnitine	0.9491	0.2393	Yes	ns	25
166	ac.Car10.2	0.8811	0.0073	No	**	25
167	ac.Sebacoylcarnitine	0.9105	0.0313	No	*	25
168	ac.Dodecanoylcarnitine	0.9666	0.56	Yes	ns	25
169	ac.Car12.1	0.966	0.5468	Yes	ns	25
170	ac.Car14.1	0.9404	0.1514	Yes	ns	25
171	ac.Car14.2	0.9426	0.1702	Yes	ns	25
172	ac.Car14.1.OH	0.9542	0.3118	Yes	ns	25
173	ac.Car14.2.OH	0.9608	0.4311	Yes	ns	25
174	ac.Car16.OH	0.9519	0.2765	Yes	ns	25
175	en.4.pyridoxate	0.966	0.5468	Yes	ns	25
176	en.nicotinamide	0.9341	0.1081	Yes	ns	25
177	en.pantothenate	0.8771	0.006	No	**	25
178	en.pyridoxine	0.8131	0.0004	No	***	25
179	en.riboflavin	0.9539	0.306	Yes	ns	25
180	pp.1mXanthine	0.9344	0.11	Yes	ns	25
181	pp.5mthioAdenosine	0.9151	0.0396	No	*	25
182	pp.7mGuanine	0.9423	0.167	Yes	ns	25
183	pp.Adenine	0.9406	0.1532	Yes	ns	25
184	pp.Adenosine	0.8671	0.0038	No	**	25
185	pp.AICAr	0.873	0.005	No	**	25
186	pp.Cytidine	0.962	0.4564	Yes	ns	25
187	pp.FGAr	0.9818	0.9189	Yes	ns	25
188	pp.Guanosine	0.9668	0.5652	Yes	ns	25
189	pp.Hypoxanthine	0.9225	0.0583	Yes	ns	25
190	pp.Inosine	0.9797	0.8787	Yes	ns	25
191	pp.pseuUridine	0.9776	0.8339	Yes	ns	25
192	pp.sAdenosine.MET	0.9647	0.5155	Yes	ns	25
193	pp.SAdo	0.7725	<0,0001	No	****	25
194	pp.SAICAr	0.7057	<0,0001	No	****	25
195	pp.Thymine	0.9788	0.86	Yes	ns	25
196	pp.Uracil	0.95	0.2509	Yes	ns	25
197	pp.Uric.acid	0.6701	<0,0001	No	****	25
198	pp.Uridine	0.9726	0.7119	Yes	ns	25
199	pp.Xanthine	0.9411	0.1569	Yes	ns	25
200	pp.Xanthosine	0.802	0.0002	No	***	25
201	sa.16anhydroGLC	0.9565	0.3488	Yes	ns	25
202	sa.arabitol_ribitol	0.9454	0.1974	Yes	ns	25
203	sa.galactitol_mannitol	0.9446	0.1886	Yes	ns	25
204	sa.GLCnh2	0.9617	0.4498	Yes	ns	25
205	sa.gluconate	0.9686	0.6107	Yes	ns	25
206	sa.glucuronate	0.9056	0.0244	No	*	25
207	sa.hexoses	0.8731	0.005	No	**	25
208	sa.myoinositol	0.8541	0.0021	No	**	25
209	sa.NAcGALnh2_NAcGLCnh2_NAcMANnh2	0.9638	0.4954	Yes	ns	25
210	sa.ribose	0.8164	0.0004	No	***	25
211	sa.sialic.acid	0.9393	0.143	Yes	ns	25
212	sa.threonate	0.9585	0.3852	Yes	ns	25
213	sa.xylulose	0.7314	<0,0001	No	****	25

## Sheet: MET Urine TMEM70d-SCADd
	Test for normal distribution	Shapiro-Wilk test
Order	Metabolite name	W	P value	Passed normality test (alpha=0.05)?	P value summary	Number of values
1	aa.ALA_bALA	0.9625	0.825	Yes	ns	5
2	aa.ARG	0.8524	0.2023	Yes	ns	5
3	aa.ASN	0.9845	0.9569	Yes	ns	5
4	aa.CYS	0.624	0.0013	No	**	5
5	aa.GLN	0.9276	0.5802	Yes	ns	5
6	aa.GLU	0.8507	0.1968	Yes	ns	5
7	aa.GLY	0.8891	0.3526	Yes	ns	5
8	aa.HIS	0.8904	0.3591	Yes	ns	5
9	aa.ILEU_alLE	0.8769	0.2955	Yes	ns	5
10	aa.LEU	0.9413	0.675	Yes	ns	5
11	aa.LYS	0.9745	0.9035	Yes	ns	5
12	aa.MET	0.9594	0.8037	Yes	ns	5
13	aa.PHE	0.8987	0.4026	Yes	ns	5
14	aa.PRO	0.9314	0.6061	Yes	ns	5
15	aa.SER	0.9206	0.5338	Yes	ns	5
16	aa.TAU	0.9893	0.9772	Yes	ns	5
17	aa.THR_homoSER	0.9221	0.5436	Yes	ns	5
18	aa.TRP	0.8735	0.2807	Yes	ns	5
19	aa.TYR	0.8343	0.1498	Yes	ns	5
20	aa.VAL	0.982	0.9448	Yes	ns	5
21	aad.1mHIS_3mHIS	0.9609	0.8143	Yes	ns	5
22	aad.3indoxylS	0.9541	0.7663	Yes	ns	5
23	aad.3mHIS_1mHIS	0.7635	0.0395	No	*	5
24	aad.indole3Ac	0.883	0.3229	Yes	ns	5
25	aad.5oxoPRO	0.7765	0.0515	Yes	ns	5
26	aad.AcALA	0.9186	0.5211	Yes	ns	5
27	aad.AcGLU	0.9003	0.4114	Yes	ns	5
28	aad.acORN	0.892	0.3673	Yes	ns	5
29	aad.ARG.SUCC	0.8213	0.1194	Yes	ns	5
30	aad.benozylALA	0.9778	0.9225	Yes	ns	5
31	aad.BET	0.6528	0.0029	No	**	5
32	aad.citrulline	0.9035	0.4294	Yes	ns	5
33	aad.dimARG	0.8967	0.392	Yes	ns	5
34	aad.homoARG	0.8599	0.2279	Yes	ns	5
35	aad.CHOLINE	0.8486	0.1902	Yes	ns	5
36	aad.kynurenine	0.9044	0.4348	Yes	ns	5
37	aad.NAcASP	0.9359	0.6372	Yes	ns	5
38	aad.Nmhistamine	0.8274	0.133	Yes	ns	5
39	aad.ohPRO	0.9705	0.8786	Yes	ns	5
40	aad.sarcosine	0.9487	0.7279	Yes	ns	5
41	pe.bALAmHIS	0.9235	0.5526	Yes	ns	5
42	pe.carnosine	0.9005	0.4127	Yes	ns	5
43	pe.cystahionine	0.9847	0.958	Yes	ns	5
44	pe.cystine	0.9478	0.7214	Yes	ns	5
45	pe.homoCarnosine	0.8051	0.089	Yes	ns	5
46	pe.Glycylproline	0.8561	0.2147	Yes	ns	5
47	pe.GLYPHE	0.95	0.7373	Yes	ns	5
48	am.allantoin	0.8351	0.1518	Yes	ns	5
49	am.creatine_5nh2levulinate	0.9453	0.7033	Yes	ns	5
50	am.Creatinine	0.8836	0.3257	Yes	ns	5
51	am.GuaAc	0.9686	0.8665	Yes	ns	5
52	am.Guabutanoate	0.8652	0.2474	Yes	ns	5
53	am.NAcPut	0.8872	0.3431	Yes	ns	5
54	am.spermine	0.9002	0.411	Yes	ns	5
55	am.urea	0.8807	0.3125	Yes	ns	5
56	am.ureidopropionate	0.963	0.8286	Yes	ns	5
57	oa.1methylNicotinate	0.9873	0.9692	Yes	ns	5
58	oa.3.Hydroxypropionate	0.9547	0.7704	Yes	ns	5
59	oa.2.Hydroxyisobutyrate	0.9662	0.8501	Yes	ns	5
60	oa.2.Hydroxybutyrate	0.9202	0.5314	Yes	ns	5
61	oa.3.Hydroxyisobutyrate	0.9388	0.6573	Yes	ns	5
62	oa.3.Hydroxybutyrate	0.9845	0.9574	Yes	ns	5
63	oa.3nh2isobutanoate	0.8971	0.3942	Yes	ns	5
64	oa.4.Aminobutyrate	0.9354	0.6339	Yes	ns	5
65	oa.2.4.Dihydroxybutyrate	0.9701	0.8762	Yes	ns	5
66	oa.2.3.Dihydroxybutyrate	0.921	0.5367	Yes	ns	5
67	oa.3.4.Dihydroxybutyrate	0.9069	0.4493	Yes	ns	5
68	oa.2.3.Dihydroxy.2.methylbutyrate	0.9731	0.895	Yes	ns	5
69	oa.2.Hydroxyisovalerate	0.9751	0.9068	Yes	ns	5
70	oa.3.Hydroxyisovalerate	0.9251	0.5636	Yes	ns	5
71	oa.2.Hydroxyglutarate	0.9649	0.8415	Yes	ns	5
72	oa.2.Oxoglutarate	0.8959	0.3877	Yes	ns	5
73	oa.3.Hydroxyglutarate	0.9065	0.4469	Yes	ns	5
74	oa.4.Hydroxy.2.oxoglutarate	0.8907	0.3604	Yes	ns	5
75	oa.3.Methylglutarate	0.8967	0.3918	Yes	ns	5
76	oa.3.Hydroxy.3.methylglutarate	0.8527	0.2033	Yes	ns	5
77	oa.2.Methylglutaconate	0.7824	0.0577	Yes	ns	5
78	oa.3.Methylglutaconate	0.9257	0.5672	Yes	ns	5
79	oa.3.Methyladipate	0.9141	0.4929	Yes	ns	5
80	oa.2nh2adipate	0.9114	0.4761	Yes	ns	5
81	oa.3.Hydroxyoctanoate	0.8576	0.2199	Yes	ns	5
82	oa.4.Hydroxybenzoate	0.8773	0.2975	Yes	ns	5
83	oa.2.Hydroxyphenylacetate	0.9731	0.8949	Yes	ns	5
84	oa.4.Hydroxyphenylacetate	0.96	0.8077	Yes	ns	5
85	oa.4.Hydroxyphenyllactate	0.9175	0.5138	Yes	ns	5
86	oa.4ohBenzaldehyde	0.9226	0.5471	Yes	ns	5
87	oa.5.Hydroxyindolacetate	0.8045	0.0881	Yes	ns	5
88	oa.Aconitate	0.9554	0.7758	Yes	ns	5
89	oa.Adipate	0.9413	0.675	Yes	ns	5
90	oa.Aminoadipate	0.9755	0.9091	Yes	ns	5
91	oa.Citramalate	0.9241	0.5565	Yes	ns	5
92	oa.Citrate	0.9754	0.9088	Yes	ns	5
93	oa.Ethylacetoacetate	0.987	0.9681	Yes	ns	5
94	oa.Ethylmalonate	0.9178	0.5159	Yes	ns	5
95	oa.Fumarate	0.9058	0.4425	Yes	ns	5
96	oa.Gentisate	0.8851	0.3332	Yes	ns	5
97	oa.Glutarate	0.9281	0.5833	Yes	ns	5
98	oa.Glycerate	0.8958	0.3873	Yes	ns	5
99	oa.Homogentisate	0.8328	0.146	Yes	ns	5
100	oa.Homovanilate	0.9234	0.5524	Yes	ns	5
101	oa.Hydantoin.5.propionate	0.9661	0.8498	Yes	ns	5
102	oa.Indollactate	0.938	0.6522	Yes	ns	5
103	oa.Isocitrate	0.8626	0.2378	Yes	ns	5
104	oa.Kynurenate	0.9926	0.9881	Yes	ns	5
105	oa.Lactate	0.8656	0.2491	Yes	ns	5
106	oa.Malate	0.9787	0.9276	Yes	ns	5
107	oa.Maleate	0.9675	0.8588	Yes	ns	5
108	oa.Malonate	0.9557	0.7776	Yes	ns	5
109	oa.Methylcitrate	0.8487	0.1903	Yes	ns	5
110	oa.Methylmalonate	0.9348	0.6291	Yes	ns	5
111	oa.Methylsuccinate	0.8914	0.3644	Yes	ns	5
112	oa.Mevalonolactone	0.9494	0.7328	Yes	ns	5
113	oa.Orotate	0.9099	0.4669	Yes	ns	5
114	oa.Phenoxyacetate	0.8666	0.2531	Yes	ns	5
115	oa.Phenyllactate	0.8722	0.2753	Yes	ns	5
116	oa.Picolinate	0.9488	0.7289	Yes	ns	5
117	oa.Pimelate	0.9298	0.5953	Yes	ns	5
118	oa.Pyruvate	0.9688	0.8678	Yes	ns	5
119	oa.porphobilinogen	0.9768	0.9168	Yes	ns	5
120	oa.sebacate	0.8191	0.115	Yes	ns	5
121	oa.Succinate	0.9679	0.8617	Yes	ns	5
122	oa.Tartarate	0.9738	0.8992	Yes	ns	5
123	oa.Vanillactate	0.9448	0.7	Yes	ns	5
124	oa.Vanilmandelate	0.9676	0.8595	Yes	ns	5
125	ag.Acetylglycine	0.9557	0.7781	Yes	ns	5
126	ag.proGLY	0.8657	0.2496	Yes	ns	5
127	ag.Butyrylglycine	0.9754	0.9087	Yes	ns	5
128	ag.Isobutyrylglycine	0.9314	0.6061	Yes	ns	5
129	ag.dimGLY_nh2isobutanoate	0.8692	0.2631	Yes	ns	5
130	ag.Valerylglycine	0.9248	0.5612	Yes	ns	5
131	ag.Isovalerylglycine	0.9932	0.9897	Yes	ns	5
132	ag.Tiglylglycine	0.9265	0.5728	Yes	ns	5
133	ag.Glutarylglycine	0.9273	0.5784	Yes	ns	5
134	ag.Hexanoylglycine	0.9594	0.8041	Yes	ns	5
135	ag.Suberylglycine	0.9718	0.8868	Yes	ns	5
136	ag.Hippurate	0.9214	0.5391	Yes	ns	5
137	ag.Phenylpropionylglycine	0.9116	0.4775	Yes	ns	5
138	ag.3.Methylcrotonylglycine	0.9672	0.8572	Yes	ns	5
139	ag.2.Methylbutyrylglycine	0.9572	0.7882	Yes	ns	5
140	ac.Carnitine	0.9432	0.6884	Yes	ns	5
141	ac.Acetylcarnitine	0.9043	0.4344	Yes	ns	5
142	ac.Propionylcarnitine	0.8956	0.386	Yes	ns	5
143	ac.Car03.OH	0.8569	0.2172	Yes	ns	5
144	ac.Malonylcarnitine	0.9039	0.4318	Yes	ns	5
145	ac.Butyrylcarnitine	0.8563	0.2152	Yes	ns	5
146	ac.Isobutyrylcarnitine	0.9777	0.9217	Yes	ns	5
147	ac.Car04.1	0.8145	0.1058	Yes	ns	5
148	ac.3.Hydroxybutyrylcarnitine	0.9612	0.8162	Yes	ns	5
149	ac.2.Methylbutyrylcarnitine	0.9764	0.9143	Yes	ns	5
150	ac.Isovalerylcarnitine	0.9301	0.5973	Yes	ns	5
151	ac.3.Hydroxyvalerylcarnitine	0.8269	0.1319	Yes	ns	5
152	ac.Glutarylcarnitine	0.8896	0.3553	Yes	ns	5
153	ac.Tiglylcarnitine	0.9554	0.7755	Yes	ns	5
154	ac.Hexanoylcarnitine	0.9173	0.5126	Yes	ns	5
155	ac.Car06.1	0.9281	0.5832	Yes	ns	5
156	ac.3.Hydroxyhexanoylcarnitine	0.9719	0.887	Yes	ns	5
157	ac.Adipoylcarnitine	0.9637	0.8332	Yes	ns	5
158	ac.3.Methylglutarylcarnitine	0.8958	0.3872	Yes	ns	5
159	ac.Octanoylcarnitine	0.9746	0.9039	Yes	ns	5
160	ac.Car08.1	0.9456	0.7056	Yes	ns	5
161	ac.Car08.OH	0.9849	0.9591	Yes	ns	5
162	ac.Suberoylcarnitine	0.9702	0.8762	Yes	ns	5
163	ac.Car09	0.8182	0.1131	Yes	ns	5
164	ac.Decanoylcarnitine	0.9474	0.7184	Yes	ns	5
165	ac.Decenoylcarnitine	0.7271	0.018	No	*	5
166	ac.Car10.2	0.935	0.6306	Yes	ns	5
167	ac.Sebacoylcarnitine	0.9797	0.9328	Yes	ns	5
168	ac.Dodecanoylcarnitine	0.8322	0.1444	Yes	ns	5
169	ac.Car12.1	0.8911	0.3629	Yes	ns	5
170	ac.Car14.1	0.8013	0.083	Yes	ns	5
171	ac.Car14.2	0.9142	0.493	Yes	ns	5
172	ac.Car14.1.OH	0.9481	0.7237	Yes	ns	5
173	ac.Car14.2.OH	0.9747	0.9045	Yes	ns	5
174	ac.Car16.OH	0.8604	0.2296	Yes	ns	5
175	en.4.pyridoxate	0.9154	0.5009	Yes	ns	5
176	en.nicotinamide	0.879	0.3047	Yes	ns	5
177	en.pantothenate	0.989	0.9762	Yes	ns	5
178	en.pyridoxine	0.7945	0.073	Yes	ns	5
179	en.riboflavin	0.9159	0.5041	Yes	ns	5
180	pp.1mXanthine	0.9045	0.4352	Yes	ns	5
181	pp.5mthioAdenosine	0.9829	0.9497	Yes	ns	5
182	pp.7mGuanine	0.9251	0.5634	Yes	ns	5
183	pp.Adenine	0.957	0.7869	Yes	ns	5
184	pp.Adenosine	0.8707	0.2694	Yes	ns	5
185	pp.AICAr	0.9648	0.8406	Yes	ns	5
186	pp.Cytidine	0.9952	0.9944	Yes	ns	5
187	pp.FGAr	0.8651	0.2471	Yes	ns	5
188	pp.Guanosine	0.9532	0.7603	Yes	ns	5
189	pp.Hypoxanthine	0.7987	0.0791	Yes	ns	5
190	pp.Inosine	0.9608	0.8138	Yes	ns	5
191	pp.pseuUridine	0.9326	0.6143	Yes	ns	5
192	pp.sAdenosine.MET	0.8116	0.1005	Yes	ns	5
193	pp.SAdo	0.9081	0.4561	Yes	ns	5
194	pp.SAICAr	0.9628	0.8275	Yes	ns	5
195	pp.Thymine	0.8509	0.1975	Yes	ns	5
196	pp.Uracil	0.9198	0.5286	Yes	ns	5
197	pp.Uric.acid	0.8718	0.2737	Yes	ns	5
198	pp.Uridine	0.9561	0.7805	Yes	ns	5
199	pp.Xanthine	0.932	0.6099	Yes	ns	5
200	pp.Xanthosine	0.9704	0.8775	Yes	ns	5
201	sa.16anhydroGLC	0.8343	0.1498	Yes	ns	5
202	sa.arabitol_ribitol	0.9287	0.5876	Yes	ns	5
203	sa.galactitol_mannitol	0.9333	0.6193	Yes	ns	5
204	sa.GLCnh2	0.8788	0.3039	Yes	ns	5
205	sa.gluconate	0.8551	0.2112	Yes	ns	5
206	sa.glucuronate	0.9124	0.4822	Yes	ns	5
207	sa.hexoses	0.9376	0.649	Yes	ns	5
208	sa.myoinositol	0.8708	0.2697	Yes	ns	5
209	sa.NAcGALnh2_NAcGLCnh2_NAcMANnh2	0.9205	0.5329	Yes	ns	5
210	sa.ribose	0.8979	0.3986	Yes	ns	5
211	sa.sialic.acid	0.9031	0.4275	Yes	ns	5
212	sa.threonate	0.8696	0.265	Yes	ns	5
213	sa.xylulose	0.9169	0.5098	Yes	ns	5

## Sheet: MET Urine Controls
	Test for normal distribution	Shapiro-Wilk test
Order	Metabolite name	W	P value	Passed normality test (alpha=0.05)?	P value summary	Number of values
1	aa.ALA_bALA	0.9352	0.0324	No	*	37
2	aa.ARG	0.9064	0.0045	No	**	37
3	aa.ASN	0.985	0.8894	Yes	ns	37
4	aa.CYS	0.9739	0.5243	Yes	ns	37
5	aa.GLN	0.9722	0.4697	Yes	ns	37
6	aa.GLU	0.9512	0.1059	Yes	ns	37
7	aa.GLY	0.9785	0.6799	Yes	ns	37
8	aa.HIS	0.9589	0.1858	Yes	ns	37
9	aa.ILEU_alLE	0.933	0.0278	No	*	37
10	aa.LEU	0.9635	0.2597	Yes	ns	37
11	aa.LYS	0.9324	0.0265	No	*	37
12	aa.MET	0.9709	0.4337	Yes	ns	37
13	aa.PHE	0.9471	0.0778	Yes	ns	37
14	aa.PRO	0.9425	0.0553	Yes	ns	37
15	aa.SER	0.9889	0.9683	Yes	ns	37
16	aa.TAU	0.981	0.7658	Yes	ns	37
17	aa.THR_homoSER	0.9408	0.0491	No	*	37
18	aa.TRP	0.9403	0.047	No	*	37
19	aa.TYR	0.8725	0.0006	No	***	37
20	aa.VAL	0.9265	0.0175	No	*	37
21	aad.1mHIS_3mHIS	0.9807	0.7561	Yes	ns	37
22	aad.3indoxylS	0.983	0.8322	Yes	ns	37
23	aad.3mHIS_1mHIS	0.9676	0.3475	Yes	ns	37
24	aad.indole3Ac	0.9664	0.3194	Yes	ns	37
25	aad.5oxoPRO	0.9631	0.253	Yes	ns	37
26	aad.AcALA	0.9745	0.5436	Yes	ns	37
27	aad.AcGLU	0.9497	0.0944	Yes	ns	37
28	aad.acORN	0.9635	0.2604	Yes	ns	37
29	aad.ARG.SUCC	0.9525	0.1165	Yes	ns	37
30	aad.benozylALA	0.9347	0.0314	No	*	37
31	aad.BET	0.974	0.5275	Yes	ns	37
32	aad.citrulline	0.9418	0.0527	Yes	ns	37
33	aad.dimARG	0.973	0.4944	Yes	ns	37
34	aad.homoARG	0.9797	0.7228	Yes	ns	37
35	aad.CHOLINE	0.9758	0.5868	Yes	ns	37
36	aad.kynurenine	0.9667	0.3261	Yes	ns	37
37	aad.NAcASP	0.9279	0.0193	No	*	37
38	aad.Nmhistamine	0.9599	0.2006	Yes	ns	37
39	aad.ohPRO	0.9661	0.313	Yes	ns	37
40	aad.sarcosine	0.9587	0.184	Yes	ns	37
41	pe.bALAmHIS	0.9372	0.0376	No	*	37
42	pe.carnosine	0.9637	0.2646	Yes	ns	37
43	pe.cystahionine	0.9878	0.95	Yes	ns	37
44	pe.cystine	0.9676	0.3463	Yes	ns	37
45	pe.homoCarnosine	0.987	0.935	Yes	ns	37
46	pe.Glycylproline	0.9802	0.7396	Yes	ns	37
47	pe.GLYPHE	0.9574	0.1667	Yes	ns	37
48	am.allantoin	0.9431	0.0581	Yes	ns	37
49	am.creatine_5nh2levulinate	0.9613	0.2223	Yes	ns	37
50	am.Creatinine	0.9367	0.0363	No	*	37
51	am.GuaAc	0.9572	0.164	Yes	ns	37
52	am.Guabutanoate	0.9649	0.2866	Yes	ns	37
53	am.NAcPut	0.9653	0.2961	Yes	ns	37
54	am.spermine	0.9749	0.5572	Yes	ns	37
55	am.urea	0.9755	0.5762	Yes	ns	37
56	am.ureidopropionate	0.9739	0.5252	Yes	ns	37
57	oa.1methylNicotinate	0.9897	0.9779	Yes	ns	37
58	oa.3.Hydroxypropionate	0.9531	0.1211	Yes	ns	37
59	oa.2.Hydroxyisobutyrate	0.9416	0.052	Yes	ns	37
60	oa.2.Hydroxybutyrate	0.9657	0.3035	Yes	ns	37
61	oa.3.Hydroxyisobutyrate	0.8582	0.0002	No	***	37
62	oa.3.Hydroxybutyrate	0.9524	0.1151	Yes	ns	37
63	oa.3nh2isobutanoate	0.9339	0.0297	No	*	37
64	oa.4.Aminobutyrate	0.9726	0.4841	Yes	ns	37
65	oa.2.4.Dihydroxybutyrate	0.8769	0.0007	No	***	37
66	oa.2.3.Dihydroxybutyrate	0.9761	0.5971	Yes	ns	37
67	oa.3.4.Dihydroxybutyrate	0.9831	0.8332	Yes	ns	37
68	oa.2.3.Dihydroxy.2.methylbutyrate	0.9373	0.038	No	*	37
69	oa.2.Hydroxyisovalerate	0.9787	0.6855	Yes	ns	37
70	oa.3.Hydroxyisovalerate	0.8248	<0,0001	No	****	37
71	oa.2.Hydroxyglutarate	0.9774	0.641	Yes	ns	37
72	oa.2.Oxoglutarate	0.9825	0.8156	Yes	ns	37
73	oa.3.Hydroxyglutarate	0.9798	0.7233	Yes	ns	37
74	oa.4.Hydroxy.2.oxoglutarate	0.9303	0.0229	No	*	37
75	oa.3.Methylglutarate	0.9715	0.4505	Yes	ns	37
76	oa.3.Hydroxy.3.methylglutarate	0.9063	0.0044	No	**	37
77	oa.2.Methylglutaconate	0.9523	0.1144	Yes	ns	37
78	oa.3.Methylglutaconate	0.9554	0.1439	Yes	ns	37
79	oa.3.Methyladipate	0.9653	0.2966	Yes	ns	37
80	oa.2nh2adipate	0.9069	0.0046	No	**	37
81	oa.3.Hydroxyoctanoate	0.96	0.2022	Yes	ns	37
82	oa.4.Hydroxybenzoate	0.964	0.2704	Yes	ns	37
83	oa.2.Hydroxyphenylacetate	0.9763	0.604	Yes	ns	37
84	oa.4.Hydroxyphenylacetate	0.9694	0.3936	Yes	ns	37
85	oa.4.Hydroxyphenyllactate	0.9645	0.2788	Yes	ns	37
86	oa.4ohBenzaldehyde	0.8427	0.0001	No	***	37
87	oa.5.Hydroxyindolacetate	0.9595	0.1945	Yes	ns	37
88	oa.Aconitate	0.9572	0.1643	Yes	ns	37
89	oa.Adipate	0.9337	0.0293	No	*	37
90	oa.Aminoadipate	0.9719	0.4628	Yes	ns	37
91	oa.Citramalate	0.9484	0.0856	Yes	ns	37
92	oa.Citrate	0.9853	0.8957	Yes	ns	37
93	oa.Ethylacetoacetate	0.9411	0.0499	No	*	37
94	oa.Ethylmalonate	0.9699	0.4043	Yes	ns	37
95	oa.Fumarate	0.9834	0.8443	Yes	ns	37
96	oa.Gentisate	0.9794	0.7102	Yes	ns	37
97	oa.Glutarate	0.9648	0.2855	Yes	ns	37
98	oa.Glycerate	0.9531	0.1214	Yes	ns	37
99	oa.Homogentisate	0.8678	0.0004	No	***	37
100	oa.Homovanilate	0.957	0.1626	Yes	ns	37
101	oa.Hydantoin.5.propionate	0.9304	0.0231	No	*	37
102	oa.Indollactate	0.954	0.1297	Yes	ns	37
103	oa.Isocitrate	0.9314	0.0247	No	*	37
104	oa.Kynurenate	0.9628	0.2472	Yes	ns	37
105	oa.Lactate	0.9402	0.0468	No	*	37
106	oa.Malate	0.883	0.001	No	**	37
107	oa.Maleate	0.9424	0.0549	Yes	ns	37
108	oa.Malonate	0.9802	0.7397	Yes	ns	37
109	oa.Methylcitrate	0.9846	0.8769	Yes	ns	37
110	oa.Methylmalonate	0.9704	0.4194	Yes	ns	37
111	oa.Methylsuccinate	0.8697	0.0005	No	***	37
112	oa.Mevalonolactone	0.9818	0.7933	Yes	ns	37
113	oa.Orotate	0.9447	0.065	Yes	ns	37
114	oa.Phenoxyacetate	0.9292	0.0211	No	*	37
115	oa.Phenyllactate	0.8907	0.0016	No	**	37
116	oa.Picolinate	0.9321	0.0261	No	*	37
117	oa.Pimelate	0.957	0.1617	Yes	ns	37
118	oa.Pyruvate	0.9729	0.4911	Yes	ns	37
119	oa.porphobilinogen	0.9674	0.3434	Yes	ns	37
120	oa.sebacate	0.9398	0.0456	No	*	37
121	oa.Succinate	0.9936	0.9986	Yes	ns	37
122	oa.Tartarate	0.9765	0.6111	Yes	ns	37
123	oa.Vanillactate	0.9559	0.1492	Yes	ns	37
124	oa.Vanilmandelate	0.9564	0.1556	Yes	ns	37
125	ag.Acetylglycine	0.9442	0.0627	Yes	ns	37
126	ag.proGLY	0.9687	0.374	Yes	ns	37
127	ag.Butyrylglycine	0.9663	0.3165	Yes	ns	37
128	ag.Isobutyrylglycine	0.9735	0.5099	Yes	ns	37
129	ag.dimGLY_nh2isobutanoate	0.977	0.627	Yes	ns	37
130	ag.Valerylglycine	0.9237	0.0144	No	*	37
131	ag.Isovalerylglycine	0.9708	0.4302	Yes	ns	37
132	ag.Tiglylglycine	0.9839	0.8583	Yes	ns	37
133	ag.Glutarylglycine	0.9595	0.1954	Yes	ns	37
134	ag.Hexanoylglycine	0.9448	0.0655	Yes	ns	37
135	ag.Suberylglycine	0.9766	0.6122	Yes	ns	37
136	ag.Hippurate	0.9634	0.2581	Yes	ns	37
137	ag.Phenylpropionylglycine	0.9831	0.8332	Yes	ns	37
138	ag.3.Methylcrotonylglycine	0.9716	0.4531	Yes	ns	37
139	ag.2.Methylbutyrylglycine	0.9868	0.9324	Yes	ns	37
140	ac.Carnitine	0.9871	0.9375	Yes	ns	37
141	ac.Acetylcarnitine	0.9803	0.7433	Yes	ns	37
142	ac.Propionylcarnitine	0.988	0.9541	Yes	ns	37
143	ac.Car03.OH	0.9669	0.3309	Yes	ns	37
144	ac.Malonylcarnitine	0.9597	0.1973	Yes	ns	37
145	ac.Butyrylcarnitine	0.9147	0.0078	No	**	37
146	ac.Isobutyrylcarnitine	0.9741	0.5305	Yes	ns	37
147	ac.Car04.1	0.9742	0.5326	Yes	ns	37
148	ac.3.Hydroxybutyrylcarnitine	0.988	0.9542	Yes	ns	37
149	ac.2.Methylbutyrylcarnitine	0.9205	0.0115	No	*	37
150	ac.Isovalerylcarnitine	0.9644	0.2769	Yes	ns	37
151	ac.3.Hydroxyvalerylcarnitine	0.9722	0.4698	Yes	ns	37
152	ac.Glutarylcarnitine	0.9696	0.3988	Yes	ns	37
153	ac.Tiglylcarnitine	0.981	0.7642	Yes	ns	37
154	ac.Hexanoylcarnitine	0.9093	0.0054	No	**	37
155	ac.Car06.1	0.9746	0.5476	Yes	ns	37
156	ac.3.Hydroxyhexanoylcarnitine	0.9813	0.7743	Yes	ns	37
157	ac.Adipoylcarnitine	0.9789	0.694	Yes	ns	37
158	ac.3.Methylglutarylcarnitine	0.964	0.2706	Yes	ns	37
159	ac.Octanoylcarnitine	0.971	0.4364	Yes	ns	37
160	ac.Car08.1	0.9753	0.5704	Yes	ns	37
161	ac.Car08.OH	0.9769	0.6225	Yes	ns	37
162	ac.Suberoylcarnitine	0.937	0.0369	No	*	37
163	ac.Car09	0.9438	0.0609	Yes	ns	37
164	ac.Decanoylcarnitine	0.9917	0.9929	Yes	ns	37
165	ac.Decenoylcarnitine	0.9814	0.7775	Yes	ns	37
166	ac.Car10.2	0.9721	0.4668	Yes	ns	37
167	ac.Sebacoylcarnitine	0.9673	0.341	Yes	ns	37
168	ac.Dodecanoylcarnitine	0.9412	0.0504	Yes	ns	37
169	ac.Car12.1	0.9824	0.8128	Yes	ns	37
170	ac.Car14.1	0.9711	0.4391	Yes	ns	37
171	ac.Car14.2	0.9426	0.0557	Yes	ns	37
172	ac.Car14.1.OH	0.9758	0.5854	Yes	ns	37
173	ac.Car14.2.OH	0.9689	0.379	Yes	ns	37
174	ac.Car16.OH	0.9538	0.1275	Yes	ns	37
175	en.4.pyridoxate	0.9704	0.4188	Yes	ns	37
176	en.nicotinamide	0.9304	0.0231	No	*	37
177	en.pantothenate	0.8861	0.0012	No	**	37
178	en.pyridoxine	0.9656	0.3027	Yes	ns	37
179	en.riboflavin	0.8972	0.0025	No	**	37
180	pp.1mXanthine	0.9554	0.1445	Yes	ns	37
181	pp.5mthioAdenosine	0.9686	0.3713	Yes	ns	37
182	pp.7mGuanine	0.9284	0.0199	No	*	37
183	pp.Adenine	0.9809	0.764	Yes	ns	37
184	pp.Adenosine	0.9829	0.8291	Yes	ns	37
185	pp.AICAr	0.9102	0.0057	No	**	37
186	pp.Cytidine	0.9856	0.9053	Yes	ns	37
187	pp.FGAr	0.9576	0.1699	Yes	ns	37
188	pp.Guanosine	0.99	0.9806	Yes	ns	37
189	pp.Hypoxanthine	0.9507	0.1016	Yes	ns	37
190	pp.Inosine	0.9875	0.9455	Yes	ns	37
191	pp.pseuUridine	0.9838	0.8551	Yes	ns	37
192	pp.sAdenosine.MET	0.9874	0.9445	Yes	ns	37
193	pp.SAdo	0.919	0.0104	No	*	37
194	pp.SAICAr	0.9795	0.7133	Yes	ns	37
195	pp.Thymine	0.957	0.1621	Yes	ns	37
196	pp.Uracil	0.9632	0.2541	Yes	ns	37
197	pp.Uric.acid	0.9772	0.6342	Yes	ns	37
198	pp.Uridine	0.9455	0.069	Yes	ns	37
199	pp.Xanthine	0.9894	0.9742	Yes	ns	37
200	pp.Xanthosine	0.9524	0.1155	Yes	ns	37
201	sa.16anhydroGLC	0.9933	0.9981	Yes	ns	37
202	sa.arabitol_ribitol	0.9705	0.4219	Yes	ns	37
203	sa.galactitol_mannitol	0.9665	0.3227	Yes	ns	37
204	sa.GLCnh2	0.9917	0.9932	Yes	ns	37
205	sa.gluconate	0.9821	0.8013	Yes	ns	37
206	sa.glucuronate	0.9615	0.225	Yes	ns	37
207	sa.hexoses	0.9671	0.3361	Yes	ns	37
208	sa.myoinositol	0.9439	0.0614	Yes	ns	37
209	sa.NAcGALnh2_NAcGLCnh2_NAcMANnh2	0.9229	0.0136	No	*	37
210	sa.ribose	0.976	0.5923	Yes	ns	37
211	sa.sialic.acid	0.9267	0.0177	No	*	37
212	sa.threonate	0.9866	0.9284	Yes	ns	37
213	sa.xylulose	0.9579	0.1738	Yes	ns	37

## Sheet: MET Serum SCADd
	Test for normal distribution	Shapiro-Wilk test
Order	Metabolite name	W	P value	Passed normality test (alpha=0.05)?	P value summary	Number of values
1	aa_3indoxylS	0.9311	0.4222	Yes	ns	11
2	aa_3mHIS_NmHIS	0.9833	0.9819	Yes	ns	11
3	aa_AcGLU	0.9388	0.507	Yes	ns	11
4	aa_AcMET	0.918	0.3026	Yes	ns	11
5	aa_ALA_bALA	0.922	0.3361	Yes	ns	11
6	aa_ARG	0.8321	0.0249	No	*	11
7	aa_ASN	0.9456	0.5883	Yes	ns	11
8	aa_ASP	0.9506	0.6523	Yes	ns	11
9	aa_BET	0.9452	0.5837	Yes	ns	11
10	aa_citrulline	0.9675	0.8605	Yes	ns	11
11	aa_GLN	0.9544	0.7009	Yes	ns	11
12	aa_GLU	0.917	0.2942	Yes	ns	11
13	aa_GLY	0.9202	0.32	Yes	ns	11
14	aa_hARG	0.955	0.7077	Yes	ns	11
15	aa_HIS	0.9493	0.6351	Yes	ns	11
16	aa_hPRO	0.9233	0.3472	Yes	ns	11
17	aa_CHOLINE	0.9436	0.5635	Yes	ns	11
18	aa_ILEU_alLE	0.8989	0.1794	Yes	ns	11
19	aa_indole3Ac	0.9439	0.5673	Yes	ns	11
20	aa_kynurenine	0.8473	0.0394	No	*	11
21	aa_LEU	0.882	0.1104	Yes	ns	11
22	aa_LYS	0.888	0.1313	Yes	ns	11
23	aa_MET	0.8943	0.1571	Yes	ns	11
24	aa_NmHIS_3mHIS	0.8694	0.0762	Yes	ns	11
25	aa_oPRO_pipecolate	0.9554	0.7129	Yes	ns	11
26	aa_ORN	0.9704	0.8901	Yes	ns	11
27	aa_PHE	0.9739	0.9231	Yes	ns	11
28	aa_PRO	0.9439	0.5673	Yes	ns	11
29	aa_SER	0.962	0.7962	Yes	ns	11
30	aa_TAU	0.9476	0.6132	Yes	ns	11
31	aa_THR_homoSER	0.9295	0.4056	Yes	ns	11
32	aa_TRP	0.8878	0.1307	Yes	ns	11
33	aa_TYR	0.9364	0.479	Yes	ns	11
34	aa_VAL	0.9332	0.4444	Yes	ns	11
35	ac_Car0	0.94	0.5207	Yes	ns	11
36	ac_Car02	0.8385	0.0302	No	*	11
37	ac_Car03	0.9331	0.4433	Yes	ns	11
38	ac_Car03.OH	0.9128	0.263	Yes	ns	11
39	ac_Car04	0.8992	0.181	Yes	ns	11
40	ac_Car04.OH	0.9683	0.8684	Yes	ns	11
41	ac_Car05	0.9575	0.7405	Yes	ns	11
42	ac_Car05.1	0.9617	0.7927	Yes	ns	11
43	ac_Car05.OH	0.9203	0.3212	Yes	ns	11
44	ac_Car06	0.8037	0.0105	No	*	11
45	ac_Car06.1	0.9369	0.4848	Yes	ns	11
46	ac_Car06.OH	0.9433	0.5599	Yes	ns	11
47	ac_Car08	0.9437	0.5654	Yes	ns	11
48	ac_Car08.1	0.905	0.2128	Yes	ns	11
49	ac_Car08.OH	0.844	0.0356	No	*	11
50	ac_Car09	0.945	0.5815	Yes	ns	11
51	ac_Car10	0.9436	0.5634	Yes	ns	11
52	ac_Car10.1	0.9178	0.3005	Yes	ns	11
53	ac_Car10.2	0.9448	0.579	Yes	ns	11
54	ac_Car12	0.9454	0.5863	Yes	ns	11
55	ac_Car12.1	0.8659	0.0686	Yes	ns	11
56	ac_Car14	0.9303	0.4139	Yes	ns	11
57	ac_Car14.1	0.9438	0.5661	Yes	ns	11
58	ac_Car14.1.OH	0.9576	0.7414	Yes	ns	11
59	ac_Car14.2	0.9069	0.2241	Yes	ns	11
60	ac_Car14.2.OH	0.934	0.4527	Yes	ns	11
61	ac_Car16	0.8937	0.1547	Yes	ns	11
62	ac_Car16.1	0.8989	0.1791	Yes	ns	11
63	ac_Car16.1.OH	0.9672	0.8571	Yes	ns	11
64	ac_Car16.2	0.9689	0.8753	Yes	ns	11
65	ac_Car16.2.OH	0.9407	0.529	Yes	ns	11
66	ac_Car16.OH	0.9573	0.7372	Yes	ns	11
67	ac_Car18	0.9589	0.7577	Yes	ns	11
68	ac_Car18.1	0.9656	0.8384	Yes	ns	11
69	ac_Car18.1.OH	0.9261	0.3725	Yes	ns	11
70	ac_Car18.2	0.9591	0.76	Yes	ns	11
71	ac_Car18.3	0.9215	0.3316	Yes	ns	11
72	ac_Car20	0.8855	0.1221	Yes	ns	11
73	ac_Car20.1	0.9719	0.9048	Yes	ns	11
74	ac_Car20.2	0.9247	0.3594	Yes	ns	11
75	ag_dimGLY_nh2isobutanoate	0.911	0.2507	Yes	ns	11
76	ag_hippurate	0.9491	0.633	Yes	ns	11
77	am_creatine_5nh2levulinate	0.9701	0.8877	Yes	ns	11
78	am_Creatinine	0.8357	0.0277	No	*	11
79	am_GuaAc	0.897	0.1697	Yes	ns	11
80	am_Guabutanoate	0.9686	0.8718	Yes	ns	11
81	am_spermine	0.9074	0.2273	Yes	ns	11
82	am_urea	0.9567	0.7296	Yes	ns	11
83	en_4_pyridoxate	0.891	0.1431	Yes	ns	11
84	en_nicotinamide	0.9319	0.4302	Yes	ns	11
85	en_pantothenate	0.9526	0.6772	Yes	ns	11
86	oa_2ohBut_2ohIsobut	0.9189	0.3099	Yes	ns	11
87	oa_2ohGlutar	0.9654	0.8367	Yes	ns	11
88	oa_2ohIsovaler	0.8085	0.0122	No	*	11
89	oa_3nh2isobutanoate	0.9807	0.9698	Yes	ns	11
90	oa_arachAcid	0.9688	0.8739	Yes	ns	11
91	oa_DHA	0.9653	0.8355	Yes	ns	11
92	oa_lactate	0.8851	0.1206	Yes	ns	11
93	oa_malate	0.9572	0.7367	Yes	ns	11
94	oa_oxaloAce_glutarate_ethylmalonate	0.9203	0.3215	Yes	ns	11
95	oa_porphobilinogen	0.9606	0.7795	Yes	ns	11
96	oa_sialicacid	0.9224	0.3388	Yes	ns	11
97	oa_tartrate	0.966	0.8431	Yes	ns	11
98	oa_trigonelline	0.9369	0.4845	Yes	ns	11
99	pe_cystahionine	0.9139	0.2708	Yes	ns	11
100	pe_cystine	0.9063	0.2202	Yes	ns	11
101	pe_GLYGLY	0.9741	0.925	Yes	ns	11
102	pe_GLYPHE	0.9327	0.4391	Yes	ns	11
103	pe_GLYVAL	0.9458	0.5909	Yes	ns	11
104	pe_LEU.LEU	0.9214	0.3306	Yes	ns	11
105	pp_5mthioAr	0.8243	0.0197	No	*	11
106	pp_7mG	0.9624	0.8012	Yes	ns	11
107	pp_Arpos	0.9649	0.8307	Yes	ns	11
108	pp_FGAr	0.9406	0.5281	Yes	ns	11
109	pp_Hr	0.8267	0.0212	No	*	11
110	pp_HX	0.9158	0.2849	Yes	ns	11
111	pp_pseuUr	0.9651	0.8338	Yes	ns	11
112	pp_SAdo	0.9303	0.4144	Yes	ns	11
113	pp_sArMET	0.8754	0.0909	Yes	ns	11
114	pp_U	0.9533	0.6857	Yes	ns	11
115	pp_Ur	0.9483	0.6222	Yes	ns	11
116	pp_urate	0.9302	0.4124	Yes	ns	11
117	pp_X	0.8898	0.1383	Yes	ns	11
118	sa_arabitol_ribitol	0.9242	0.355	Yes	ns	11
119	sa_fucose	0.9327	0.4384	Yes	ns	11
120	sa_galactitol_mannitol	0.8804	0.1054	Yes	ns	11
121	sa_gluconate	0.8873	0.1286	Yes	ns	11
122	sa_glucuronate	0.9585	0.7527	Yes	ns	11
123	sa_hexoses	0.8604	0.0583	Yes	ns	11
124	sa_myoinositol	0.9525	0.6765	Yes	ns	11
125	sa_threonate	0.9036	0.2044	Yes	ns	11

## Sheet: MET Serum TMEM70d
	Test for normal distribution	Shapiro-Wilk test
Order	Metabolite name	W	P value	Passed normality test (alpha=0.05)?	P value summary	Number of values
1	aa_3indoxylS	0.9638	0.5952	Yes	ns	21
2	aa_3mHIS_NmHIS	0.9648	0.6165	Yes	ns	21
3	aa_AcGLU	0.9045	0.0428	No	*	21
4	aa_AcMET	0.9123	0.061	Yes	ns	21
5	aa_ALA_bALA	0.9381	0.1999	Yes	ns	21
6	aa_ARG	0.8888	0.0213	No	*	21
7	aa_ASN	0.9705	0.7451	Yes	ns	21
8	aa_ASP	0.9417	0.2352	Yes	ns	21
9	aa_BET	0.9095	0.0537	Yes	ns	21
10	aa_citrulline	0.9793	0.9157	Yes	ns	21
11	aa_GLN	0.9691	0.7135	Yes	ns	21
12	aa_GLU	0.9773	0.8819	Yes	ns	21
13	aa_GLY	0.9632	0.5831	Yes	ns	21
14	aa_hARG	0.8608	0.0066	No	**	21
15	aa_HIS	0.964	0.5995	Yes	ns	21
16	aa_hPRO	0.9713	0.7606	Yes	ns	21
17	aa_CHOLINE	0.9446	0.2683	Yes	ns	21
18	aa_ILEU_alLE	0.9615	0.5479	Yes	ns	21
19	aa_indole3Ac	0.9249	0.1086	Yes	ns	21
20	aa_kynurenine	0.9722	0.7806	Yes	ns	21
21	aa_LEU	0.9228	0.0987	Yes	ns	21
22	aa_LYS	0.9796	0.9202	Yes	ns	21
23	aa_MET	0.9217	0.0937	Yes	ns	21
24	aa_NmHIS_3mHIS	0.9445	0.2674	Yes	ns	21
25	aa_oPRO_pipecolate	0.9585	0.486	Yes	ns	21
26	aa_ORN	0.9471	0.2993	Yes	ns	21
27	aa_PHE	0.9283	0.1271	Yes	ns	21
28	aa_PRO	0.9226	0.0978	Yes	ns	21
29	aa_SER	0.9576	0.4683	Yes	ns	21
30	aa_TAU	0.9136	0.0647	Yes	ns	21
31	aa_THR_homoSER	0.9812	0.9412	Yes	ns	21
32	aa_TRP	0.9562	0.4426	Yes	ns	21
33	aa_TYR	0.9718	0.7733	Yes	ns	21
34	aa_VAL	0.9648	0.6176	Yes	ns	21
35	ac_Car0	0.974	0.8199	Yes	ns	21
36	ac_Car02	0.9164	0.0736	Yes	ns	21
37	ac_Car03	0.9413	0.2308	Yes	ns	21
38	ac_Car03.OH	0.9325	0.1543	Yes	ns	21
39	ac_Car04	0.9178	0.0785	Yes	ns	21
40	ac_Car04.OH	0.9585	0.4863	Yes	ns	21
41	ac_Car05	0.9751	0.8415	Yes	ns	21
42	ac_Car05.1	0.9539	0.4029	Yes	ns	21
43	ac_Car05.OH	0.9589	0.4935	Yes	ns	21
44	ac_Car06	0.9646	0.6121	Yes	ns	21
45	ac_Car06.1	0.9642	0.6053	Yes	ns	21
46	ac_Car06.OH	0.9799	0.9236	Yes	ns	21
47	ac_Car08	0.9914	0.9992	Yes	ns	21
48	ac_Car08.1	0.9648	0.6164	Yes	ns	21
49	ac_Car08.OH	0.918	0.0791	Yes	ns	21
50	ac_Car09	0.97	0.7325	Yes	ns	21
51	ac_Car10	0.971	0.7558	Yes	ns	21
52	ac_Car10.1	0.9529	0.3865	Yes	ns	21
53	ac_Car10.2	0.9715	0.7664	Yes	ns	21
54	ac_Car12	0.9643	0.6064	Yes	ns	21
55	ac_Car12.1	0.961	0.5367	Yes	ns	21
56	ac_Car14	0.9556	0.4324	Yes	ns	21
57	ac_Car14.1	0.9729	0.7967	Yes	ns	21
58	ac_Car14.1.OH	0.9663	0.6512	Yes	ns	21
59	ac_Car14.2	0.948	0.3121	Yes	ns	21
60	ac_Car14.2.OH	0.982	0.951	Yes	ns	21
61	ac_Car16	0.9469	0.2976	Yes	ns	21
62	ac_Car16.1	0.9442	0.2637	Yes	ns	21
63	ac_Car16.1.OH	0.9667	0.6588	Yes	ns	21
64	ac_Car16.2	0.9291	0.1321	Yes	ns	21
65	ac_Car16.2.OH	0.9271	0.1202	Yes	ns	21
66	ac_Car16.OH	0.9229	0.099	Yes	ns	21
67	ac_Car18	0.9738	0.8142	Yes	ns	21
68	ac_Car18.1	0.9698	0.7277	Yes	ns	21
69	ac_Car18.1.OH	0.9808	0.9368	Yes	ns	21
70	ac_Car18.2	0.9459	0.2842	Yes	ns	21
71	ac_Car18.3	0.9763	0.8638	Yes	ns	21
72	ac_Car20	0.9765	0.8668	Yes	ns	21
73	ac_Car20.1	0.9642	0.6036	Yes	ns	21
74	ac_Car20.2	0.9274	0.122	Yes	ns	21
75	ag_dimGLY_nh2isobutanoate	0.9655	0.6333	Yes	ns	21
76	ag_hippurate	0.9655	0.632	Yes	ns	21
77	am_creatine_5nh2levulinate	0.954	0.4049	Yes	ns	21
78	am_Creatinine	0.9615	0.5478	Yes	ns	21
79	am_GuaAc	0.9703	0.7396	Yes	ns	21
80	am_Guabutanoate	0.9717	0.77	Yes	ns	21
81	am_spermine	0.9728	0.7938	Yes	ns	21
82	am_urea	0.9541	0.4053	Yes	ns	21
83	en_4_pyridoxate	0.7758	0.0003	No	***	21
84	en_nicotinamide	0.9854	0.981	Yes	ns	21
85	en_pantothenate	0.964	0.6006	Yes	ns	21
86	oa_2ohBut_2ohIsobut	0.9709	0.7529	Yes	ns	21
87	oa_2ohGlutar	0.9678	0.6845	Yes	ns	21
88	oa_2ohIsovaler	0.8474	0.0038	No	**	21
89	oa_3nh2isobutanoate	0.9591	0.4987	Yes	ns	21
90	oa_arachAcid	0.8799	0.0146	No	*	21
91	oa_DHA	0.9739	0.8173	Yes	ns	21
92	oa_lactate	0.9441	0.2618	Yes	ns	21
93	oa_malate	0.9302	0.1391	Yes	ns	21
94	oa_oxaloAce_glutarate_ethylmalonate	0.9526	0.3807	Yes	ns	21
95	oa_porphobilinogen	0.911	0.0575	Yes	ns	21
96	oa_sialicacid	0.9418	0.2363	Yes	ns	21
97	oa_tartrate	0.9347	0.171	Yes	ns	21
98	oa_trigonelline	0.9202	0.0876	Yes	ns	21
99	pe_cystahionine	0.9446	0.2684	Yes	ns	21
100	pe_cystine	0.665	<0,0001	No	****	21
101	pe_GLYGLY	0.9824	0.9552	Yes	ns	21
102	pe_GLYPHE	0.9475	0.3058	Yes	ns	21
103	pe_GLYVAL	0.9471	0.2994	Yes	ns	21
104	pe_LEU.LEU	0.9692	0.715	Yes	ns	21
105	pp_5mthioAr	0.954	0.4038	Yes	ns	21
106	pp_7mG	0.9133	0.0637	Yes	ns	21
107	pp_Arpos	0.9846	0.9755	Yes	ns	21
108	pp_FGAr	0.9054	0.0446	No	*	21
109	pp_Hr	0.8893	0.0218	No	*	21
110	pp_HX	0.7463	0.0001	No	***	21
111	pp_pseuUr	0.9502	0.3443	Yes	ns	21
112	pp_SAdo	0.9822	0.9536	Yes	ns	21
113	pp_sArMET	0.9534	0.395	Yes	ns	21
114	pp_U	0.9377	0.1959	Yes	ns	21
115	pp_Ur	0.9759	0.8572	Yes	ns	21
116	pp_urate	0.9697	0.7264	Yes	ns	21
117	pp_X	0.9265	0.1171	Yes	ns	21
118	sa_arabitol_ribitol	0.9565	0.4487	Yes	ns	21
119	sa_fucose	0.8702	0.0097	No	**	21
120	sa_galactitol_mannitol	0.9298	0.1363	Yes	ns	21
121	sa_gluconate	0.9412	0.2297	Yes	ns	21
122	sa_glucuronate	0.891	0.0235	No	*	21
123	sa_hexoses	0.9666	0.6575	Yes	ns	21
124	sa_myoinositol	0.9202	0.0876	Yes	ns	21
125	sa_threonate	0.925	0.1091	Yes	ns	21

## Sheet: MET Serum TMEM70d-SCADd
	Test for normal distribution	Shapiro-Wilk test
Order	Metabolite name	W	P value	Passed normality test (alpha=0.05)?	P value summary	Number of values
1	aa_3indoxylS	0.8927	0.3324	Yes	ns	6
2	aa_3mHIS_NmHIS	0.8525	0.1649	Yes	ns	6
3	aa_AcGLU	0.8193	0.087	Yes	ns	6
4	aa_AcMET	0.9476	0.7211	Yes	ns	6
5	aa_ALA_bALA	0.8796	0.2672	Yes	ns	6
6	aa_ARG	0.9689	0.8853	Yes	ns	6
7	aa_ASN	0.9666	0.8691	Yes	ns	6
8	aa_ASP	0.8363	0.1215	Yes	ns	6
9	aa_BET	0.9268	0.556	Yes	ns	6
10	aa_citrulline	0.9336	0.6078	Yes	ns	6
11	aa_GLN	0.8032	0.0628	Yes	ns	6
12	aa_GLU	0.8752	0.2476	Yes	ns	6
13	aa_GLY	0.8772	0.2563	Yes	ns	6
14	aa_hARG	0.8381	0.1258	Yes	ns	6
15	aa_HIS	0.645	0.0015	No	**	6
16	aa_hPRO	0.8364	0.1218	Yes	ns	6
17	aa_CHOLINE	0.8455	0.1446	Yes	ns	6
18	aa_ILEU_alLE	0.9531	0.7649	Yes	ns	6
19	aa_indole3Ac	0.9229	0.5263	Yes	ns	6
20	aa_kynurenine	0.9703	0.8942	Yes	ns	6
21	aa_LEU	0.8831	0.2835	Yes	ns	6
22	aa_LYS	0.8456	0.1449	Yes	ns	6
23	aa_MET	0.8004	0.0592	Yes	ns	6
24	aa_NmHIS_3mHIS	0.898	0.3621	Yes	ns	6
25	aa_oPRO_pipecolate	0.7707	0.0315	No	*	6
26	aa_ORN	0.8516	0.1622	Yes	ns	6
27	aa_PHE	0.8439	0.1404	Yes	ns	6
28	aa_PRO	0.9607	0.8253	Yes	ns	6
29	aa_SER	0.903	0.3918	Yes	ns	6
30	aa_TAU	0.9148	0.4688	Yes	ns	6
31	aa_THR_homoSER	0.9598	0.8183	Yes	ns	6
32	aa_TRP	0.9667	0.8694	Yes	ns	6
33	aa_TYR	0.9153	0.4724	Yes	ns	6
34	aa_VAL	0.8	0.0587	Yes	ns	6
35	ac_Car0	0.8583	0.1835	Yes	ns	6
36	ac_Car02	0.9807	0.9552	Yes	ns	6
37	ac_Car03	0.9776	0.9388	Yes	ns	6
38	ac_Car03.OH	0.9382	0.6444	Yes	ns	6
39	ac_Car04	0.9267	0.555	Yes	ns	6
40	ac_Car04.OH	0.7988	0.0573	Yes	ns	6
41	ac_Car05	0.9579	0.8032	Yes	ns	6
42	ac_Car05.1	0.9373	0.6377	Yes	ns	6
43	ac_Car05.OH	0.6458	0.0016	No	**	6
44	ac_Car06	0.9094	0.4326	Yes	ns	6
45	ac_Car06.1	0.8402	0.1308	Yes	ns	6
46	ac_Car06.OH	0.8927	0.3325	Yes	ns	6
47	ac_Car08	0.8984	0.3644	Yes	ns	6
48	ac_Car08.1	0.9389	0.6506	Yes	ns	6
49	ac_Car08.OH	0.904	0.398	Yes	ns	6
50	ac_Car09	0.9793	0.9482	Yes	ns	6
51	ac_Car10	0.946	0.7075	Yes	ns	6
52	ac_Car10.1	0.9544	0.7755	Yes	ns	6
53	ac_Car10.2	0.9075	0.42	Yes	ns	6
54	ac_Car12	0.902	0.3858	Yes	ns	6
55	ac_Car12.1	0.9404	0.6627	Yes	ns	6
56	ac_Car14	0.9742	0.9193	Yes	ns	6
57	ac_Car14.1	0.9495	0.7362	Yes	ns	6
58	ac_Car14.1.OH	0.8761	0.2517	Yes	ns	6
59	ac_Car14.2	0.9743	0.9203	Yes	ns	6
60	ac_Car14.2.OH	0.9478	0.7222	Yes	ns	6
61	ac_Car16	0.9313	0.5902	Yes	ns	6
62	ac_Car16.1	0.9369	0.6344	Yes	ns	6
63	ac_Car16.1.OH	0.8877	0.3064	Yes	ns	6
64	ac_Car16.2	0.9384	0.6466	Yes	ns	6
65	ac_Car16.2.OH	0.8374	0.124	Yes	ns	6
66	ac_Car16.OH	0.9002	0.3754	Yes	ns	6
67	ac_Car18	0.9166	0.4814	Yes	ns	6
68	ac_Car18.1	0.9029	0.3914	Yes	ns	6
69	ac_Car18.1.OH	0.9448	0.6985	Yes	ns	6
70	ac_Car18.2	0.7645	0.0275	No	*	6
71	ac_Car18.3	0.8533	0.1674	Yes	ns	6
72	ac_Car20	0.8999	0.3732	Yes	ns	6
73	ac_Car20.1	0.959	0.8124	Yes	ns	6
74	ac_Car20.2	0.9701	0.8929	Yes	ns	6
75	ag_dimGLY_nh2isobutanoate	0.927	0.5572	Yes	ns	6
76	ag_hippurate	0.7624	0.0263	No	*	6
77	am_creatine_5nh2levulinate	0.9688	0.8843	Yes	ns	6
78	am_Creatinine	0.9254	0.545	Yes	ns	6
79	am_GuaAc	0.7925	0.0503	Yes	ns	6
80	am_Guabutanoate	0.9044	0.4007	Yes	ns	6
81	am_spermine	0.8818	0.2775	Yes	ns	6
82	am_urea	0.9717	0.9033	Yes	ns	6
83	en_4_pyridoxate	0.7681	0.0298	No	*	6
84	en_nicotinamide	0.9035	0.3949	Yes	ns	6
85	en_pantothenate	0.9484	0.7271	Yes	ns	6
86	oa_2ohBut_2ohIsobut	0.9809	0.9559	Yes	ns	6
87	oa_2ohGlutar	0.7819	0.0401	No	*	6
88	oa_2ohIsovaler	0.9339	0.6108	Yes	ns	6
89	oa_3nh2isobutanoate	0.8358	0.1202	Yes	ns	6
90	oa_arachAcid	0.8242	0.0959	Yes	ns	6
91	oa_DHA	0.9922	0.9939	Yes	ns	6
92	oa_lactate	0.9516	0.753	Yes	ns	6
93	oa_malate	0.9655	0.8609	Yes	ns	6
94	oa_oxaloAce_glutarate_ethylmalonate	0.5559	0.0001	No	***	6
95	oa_porphobilinogen	0.7058	0.0071	No	**	6
96	oa_sialicacid	0.9903	0.9898	Yes	ns	6
97	oa_tartrate	0.9093	0.432	Yes	ns	6
98	oa_trigonelline	0.9496	0.7373	Yes	ns	6
99	pe_cystahionine	0.8654	0.2084	Yes	ns	6
100	pe_cystine	0.8689	0.2219	Yes	ns	6
101	pe_GLYGLY	0.9496	0.7373	Yes	ns	6
102	pe_GLYPHE	0.9305	0.5843	Yes	ns	6
103	pe_GLYVAL	0.875	0.2467	Yes	ns	6
104	pe_LEU.LEU	0.968	0.8789	Yes	ns	6
105	pp_5mthioAr	0.8438	0.1401	Yes	ns	6
106	pp_7mG	0.9004	0.3764	Yes	ns	6
107	pp_Arpos	0.8896	0.3162	Yes	ns	6
108	pp_FGAr	0.9471	0.7168	Yes	ns	6
109	pp_Hr	0.938	0.6432	Yes	ns	6
110	pp_HX	0.8899	0.3178	Yes	ns	6
111	pp_pseuUr	0.849	0.1544	Yes	ns	6
112	pp_SAdo	0.9446	0.6968	Yes	ns	6
113	pp_sArMET	0.9219	0.5189	Yes	ns	6
114	pp_U	0.8712	0.231	Yes	ns	6
115	pp_Ur	0.9298	0.5789	Yes	ns	6
116	pp_urate	0.9223	0.5221	Yes	ns	6
117	pp_X	0.9067	0.4148	Yes	ns	6
118	sa_arabitol_ribitol	0.8953	0.3467	Yes	ns	6
119	sa_fucose	0.98	0.9515	Yes	ns	6
120	sa_galactitol_mannitol	0.8176	0.0841	Yes	ns	6
121	sa_gluconate	0.855	0.1728	Yes	ns	6
122	sa_glucuronate	0.9418	0.6733	Yes	ns	6
123	sa_hexoses	0.8963	0.3524	Yes	ns	6
124	sa_myoinositol	0.9207	0.5102	Yes	ns	6
125	sa_threonate	0.978	0.9411	Yes	ns	6

## Sheet: MET Serum Controls
	Test for normal distribution	Shapiro-Wilk test
Order	Metabolite name	W	P value	Passed normality test (alpha=0.05)?	P value summary	Number of values
1	aa_3indoxylS	0.9355	0.03	No	*	38
2	aa_3mHIS_NmHIS	0.9743	0.5203	Yes	ns	38
3	aa_AcGLU	0.9723	0.4562	Yes	ns	38
4	aa_AcMET	0.9497	0.087	Yes	ns	38
5	aa_ALA_bALA	0.96	0.1905	Yes	ns	38
6	aa_ARG	0.9854	0.8929	Yes	ns	38
7	aa_ASN	0.9921	0.9943	Yes	ns	38
8	aa_ASP	0.9602	0.1928	Yes	ns	38
9	aa_BET	0.9726	0.4671	Yes	ns	38
10	aa_citrulline	0.9402	0.0427	No	*	38
11	aa_GLN	0.9032	0.0031	No	**	38
12	aa_GLU	0.9861	0.9098	Yes	ns	38
13	aa_GLY	0.9564	0.1448	Yes	ns	38
14	aa_hARG	0.9855	0.8932	Yes	ns	38
15	aa_HIS	0.938	0.0362	No	*	38
16	aa_hPRO	0.9396	0.0406	No	*	38
17	aa_CHOLINE	0.9647	0.268	Yes	ns	38
18	aa_ILEU_alLE	0.9519	0.1031	Yes	ns	38
19	aa_indole3Ac	0.9799	0.7137	Yes	ns	38
20	aa_kynurenine	0.9447	0.0598	Yes	ns	38
21	aa_LEU	0.9284	0.0179	No	*	38
22	aa_LYS	0.9893	0.9711	Yes	ns	38
23	aa_MET	0.9838	0.8457	Yes	ns	38
24	aa_NmHIS_3mHIS	0.9851	0.8841	Yes	ns	38
25	aa_oPRO_pipecolate	0.9	0.0025	No	**	38
26	aa_ORN	0.9753	0.5521	Yes	ns	38
27	aa_PHE	0.9622	0.2238	Yes	ns	38
28	aa_PRO	0.9893	0.97	Yes	ns	38
29	aa_SER	0.9917	0.9922	Yes	ns	38
30	aa_TAU	0.9331	0.0252	No	*	38
31	aa_THR_homoSER	0.971	0.4197	Yes	ns	38
32	aa_TRP	0.9729	0.4745	Yes	ns	38
33	aa_TYR	0.9797	0.7076	Yes	ns	38
34	aa_VAL	0.9799	0.7132	Yes	ns	38
35	ac_Car0	0.9678	0.3355	Yes	ns	38
36	ac_Car02	0.9879	0.9487	Yes	ns	38
37	ac_Car03	0.9735	0.4955	Yes	ns	38
38	ac_Car03.OH	0.9564	0.1445	Yes	ns	38
39	ac_Car04	0.9896	0.9741	Yes	ns	38
40	ac_Car04.OH	0.9789	0.6791	Yes	ns	38
41	ac_Car05	0.9712	0.4236	Yes	ns	38
42	ac_Car05.1	0.9633	0.2432	Yes	ns	38
43	ac_Car05.OH	0.9734	0.4913	Yes	ns	38
44	ac_Car06	0.9955	>0,9999	Yes	ns	38
45	ac_Car06.1	0.9433	0.0535	Yes	ns	38
46	ac_Car06.OH	0.9643	0.2614	Yes	ns	38
47	ac_Car08	0.9696	0.3817	Yes	ns	38
48	ac_Car08.1	0.9834	0.8342	Yes	ns	38
49	ac_Car08.OH	0.9346	0.0281	No	*	38
50	ac_Car09	0.9842	0.8573	Yes	ns	38
51	ac_Car10	0.9759	0.5721	Yes	ns	38
52	ac_Car10.1	0.9593	0.1803	Yes	ns	38
53	ac_Car10.2	0.9674	0.3266	Yes	ns	38
54	ac_Car12	0.9423	0.0498	No	*	38
55	ac_Car12.1	0.9549	0.1292	Yes	ns	38
56	ac_Car14	0.9695	0.3784	Yes	ns	38
57	ac_Car14.1	0.9814	0.7678	Yes	ns	38
58	ac_Car14.1.OH	0.9787	0.6715	Yes	ns	38
59	ac_Car14.2	0.9709	0.415	Yes	ns	38
60	ac_Car14.2.OH	0.9798	0.7111	Yes	ns	38
61	ac_Car16	0.9876	0.942	Yes	ns	38
62	ac_Car16.1	0.965	0.2744	Yes	ns	38
63	ac_Car16.1.OH	0.9768	0.6032	Yes	ns	38
64	ac_Car16.2	0.953	0.1115	Yes	ns	38
65	ac_Car16.2.OH	0.9887	0.9626	Yes	ns	38
66	ac_Car16.OH	0.9377	0.0353	No	*	38
67	ac_Car18	0.9869	0.9293	Yes	ns	38
68	ac_Car18.1	0.9701	0.3955	Yes	ns	38
69	ac_Car18.1.OH	0.9923	0.9951	Yes	ns	38
70	ac_Car18.2	0.9778	0.641	Yes	ns	38
71	ac_Car18.3	0.9582	0.1664	Yes	ns	38
72	ac_Car20	0.9591	0.1771	Yes	ns	38
73	ac_Car20.1	0.9731	0.4803	Yes	ns	38
74	ac_Car20.2	0.9866	0.9209	Yes	ns	38
75	ag_dimGLY_nh2isobutanoate	0.9624	0.2262	Yes	ns	38
76	ag_hippurate	0.9779	0.6441	Yes	ns	38
77	am_creatine_5nh2levulinate	0.9301	0.0202	No	*	38
78	am_Creatinine	0.9599	0.1884	Yes	ns	38
79	am_GuaAc	0.9439	0.0561	Yes	ns	38
80	am_Guabutanoate	0.9522	0.1051	Yes	ns	38
81	am_spermine	0.958	0.1632	Yes	ns	38
82	am_urea	0.951	0.0959	Yes	ns	38
83	en_4_pyridoxate	0.9098	0.0049	No	**	38
84	en_nicotinamide	0.9578	0.1613	Yes	ns	38
85	en_pantothenate	0.9629	0.2357	Yes	ns	38
86	oa_2ohBut_2ohIsobut	0.9748	0.5358	Yes	ns	38
87	oa_2ohGlutar	0.9492	0.0835	Yes	ns	38
88	oa_2ohIsovaler	0.9688	0.3604	Yes	ns	38
89	oa_3nh2isobutanoate	0.9565	0.1458	Yes	ns	38
90	oa_arachAcid	0.9171	0.008	No	**	38
91	oa_DHA	0.9816	0.7738	Yes	ns	38
92	oa_lactate	0.9736	0.4978	Yes	ns	38
93	oa_malate	0.9812	0.7599	Yes	ns	38
94	oa_oxaloAce_glutarate_ethylmalonate	0.9656	0.2863	Yes	ns	38
95	oa_porphobilinogen	0.9793	0.6934	Yes	ns	38
96	oa_sialicacid	0.9266	0.0157	No	*	38
97	oa_tartrate	0.987	0.9315	Yes	ns	38
98	oa_trigonelline	0.9921	0.9941	Yes	ns	38
99	pe_cystahionine	0.9854	0.8921	Yes	ns	38
100	pe_cystine	0.9829	0.8157	Yes	ns	38
101	pe_GLYGLY	0.8165	<0,0001	No	****	38
102	pe_GLYPHE	0.9862	0.9127	Yes	ns	38
103	pe_GLYVAL	0.9528	0.1099	Yes	ns	38
104	pe_LEU.LEU	0.9856	0.896	Yes	ns	38
105	pp_5mthioAr	0.9586	0.171	Yes	ns	38
106	pp_7mG	0.9855	0.8943	Yes	ns	38
107	pp_Arpos	0.9285	0.018	No	*	38
108	pp_FGAr	0.9725	0.4619	Yes	ns	38
109	pp_Hr	0.9062	0.0038	No	**	38
110	pp_HX	0.9851	0.883	Yes	ns	38
111	pp_pseuUr	0.9694	0.3758	Yes	ns	38
112	pp_SAdo	0.9854	0.8916	Yes	ns	38
113	pp_sArMET	0.9428	0.0517	Yes	ns	38
114	pp_U	0.9668	0.3124	Yes	ns	38
115	pp_Ur	0.957	0.1516	Yes	ns	38
116	pp_urate	0.7045	<0,0001	No	****	38
117	pp_X	0.9467	0.0695	Yes	ns	38
118	sa_arabitol_ribitol	0.9547	0.1271	Yes	ns	38
119	sa_fucose	0.9761	0.5793	Yes	ns	38
120	sa_galactitol_mannitol	0.8277	<0,0001	No	****	38
121	sa_gluconate	0.8508	0.0001	No	***	38
122	sa_glucuronate	0.9701	0.395	Yes	ns	38
123	sa_hexoses	0.9719	0.4462	Yes	ns	38
124	sa_myoinositol	0.9657	0.289	Yes	ns	38
125	sa_threonate	0.9615	0.2129	Yes	ns	38

## Sheet: LIP Serum SCADd
	Test for normal distribution	Shapiro-Wilk test
Order	Lipid name	W	P value	Passed normality test (alpha=0.05)?	P value summary	Number of values
1	Cer(d18:1/15:1)	0.9188	0.3085	Yes	ns	11
2	Cer(d18:0/16:0)	0.9295	0.4058	Yes	ns	11
3	Cer(d18:1/16:1)	0.9814	0.9733	Yes	ns	11
4	Cer(d18:0/18:0)	0.8784	0.0992	Yes	ns	11
5	Cer(d16:1/20:0)	0.9553	0.7114	Yes	ns	11
6	Cer(d16:0/22:0)	0.9821	0.9765	Yes	ns	11
7	Cer(d18:0/20:0)	0.8958	0.1644	Yes	ns	11
8	Cer(d16:1/22:0)	0.953	0.682	Yes	ns	11
9	Cer(d18:1/20:0)	0.9115	0.2544	Yes	ns	11
10	Cer(d16:1/22:2)	0.9006	0.1878	Yes	ns	11
11	Cer(d18:1/20:2)	0.9755	0.9356	Yes	ns	11
12	Cer(d16:1/23:0)	0.9341	0.4536	Yes	ns	11
13	Cer(d16:0/24:0)	0.938	0.4972	Yes	ns	11
14	Cer(d18:0/22:0)	0.9222	0.3376	Yes	ns	11
15	Cer(d16:1/24:0)	0.9801	0.9669	Yes	ns	11
16	Cer(d18:1/22:0)	0.8791	0.1012	Yes	ns	11
17	Cer(d18:2/22:0)	0.9368	0.4835	Yes	ns	11
18	Cer(d18:1/22:2)	0.9372	0.4883	Yes	ns	11
19	Cer(d18:2/22:2)	0.8696	0.0766	Yes	ns	11
20	Cer(d18:1/22:5)	0.961	0.7845	Yes	ns	11
21	Cer(d18:2/23:0)	0.9304	0.4153	Yes	ns	11
22	Cer(d18:1/24:1)	0.9507	0.6528	Yes	ns	11
23	Cer(d18:2/24:0)	0.9395	0.515	Yes	ns	11
24	Hex2Cer(d16:1/16:0)	0.9577	0.743	Yes	ns	11
25	Hex2Cer(d18:1/14:0)	0.9478	0.6158	Yes	ns	11
26	Hex2Cer(d18:1/16:0)	0.9533	0.6864	Yes	ns	11
27	HexCer(d16:1/16:0)	0.9544	0.701	Yes	ns	11
28	HexCer(d16:1/17:0)	0.929	0.4012	Yes	ns	11
29	HexCer(d18:1/15:0)	0.8164	0.0155	No	*	11
30	HexCer(d18:1/16:0)	0.9526	0.6778	Yes	ns	11
31	HexCer(d18:0/16:1)	0.9464	0.5978	Yes	ns	11
32	HexCer(d18:0/16:2)	0.8952	0.1614	Yes	ns	11
33	HexCer(d16:1/18:1)	0.9618	0.7933	Yes	ns	11
34	HexCer(d18:1/16:1)	0.9772	0.9484	Yes	ns	11
35	HexCer(d18:0/17:1)	0.9915	0.9987	Yes	ns	11
36	HexCer(d16:1/19:0)	0.9342	0.4548	Yes	ns	11
37	HexCer(d20:0/16:0)	0.9777	0.9522	Yes	ns	11
38	HexCer(d20:0/16:1)	0.9474	0.6113	Yes	ns	11
39	HexCer(d18:0/18:2)	0.9782	0.9556	Yes	ns	11
40	HexCer(d18:1/18:1)	0.9231	0.3452	Yes	ns	11
41	HexCer(d20:1/16:1)	0.9615	0.7899	Yes	ns	11
42	HexCer(d16:1/21:0)	0.9454	0.5855	Yes	ns	11
43	HexCer(d18:1/19:0)	0.9671	0.8563	Yes	ns	11
44	HexCer(d16:1/22:0)	0.9179	0.3014	Yes	ns	11
45	HexCer(d16:1/22:1)	0.9744	0.9276	Yes	ns	11
46	HexCer(d18:1/20:1)	0.9585	0.7534	Yes	ns	11
47	HexCer(d16:1/23:0)	0.9553	0.7118	Yes	ns	11
48	HexCer(d18:1/21:0)	0.9603	0.776	Yes	ns	11
49	HexCer(d18:0/22:2)	0.9689	0.8748	Yes	ns	11
50	HexCer(d16:1/24:1)	0.9602	0.774	Yes	ns	11
51	HexCer(d18:1/22:1)	0.9376	0.4924	Yes	ns	11
52	HexCer(d18:1/24:1)	0.9345	0.4578	Yes	ns	11
53	HexCer(d18:2/24:1)	0.9611	0.7851	Yes	ns	11
54	DG(13:0_17:1)	0.9156	0.284	Yes	ns	11
55	DG(16:0_16:0)	0.8362	0.0281	No	*	11
56	DG(14:0_18:1)	0.8994	0.1816	Yes	ns	11
57	DG(16:0_16:1)	0.9842	0.9851	Yes	ns	11
58	DG(14:0_18:2)	0.8746	0.0888	Yes	ns	11
59	DG(16:0_18:0)	0.9047	0.211	Yes	ns	11
60	DG(16:0_18:1)	0.941	0.5324	Yes	ns	11
61	DG(16:0_18:2)	0.9568	0.7307	Yes	ns	11
62	DG(16:1_18:1)	0.943	0.5559	Yes	ns	11
63	DG(17:0_17:2)	0.9375	0.4919	Yes	ns	11
64	DG(16:1_18:2)	0.9671	0.8556	Yes	ns	11
65	DG(16:0_18:3)	0.8673	0.0715	Yes	ns	11
66	DG(18:0_18:1)	0.954	0.6955	Yes	ns	11
67	DG(18:0_18:2)	0.967	0.8548	Yes	ns	11
68	DG(18:1_18:1)	0.9203	0.3211	Yes	ns	11
69	DG(18:1_18:2)	0.949	0.6306	Yes	ns	11
70	DG(16:0_20:4)	0.8955	0.1627	Yes	ns	11
71	DG(18:1_18:3)	0.9127	0.2625	Yes	ns	11
72	DG(18:2_18:2)	0.9408	0.53	Yes	ns	11
73	DG(18:1_20:1)	0.862	0.0611	Yes	ns	11
74	DG(18:0_20:4)	0.9261	0.3725	Yes	ns	11
75	DG(18:1_20:4)	0.9169	0.2933	Yes	ns	11
76	DG(16:0_22:6)	0.925	0.3629	Yes	ns	11
77	DG(18:1_20:5)	0.9435	0.5619	Yes	ns	11
78	DG(18:2_20:4)	0.9437	0.5647	Yes	ns	11
79	DG(20:0_20:2)	0.9458	0.5912	Yes	ns	11
80	DG(18:0_22:6)	0.818	0.0162	No	*	11
81	DG(18:1_22:6)	0.9373	0.4895	Yes	ns	11
82	DG(20:0_22:6)	0.9451	0.5818	Yes	ns	11
83	LPC(14:0)	0.9315	0.4266	Yes	ns	11
84	LPC(15:0)	0.8626	0.0622	Yes	ns	11
85	LPC(16:0)	0.9374	0.4909	Yes	ns	11
86	LPC(16:1)	0.885	0.1203	Yes	ns	11
87	LPC(17:0)	0.8633	0.0635	Yes	ns	11
88	LPC(17:1)	0.8719	0.082	Yes	ns	11
89	LPC(18:0)	0.9422	0.547	Yes	ns	11
90	LPC(18:1)	0.982	0.9761	Yes	ns	11
91	LPC(18:2)	0.9013	0.192	Yes	ns	11
92	LPC(18:3)	0.8624	0.0618	Yes	ns	11
93	LPC(19:0)	0.9223	0.3386	Yes	ns	11
94	LPC(20:0)	0.9654	0.8365	Yes	ns	11
95	LPC(20:1)	0.9376	0.4922	Yes	ns	11
96	LPC(20:2)	0.9353	0.4665	Yes	ns	11
97	LPC(20:3)	0.8868	0.127	Yes	ns	11
98	LPC(20:4)	0.9704	0.8907	Yes	ns	11
99	LPC(20:5)	0.9484	0.6237	Yes	ns	11
100	LPC(22:0)	0.8885	0.1333	Yes	ns	11
101	LPC(22:1)	0.9182	0.3039	Yes	ns	11
102	LPC(22:2)	0.9326	0.4374	Yes	ns	11
103	LPC(22:3)	0.952	0.6695	Yes	ns	11
104	LPC(22:4)	0.9655	0.8379	Yes	ns	11
105	LPC(22:5)	0.8874	0.129	Yes	ns	11
106	LPC(22:6)	0.96	0.7715	Yes	ns	11
107	LPC(24:0)	0.9222	0.3372	Yes	ns	11
108	LPC(24:1)	0.9588	0.7571	Yes	ns	11
109	LPC(25:0)	0.9568	0.7314	Yes	ns	11
110	LPC(26:0)	0.9683	0.8684	Yes	ns	11
111	LPC(26:1)	0.8866	0.126	Yes	ns	11
112	LPC(O-16:0)	0.9795	0.9635	Yes	ns	11
113	LPC(P-16:0)	0.9391	0.5098	Yes	ns	11
114	LPC(O-18:0)	0.9478	0.6158	Yes	ns	11
115	LPC(P-18:0)	0.962	0.7966	Yes	ns	11
116	LPC(O-18:2)	0.9541	0.6965	Yes	ns	11
117	LPC(P-18:1)	0.95	0.6436	Yes	ns	11
118	LPC(P-18:2)	0.942	0.5443	Yes	ns	11
119	LPC(O-20:0)	0.966	0.844	Yes	ns	11
120	LPC(O-20:1)	0.9382	0.4996	Yes	ns	11
121	LPE(15:0)	0.9508	0.6548	Yes	ns	11
122	LPE(16:0)	0.9655	0.8379	Yes	ns	11
123	LPE(16:1)	0.8989	0.1793	Yes	ns	11
124	LPE(17:0)	0.8436	0.0353	No	*	11
125	LPE(17:1)	0.9452	0.5838	Yes	ns	11
126	LPE(18:0)	0.9732	0.9166	Yes	ns	11
127	LPE(18:1)	0.9392	0.5108	Yes	ns	11
128	LPE(18:2)	0.9538	0.6929	Yes	ns	11
129	LPE(20:1)	0.956	0.7216	Yes	ns	11
130	LPE(20:2)	0.9647	0.8286	Yes	ns	11
131	LPE(20:3)	0.9168	0.2926	Yes	ns	11
132	LPE(22:0)	0.8003	0.0095	No	**	11
133	LPE(22:1)	0.9093	0.2394	Yes	ns	11
134	LPE(22:4)	0.9418	0.5422	Yes	ns	11
135	LPE(22:6)	0.9489	0.6295	Yes	ns	11
136	LPE(O-18:3)	0.968	0.8651	Yes	ns	11
137	PC(28:0)	0.8908	0.1421	Yes	ns	11
138	PC(29:0)	0.9222	0.3372	Yes	ns	11
139	PC(30:0)	0.9342	0.4544	Yes	ns	11
140	PC(30:1)	0.8925	0.1495	Yes	ns	11
141	PC(31:0)	0.9371	0.487	Yes	ns	11
142	PC(31:1)	0.9632	0.8111	Yes	ns	11
143	PC(32:0)	0.9705	0.8919	Yes	ns	11
144	PC(32:1)	0.9596	0.7666	Yes	ns	11
145	PC(32:2)	0.8631	0.0632	Yes	ns	11
146	PC(33:1)	0.9394	0.5136	Yes	ns	11
147	PC(33:4)	0.9287	0.3983	Yes	ns	11
148	PC(34:0)	0.8974	0.172	Yes	ns	11
149	PC(34:1)	0.929	0.4007	Yes	ns	11
150	PC(34:2)	0.9109	0.2496	Yes	ns	11
151	PC(34:3)	0.9023	0.1973	Yes	ns	11
152	PC(34:4)	0.88	0.104	Yes	ns	11
153	PC(34:5)	0.9553	0.7121	Yes	ns	11
154	PC(36:0)	0.9389	0.5074	Yes	ns	11
155	PC(36:1)	0.9345	0.4586	Yes	ns	11
156	PC(36:2)	0.8577	0.0538	Yes	ns	11
157	PC(36:3)	0.9403	0.524	Yes	ns	11
158	PC(36:4) (a)	0.8193	0.0169	No	*	11
159	PC(36:4) (b)	0.8916	0.1455	Yes	ns	11
160	PC(36:5)	0.9488	0.6291	Yes	ns	11
161	PC(36:6)	0.8791	0.1014	Yes	ns	11
162	PC(37:0)	0.911	0.2509	Yes	ns	11
163	PC(37:1)	0.9827	0.9795	Yes	ns	11
164	PC(37:6)	0.9187	0.3078	Yes	ns	11
165	PC(38:1)	0.9135	0.2679	Yes	ns	11
166	PC(38:3)	0.8892	0.1361	Yes	ns	11
167	PC(38:4)	0.9179	0.3016	Yes	ns	11
168	PC(38:5)	0.9246	0.3588	Yes	ns	11
169	PC(38:6) (a)	0.8805	0.1055	Yes	ns	11
170	PC(38:6) (b)	0.8661	0.069	Yes	ns	11
171	PC(40:1)	0.936	0.4746	Yes	ns	11
172	PC(40:4)	0.957	0.7336	Yes	ns	11
173	PC(40:5) (a)	0.8989	0.179	Yes	ns	11
174	PC(40:5) (b)	0.9532	0.6846	Yes	ns	11
175	PC(40:6)	0.8742	0.0878	Yes	ns	11
176	PC(40:7)	0.9218	0.3337	Yes	ns	11
177	PC(40:8)	0.935	0.4641	Yes	ns	11
178	PC(41:2)	0.9602	0.7743	Yes	ns	11
179	PC(42:1)	0.9364	0.4789	Yes	ns	11
180	PC(42:10)	0.9054	0.2149	Yes	ns	11
181	PC(42:2)	0.8559	0.051	Yes	ns	11
182	PC(42:4)	0.8734	0.0857	Yes	ns	11
183	PC(O-30:0)	0.9265	0.3761	Yes	ns	11
184	PC(O-30:1)	0.9782	0.9556	Yes	ns	11
185	PC(P-30:0)	0.9405	0.5259	Yes	ns	11
186	PC(O-31:0)	0.974	0.9238	Yes	ns	11
187	PC(P-31:1)	0.9466	0.6003	Yes	ns	11
188	PC(P-31:2)	0.8782	0.0988	Yes	ns	11
189	PC(O-32:0)	0.9104	0.2468	Yes	ns	11
190	PC(P-32:0)	0.8818	0.1097	Yes	ns	11
191	PC(P-32:1)	0.9473	0.6097	Yes	ns	11
192	PC(P-33:1)	0.9446	0.5755	Yes	ns	11
193	PC(P-33:2)	0.9148	0.2777	Yes	ns	11
194	PC(O-34:0)	0.9441	0.5696	Yes	ns	11
195	PC(O-34:1)	0.9496	0.6387	Yes	ns	11
196	PC(P-34:0)	0.9651	0.8332	Yes	ns	11
197	PC(O-34:2)	0.8808	0.1065	Yes	ns	11
198	PC(P-34:2)	0.8757	0.0916	Yes	ns	11
199	PC(O-34:4) (a)	0.9422	0.5465	Yes	ns	11
200	PC(O-34:4) (b)	0.9589	0.758	Yes	ns	11
201	PC(O-35:4)	0.9578	0.744	Yes	ns	11
202	PC(O-36:0)	0.9581	0.7477	Yes	ns	11
203	PC(O-36:1)	0.9565	0.7268	Yes	ns	11
204	PC(O-36:2)	0.9373	0.489	Yes	ns	11
205	PC(P-36:1)	0.9582	0.7486	Yes	ns	11
206	PC(P-36:2)	0.9306	0.4174	Yes	ns	11
207	PC(O-36:4)	0.8966	0.1679	Yes	ns	11
208	PC(P-36:4)	0.9035	0.204	Yes	ns	11
209	PC(P-36:5)	0.88	0.1039	Yes	ns	11
210	PC(O-36:7)	0.9271	0.3823	Yes	ns	11
211	PC(O-38:0)	0.9186	0.3075	Yes	ns	11
212	PC(O-38:1)	0.8923	0.1484	Yes	ns	11
213	PC(O-38:4)	0.9374	0.4903	Yes	ns	11
214	PC(O-38:5)	0.9048	0.2116	Yes	ns	11
215	PC(P-38:4)	0.9128	0.2629	Yes	ns	11
216	PC(P-38:5)	0.9459	0.5923	Yes	ns	11
217	PC(O-38:7)	0.885	0.1202	Yes	ns	11
218	PC(O-40:0)	0.9636	0.8158	Yes	ns	11
219	PC(O-40:4)	0.9509	0.6553	Yes	ns	11
220	PC(P-40:5)	0.9641	0.8211	Yes	ns	11
221	PC(O-40:7)	0.9464	0.5985	Yes	ns	11
222	PC(O-42:2)	0.9598	0.769	Yes	ns	11
223	PC(O-42:4)	0.9608	0.7821	Yes	ns	11
224	PC(O-42:5) (a)	0.9515	0.6635	Yes	ns	11
225	PC(O-42:5) (b)	0.9762	0.9417	Yes	ns	11
226	PC(O-42:7)	0.969	0.8768	Yes	ns	11
227	PE(32:0)	0.9762	0.9416	Yes	ns	11
228	PE(32:1)	0.9144	0.275	Yes	ns	11
229	PE(32:2)	0.9555	0.7149	Yes	ns	11
230	PE(34:0)	0.9359	0.4733	Yes	ns	11
231	PE(34:1)	0.9496	0.639	Yes	ns	11
232	PE(34:2)	0.9349	0.4626	Yes	ns	11
233	PE(34:3)	0.9116	0.255	Yes	ns	11
234	PE(35:1)	0.9204	0.3218	Yes	ns	11
235	PE(35:2)	0.9549	0.707	Yes	ns	11
236	PE(36:0)	0.9306	0.4167	Yes	ns	11
237	PE(36:1)	0.9435	0.5627	Yes	ns	11
238	PE(36:2)	0.8295	0.023	No	*	11
239	PE(36:3)	0.9134	0.2671	Yes	ns	11
240	PE(36:4)	0.9589	0.7576	Yes	ns	11
241	PE(36:5)	0.9375	0.4921	Yes	ns	11
242	PE(36:6)	0.8472	0.0392	No	*	11
243	PE(38:1)	0.8341	0.0264	No	*	11
244	PE(38:2)	0.8762	0.0931	Yes	ns	11
245	PE(38:3)	0.9435	0.5619	Yes	ns	11
246	PE(38:4)	0.9094	0.2398	Yes	ns	11
247	PE(38:5)	0.9205	0.3226	Yes	ns	11
248	PE(38:6)	0.8895	0.1372	Yes	ns	11
249	PE(40:5)	0.9524	0.6743	Yes	ns	11
250	PE(40:6)	0.9318	0.4291	Yes	ns	11
251	PE(40:7)	0.9633	0.8124	Yes	ns	11
252	PE(40:8)	0.9615	0.7899	Yes	ns	11
253	PE(42:7)	0.9877	0.9942	Yes	ns	11
254	PE(O-32:0)	0.9438	0.5661	Yes	ns	11
255	PE(O-32:1)	0.9617	0.793	Yes	ns	11
256	PE(P-16:0/16:0)	0.8994	0.1818	Yes	ns	11
257	PE(P-16:0/16:1)	0.9309	0.4198	Yes	ns	11
258	PE(O-34:0)	0.9083	0.2328	Yes	ns	11
259	PE(O-34:1)	0.9422	0.5469	Yes	ns	11
260	PE(P-18:0/16:0)	0.9108	0.2494	Yes	ns	11
261	PE(O-34:2)	0.9441	0.5704	Yes	ns	11
262	PE(P-16:0/18:1)	0.9644	0.8253	Yes	ns	11
263	PE(P-18:0/16:1)	0.9209	0.3263	Yes	ns	11
264	PE(P-18:1/16:0)	0.7938	0.0078	No	**	11
265	PE(P-16:0/18:2)	0.9827	0.9791	Yes	ns	11
266	PE(P-18:1/16:1)	0.9577	0.7426	Yes	ns	11
267	PE(O-34:4)	0.9617	0.7926	Yes	ns	11
268	PE(P-16:0/18:3)	0.8917	0.1462	Yes	ns	11
269	PE(O-36:0)	0.9372	0.4881	Yes	ns	11
270	PE(O-36:1)	0.9528	0.6801	Yes	ns	11
271	PE(P-20:0/16:0)	0.9287	0.3977	Yes	ns	11
272	PE(O-36:2)	0.9322	0.4332	Yes	ns	11
273	PE(P-16:0/20:1)	0.9232	0.3458	Yes	ns	11
274	PE(P-18:0/18:1)	0.9872	0.9933	Yes	ns	11
275	PE(P-18:0/18:2)	0.9675	0.8605	Yes	ns	11
276	PE(P-18:1/18:1)	0.9398	0.5179	Yes	ns	11
277	PE(O-36:4)	0.969	0.8759	Yes	ns	11
278	PE(P-16:0/20:3)	0.9442	0.5714	Yes	ns	11
279	PE(P-18:0/18:3)	0.9249	0.3619	Yes	ns	11
280	PE(P-18:1/18:2)	0.9571	0.7351	Yes	ns	11
281	PE(P-18:2/18:1)	0.8005	0.0095	No	**	11
282	PE(P-16:0/20:4)	0.9389	0.5075	Yes	ns	11
283	PE(P-18:2/18:2)	0.9446	0.5758	Yes	ns	11
284	PE(P-16:0/20:5)	0.9291	0.4017	Yes	ns	11
285	PE(O-38:1)	0.9359	0.4738	Yes	ns	11
286	PE(P-18:0/20:1)	0.9248	0.3606	Yes	ns	11
287	PE(P-20:0/18:1)	0.959	0.7597	Yes	ns	11
288	PE(P-20:0/18:2)	0.9635	0.8147	Yes	ns	11
289	PE(P-18:1/20:1)	0.9183	0.3045	Yes	ns	11
290	PE(P-20:1/18:1)	0.875	0.0899	Yes	ns	11
291	PE(O-38:4)	0.9109	0.2496	Yes	ns	11
292	PE(P-18:0/20:3)	0.9409	0.5314	Yes	ns	11
293	PE(P-20:1/18:4)	0.9027	0.1994	Yes	ns	11
294	PE(P-16:0/22:4)	0.926	0.3717	Yes	ns	11
295	PE(P-18:0/20:4)	0.9687	0.8732	Yes	ns	11
296	PE(P-18:1/20:3)	0.9196	0.3153	Yes	ns	11
297	PE(O-38:6)	0.9203	0.321	Yes	ns	11
298	PE(P-16:0/22:5)	0.9846	0.9864	Yes	ns	11
299	PE(P-18:0/20:5)	0.8558	0.0508	Yes	ns	11
300	PE(P-18:1/20:4)	0.9423	0.5473	Yes	ns	11
301	PE(P-16:0/22:6)	0.9416	0.5392	Yes	ns	11
302	PE(P-18:1/20:5)	0.9311	0.4225	Yes	ns	11
303	PE(P-18:2/20:4)	0.9562	0.7236	Yes	ns	11
304	PE(P-20:0/20:3)	0.9387	0.5059	Yes	ns	11
305	PE(P-18:0/22:4)	0.9738	0.9224	Yes	ns	11
306	PE(P-20:0/20:4)	0.9518	0.6673	Yes	ns	11
307	PE(O-40:6)	0.9701	0.888	Yes	ns	11
308	PE(P-18:0/22:5)	0.9317	0.4284	Yes	ns	11
309	PE(P-20:0/20:5)	0.9571	0.7344	Yes	ns	11
310	PE(P-18:1/22:4)	0.9621	0.7977	Yes	ns	11
311	PE(P-20:1/20:4)	0.8457	0.0375	No	*	11
312	PE(P-18:0/22:6)	0.9674	0.8589	Yes	ns	11
313	PE(P-20:1/20:5)	0.982	0.9761	Yes	ns	11
314	PE(P-18:1/22:6)	0.9692	0.8786	Yes	ns	11
315	PE(P-18:2/22:6)	0.931	0.4207	Yes	ns	11
316	PE(O-42:2)	0.9373	0.4897	Yes	ns	11
317	PE(O-42:4)	0.8935	0.1536	Yes	ns	11
318	PE(P-20:0/22:4)	0.9801	0.9666	Yes	ns	11
319	PE(O-42:6)	0.948	0.6183	Yes	ns	11
320	PE(P-20:0/22:6)	0.9176	0.299	Yes	ns	11
321	PE(P-20:1/22:6)	0.9666	0.8508	Yes	ns	11
322	PE(O-46:1)	0.8393	0.0309	No	*	11
323	SM(32:0)	0.9757	0.9373	Yes	ns	11
324	SM(32:1)	0.9488	0.6284	Yes	ns	11
325	SM(d16:1/16:0)	0.8653	0.0674	Yes	ns	11
326	SM(d18:1/14:0)	0.9544	0.6999	Yes	ns	11
327	SM(32:2)	0.8908	0.1422	Yes	ns	11
328	SM(33:0)	0.9076	0.2283	Yes	ns	11
329	SM(33:1)	0.9451	0.5826	Yes	ns	11
330	SM(d17:1/16:0)	0.945	0.5806	Yes	ns	11
331	SM(d18:1/15:0)	0.9014	0.1924	Yes	ns	11
332	SM(33:2)	0.9476	0.6134	Yes	ns	11
333	SM(34:0)	0.9721	0.9068	Yes	ns	11
334	SM(34:1)	0.9653	0.8357	Yes	ns	11
335	SM(d16:1/18:0)	0.972	0.9064	Yes	ns	11
336	SM(d18:1/16:0)	0.9559	0.7197	Yes	ns	11
337	SM(d19:0/15:1)	0.9698	0.8842	Yes	ns	11
338	SM(d19:1/15:0)	0.9878	0.9943	Yes	ns	11
339	SM(34:2)	0.9418	0.5422	Yes	ns	11
340	SM(d18:2/16:0)	0.9322	0.4339	Yes	ns	11
341	SM(34:3)	0.919	0.3103	Yes	ns	11
342	SM(34:5)	0.932	0.4316	Yes	ns	11
343	SM(35:1)	0.9529	0.6811	Yes	ns	11
344	SM(d17:1/18:0)	0.959	0.7586	Yes	ns	11
345	SM(d18:1/17:0)	0.9718	0.9042	Yes	ns	11
346	SM(35:2)	0.9468	0.6036	Yes	ns	11
347	SM(36:0)	0.9143	0.2737	Yes	ns	11
348	SM(36:1)	0.9812	0.9723	Yes	ns	11
349	SM(d16:1/20:0)	0.9266	0.3778	Yes	ns	11
350	SM(d18:1/18:0)	0.9857	0.9897	Yes	ns	11
351	SM(36:2)	0.9835	0.9827	Yes	ns	11
352	SM(d18:1/18:1)	0.9869	0.9926	Yes	ns	11
353	SM(d18:2/18:0)	0.9641	0.8215	Yes	ns	11
354	SM(36:3)	0.9493	0.6354	Yes	ns	11
355	SM(36:4)	0.9015	0.1928	Yes	ns	11
356	SM(37:1)	0.9629	0.8067	Yes	ns	11
357	SM(d18:0/19:1)	0.9298	0.4085	Yes	ns	11
358	SM(37:2)	0.9308	0.4186	Yes	ns	11
359	SM(38:0)	0.9315	0.4266	Yes	ns	11
360	SM(38:1)	0.9551	0.7098	Yes	ns	11
361	SM(d16:1/22:0)	0.92	0.3187	Yes	ns	11
362	SM(d18:1/20:0)	0.9539	0.6936	Yes	ns	11
363	SM(38:2)	0.949	0.6313	Yes	ns	11
364	SM(d18:2/20:0)	0.9353	0.4665	Yes	ns	11
365	SM(38:7)	0.9297	0.4078	Yes	ns	11
366	SM(40:0)	0.9119	0.2568	Yes	ns	11
367	SM(40:1)	0.9544	0.6999	Yes	ns	11
368	SM(d18:1/22:0)	0.9541	0.6967	Yes	ns	11
369	SM(40:2)	0.9182	0.3036	Yes	ns	11
370	SM(d16:1/24:1)	0.9484	0.6231	Yes	ns	11
371	SM(d18:1/22:1)	0.9697	0.8837	Yes	ns	11
372	SM(d18:2/22:0)	0.9726	0.9117	Yes	ns	11
373	SM(40:3)	0.9346	0.4594	Yes	ns	11
374	SM(d17:2/23:1)	0.74	0.0015	No	**	11
375	SM(d18:0/22:3)	0.9292	0.403	Yes	ns	11
376	SM(40:4)	0.9222	0.3372	Yes	ns	11
377	SM(d18:1/22:3)	0.9621	0.7977	Yes	ns	11
378	SM(40:7)	0.9624	0.8011	Yes	ns	11
379	SM(41:2)	0.9361	0.4754	Yes	ns	11
380	SM(d18:0/24:3)	0.8879	0.1307	Yes	ns	11
381	SM(d18:2/24:1)	0.988	0.9947	Yes	ns	11
382	SM(d18:0/24:4)	0.9424	0.5497	Yes	ns	11
383	SM(d18:1/24:3)	0.936	0.4743	Yes	ns	11
384	SM(42:6)	0.9374	0.4909	Yes	ns	11
385	SM(42:7)	0.8857	0.1228	Yes	ns	11
386	SM(44:2)	0.9706	0.8926	Yes	ns	11
387	SM(44:3)	0.9546	0.7036	Yes	ns	11
388	TG(40:0)_[NL FA 16:0]	0.9435	0.5619	Yes	ns	11
389	TG(42:1)_[NL FA 16:1]	0.9568	0.7317	Yes	ns	11
390	TG(42:1)_[NL FA 18:1]	0.941	0.5325	Yes	ns	11
391	TG(44:1)_[NL FA 16:1]	0.9503	0.6475	Yes	ns	11
392	TG(44:1)_[NL FA 18:1]	0.9468	0.6037	Yes	ns	11
393	TG(44:2)_[NL FA 12:0]	0.941	0.5328	Yes	ns	11
394	TG(44:2)_[NL FA 14:0]	0.9383	0.5005	Yes	ns	11
395	TG(44:2)_[NL FA 16:0]	0.8646	0.0661	Yes	ns	11
396	TG(44:2)_[NL FA 18:1]	0.865	0.0669	Yes	ns	11
397	TG(44:3)_[NL FA 18:2]	0.8693	0.0758	Yes	ns	11
398	TG(45:1)_[NL FA 16:0]	0.9769	0.9462	Yes	ns	11
399	TG(45:1)_[NL FA 16:1]	0.938	0.4973	Yes	ns	11
400	TG(45:1)_[NL FA 18:1]	0.8705	0.0788	Yes	ns	11
401	TG(46:1)_[NL FA 14:0]	0.9217	0.3329	Yes	ns	11
402	TG(46:1)_[NL FA 16:1]	0.9481	0.6193	Yes	ns	11
403	TG(46:1)_[NL FA 18:0]	0.9007	0.1886	Yes	ns	11
404	TG(46:1)_[NL FA 18:1]	0.9832	0.9813	Yes	ns	11
405	TG(46:2)_[NL FA 14:0]	0.9728	0.9134	Yes	ns	11
406	TG(46:2)_[NL FA 16:0]	0.9481	0.6202	Yes	ns	11
407	TG(46:2)_[NL FA 16:1]	0.9578	0.7436	Yes	ns	11
408	TG(46:2)_[NL FA 18:1]	0.9292	0.4025	Yes	ns	11
409	TG(46:3)_[NL FA 16:1]	0.9849	0.9871	Yes	ns	11
410	TG(46:3)_[NL FA 18:1]	0.8305	0.0237	No	*	11
411	TG(46:3)_[NL FA 18:3]	0.9607	0.7804	Yes	ns	11
412	TG(46:4)_[NL FA 18:2]	0.9452	0.584	Yes	ns	11
413	TG(47:1)_[NL FA 14:0]	0.9307	0.418	Yes	ns	11
414	TG(47:1)_[NL FA 16:0]	0.907	0.2244	Yes	ns	11
415	TG(47:1)_[NL FA 18:1]	0.9317	0.4285	Yes	ns	11
416	TG(47:2)_[NL FA 16:0]	0.9765	0.9434	Yes	ns	11
417	TG(47:2)_[NL FA 18:2]	0.9615	0.7905	Yes	ns	11
418	TG(48:1)_[NL FA 18:1]	0.9315	0.4257	Yes	ns	11
419	TG(48:2)_[NL FA 16:1]	0.9209	0.3262	Yes	ns	11
420	TG(48:2)_[NL FA 18:1]	0.9519	0.6679	Yes	ns	11
421	TG(48:2)_[NL FA 18:2]	0.9471	0.6067	Yes	ns	11
422	TG(48:3)_[NL FA 16:1]	0.9319	0.43	Yes	ns	11
423	TG(48:3)_[NL FA 18:1]	0.9813	0.9729	Yes	ns	11
424	TG(48:4)_[NL FA 16:1]	0.9417	0.5412	Yes	ns	11
425	TG(48:4)_[NL FA 18:1]	0.9494	0.6367	Yes	ns	11
426	TG(48:4)_[NL FA 18:2]	0.958	0.7469	Yes	ns	11
427	TG(48:4)_[NL FA 18:3]	0.9458	0.5904	Yes	ns	11
428	TG(48:4)_[NL FA 20:4]	0.9141	0.2722	Yes	ns	11
429	TG(49:1)_[NL FA 16:1]	0.8972	0.1708	Yes	ns	11
430	TG(49:2)_[NL FA 16:0]	0.8986	0.1777	Yes	ns	11
431	TG(49:2)_[NL FA 17:1]	0.9056	0.2163	Yes	ns	11
432	TG(49:2)_[NL FA 18:1]	0.8925	0.1495	Yes	ns	11
433	TG(50:1)_[NL FA 14:0]	0.9257	0.3694	Yes	ns	11
434	TG(50:2)_[NL FA 18:0]	0.9634	0.8134	Yes	ns	11
435	TG(50:2)_[NL FA 18:1]	0.9232	0.346	Yes	ns	11
436	TG(50:3)_[NL FA 18:1]	0.9271	0.382	Yes	ns	11
437	TG(50:3)_[NL FA 18:2]	0.9258	0.3699	Yes	ns	11
438	TG(50:4)_[NL FA 16:2]	0.8772	0.0958	Yes	ns	11
439	TG(50:4)_[NL FA 18:1]	0.9338	0.4511	Yes	ns	11
440	TG(50:4)_[NL FA 18:2]	0.95	0.6435	Yes	ns	11
441	TG(50:4)_[NL FA 18:3]	0.9461	0.5946	Yes	ns	11
442	TG(50:5)_[NL FA 18:2]	0.9371	0.4875	Yes	ns	11
443	TG(51:2)_[NL FA 18:1]	0.8792	0.1017	Yes	ns	11
444	TG(51:3)_[NL FA 16:1]	0.8565	0.0519	Yes	ns	11
445	TG(51:3)_[NL FA 18:2]	0.9467	0.6016	Yes	ns	11
446	TG(52:2)_[NL FA 18:1]	0.9039	0.2061	Yes	ns	11
447	TG(52:2)_[NL FA 20:1]	0.9565	0.728	Yes	ns	11
448	TG(52:3)_[NL FA 18:0]	0.96	0.7718	Yes	ns	11
449	TG(52:3)_[NL FA 18:1]	0.946	0.5933	Yes	ns	11
450	TG(54:3)_[NL FA 18:1]	0.9712	0.8982	Yes	ns	11
451	TG(54:3)_[NL FA 18:2]	0.9814	0.9735	Yes	ns	11
452	TG(54:3)_[NL FA 20:1]	0.9236	0.3501	Yes	ns	11
453	TG(54:3)_[NL FA 20:2]	0.9051	0.2131	Yes	ns	11
454	TG(54:4)_[NL FA 18:1]	0.9393	0.5129	Yes	ns	11
455	TG(54:4)_[NL FA 18:2]	0.9552	0.7112	Yes	ns	11
456	TG(54:4)_[NL FA 20:2]	0.9661	0.8444	Yes	ns	11
457	TG(54:4)_[NL FA 20:3]	0.9203	0.3213	Yes	ns	11
458	TG(54:5)_[NL FA 18:3]	0.9508	0.6538	Yes	ns	11
459	TG(54:5)_[NL FA 20:4]	0.8809	0.1068	Yes	ns	11
460	TG(54:6)_[NL FA 18:1]	0.9455	0.5876	Yes	ns	11
461	TG(54:6)_[NL FA 18:2]	0.9032	0.2021	Yes	ns	11
462	TG(54:6)_[NL FA 18:3]	0.9428	0.5536	Yes	ns	11
463	TG(54:6)_[NL FA 20:4]	0.8856	0.1226	Yes	ns	11
464	TG(54:6)_[NL FA 20:5]	0.9122	0.2588	Yes	ns	11
465	TG(55:3)_[NL FA 18:1]	0.9178	0.3004	Yes	ns	11
466	TG(56:3)_[NL FA 20:1]	0.8904	0.1407	Yes	ns	11
467	TG(56:4)_[NL FA 20:1]	0.9088	0.236	Yes	ns	11
468	TG(56:4)_[NL FA 20:2]	0.9446	0.5759	Yes	ns	11
469	TG(56:5)_[NL FA 20:2]	0.8973	0.1711	Yes	ns	11
470	TG(56:5)_[NL FA 20:3]	0.9128	0.2634	Yes	ns	11
471	TG(56:7)_[NL FA 20:4]	0.9404	0.5251	Yes	ns	11
472	TG(56:7)_[NL FA 20:5]	0.9004	0.187	Yes	ns	11
473	TG(56:7)_[NL FA 22:6]	0.9373	0.4898	Yes	ns	11
474	TG(56:8)_[NL FA 20:4]	0.908	0.2307	Yes	ns	11
475	TG(56:8)_[NL FA 20:5]	0.9467	0.6026	Yes	ns	11
476	TG(56:8)_[NL FA 22:6]	0.9681	0.8666	Yes	ns	11
477	TG(58:8)_[NL FA 22:6]	0.9624	0.8017	Yes	ns	11
478	TG(58:9)_[NL FA 22:6]	0.9869	0.9925	Yes	ns	11
479	FA 14:0	0.9296	0.4072	Yes	ns	11
480	FA 15:0	0.9562	0.7238	Yes	ns	11
481	FA 16:0	0.9349	0.4623	Yes	ns	11
482	FA 16:1	0.9524	0.6746	Yes	ns	11
483	FA 18:0	0.8977	0.173	Yes	ns	11
484	FA 18:1	0.9758	0.9386	Yes	ns	11
485	FA 18:2	0.9241	0.3545	Yes	ns	11
486	FA 18:3	0.9139	0.2712	Yes	ns	11
487	FA 20:1	0.9847	0.9867	Yes	ns	11
488	FA 20:2	0.9828	0.9796	Yes	ns	11
489	FA 20:3	0.893	0.1515	Yes	ns	11
490	FA 20:4	0.9762	0.9417	Yes	ns	11
491	FA 22:4	0.9573	0.7382	Yes	ns	11
492	FA 22:5	0.9699	0.8853	Yes	ns	11
493	FA 22:6	0.9535	0.689	Yes	ns	11
494	PG(16:0_16:0)	0.9098	0.2423	Yes	ns	11
495	PG(16:0_18:0)	0.9026	0.1986	Yes	ns	11
496	PG(16:0_18:1)	0.9733	0.9177	Yes	ns	11
497	PG(18:0_18:1)	0.9345	0.458	Yes	ns	11
498	PG(18:0_18:2)	0.9403	0.5239	Yes	ns	11
499	PG(16:0_20:4)	0.8875	0.1295	Yes	ns	11
500	PG(38:4)	0.9371	0.487	Yes	ns	11
501	PI(32:0)	0.94	0.5204	Yes	ns	11
502	PI(16:0_16:0)	0.9376	0.4922	Yes	ns	11
503	PI(32:1)	0.9633	0.8127	Yes	ns	11
504	PI(16:0_16:1)	0.9522	0.6717	Yes	ns	11
505	PI(16:0_18:1)	0.9535	0.6894	Yes	ns	11
506	PI(18:0_16:1)	0.9825	0.9784	Yes	ns	11
507	PI(34:1)	0.9636	0.8161	Yes	ns	11
508	PI(16:0_18:2)	0.9443	0.5723	Yes	ns	11
509	PI(18:1_16:1)	0.9057	0.2167	Yes	ns	11
510	PI(34:2)	0.9398	0.5176	Yes	ns	11
511	PI(35:1)	0.9562	0.7232	Yes	ns	11
512	PI(35:2)	0.9493	0.6347	Yes	ns	11
513	PI(18:0_18:1)	0.9369	0.4848	Yes	ns	11
514	PI(36:1)	0.9492	0.6337	Yes	ns	11
515	PI(16:0_20:2)	0.8787	0.1001	Yes	ns	11
516	PI(18:0_18:2)	0.9135	0.2683	Yes	ns	11
517	PI(18:1_18:1)	0.9535	0.6895	Yes	ns	11
518	PI(36:2)	0.8819	0.1099	Yes	ns	11
519	PI(16:0_20:3)	0.9486	0.626	Yes	ns	11
520	PI(18:0_18:3)	0.9367	0.4826	Yes	ns	11
521	PI(18:1_18:2)	0.9179	0.3016	Yes	ns	11
522	PI(36:3)	0.9674	0.8592	Yes	ns	11
523	PI(16:0_20:4)	0.9313	0.4243	Yes	ns	11
524	PI(36:4)	0.928	0.3914	Yes	ns	11
525	PI(37:4)	0.9721	0.9073	Yes	ns	11
526	PI(38:2)	0.9568	0.7309	Yes	ns	11
527	PI(18:0_20:2)	0.9378	0.4952	Yes	ns	11
528	PI(18:0_20:3)	0.9471	0.607	Yes	ns	11
529	PI(16:0_22:4)	0.9766	0.9443	Yes	ns	11
530	PI(18:0_20:4)	0.9603	0.7754	Yes	ns	11
531	PI(38:4)	0.9477	0.6147	Yes	ns	11
532	PI(16:0_22:5)	0.9595	0.7652	Yes	ns	11
533	PI(18:1_20:4)	0.9747	0.9294	Yes	ns	11
534	PI(38:5)	0.9235	0.3492	Yes	ns	11
535	PI(16:0_22:6)	0.9539	0.6943	Yes	ns	11
536	PI(38:6)	0.943	0.5558	Yes	ns	11
537	PI(18:0_22:4)	0.9039	0.2064	Yes	ns	11
538	PI(20:0_20:4)	0.9144	0.2747	Yes	ns	11
539	PI(18:0_22:5)	0.966	0.843	Yes	ns	11
540	PI(40:5)	0.9113	0.2528	Yes	ns	11
541	PI(18:0_22:6)	0.9227	0.342	Yes	ns	11
542	PI(40:6) (a)	0.942	0.5442	Yes	ns	11
543	PI(40:6) (b)	0.9027	0.1991	Yes	ns	11
544	PS(16:0_18:1)	0.9601	0.7735	Yes	ns	11
545	PS(18:0_16:1)	0.872	0.0822	Yes	ns	11
546	PS(16:0_18:2)	0.8349	0.0271	No	*	11
547	PS(18:0_18:1)	0.9198	0.3173	Yes	ns	11
548	PS(36:1)	0.9082	0.2324	Yes	ns	11
549	PS(18:0_18:2)	0.9181	0.3029	Yes	ns	11
550	PS(20:0_18:2)	0.8396	0.0312	No	*	11
551	PS(18:0_20:3)	0.9036	0.2045	Yes	ns	11
552	PS(18:0_20:4)	0.9444	0.5734	Yes	ns	11
553	PS(38:4)	0.903	0.2011	Yes	ns	11
554	PS(18:0_22:4)	0.972	0.9063	Yes	ns	11
555	PS(20:0_20:4)	0.9602	0.7741	Yes	ns	11
556	PS(18:0_22:5)	0.9364	0.4794	Yes	ns	11
557	PS(18:0_22:6)	0.9415	0.5384	Yes	ns	11
558	PS(20:0_22:6)	0.8053	0.011	No	*	11
559	PE(16:0_16:0)	0.9481	0.6194	Yes	ns	11
560	PE(16:0_16:1)	0.9068	0.2232	Yes	ns	11
561	PE(16:0_18:1)	0.9532	0.6849	Yes	ns	11
562	PE(16:0_18:2)	0.9224	0.3395	Yes	ns	11
563	PE(18:0_18:1)	0.9369	0.4847	Yes	ns	11
564	PE(18:0_18:2)	0.8599	0.0574	Yes	ns	11
565	PE(18:1_18:1)	0.9494	0.6359	Yes	ns	11
566	PE(16:0_20:3)	0.9442	0.5708	Yes	ns	11
567	PE(18:1_18:2)	0.8146	0.0146	No	*	11
568	PE(16:0_20:4)	0.9575	0.7402	Yes	ns	11
569	PE(17:0_20:4)	0.9489	0.6297	Yes	ns	11
570	PE(18:0_20:3)	0.9254	0.3661	Yes	ns	11
571	PE(16:0_22:4)	0.9615	0.7897	Yes	ns	11
572	PE(18:0_20:4)	0.9515	0.6633	Yes	ns	11
573	PE(18:1_20:4)	0.9395	0.5143	Yes	ns	11
574	PE(18:2_20:4)	0.9605	0.7783	Yes	ns	11
575	PE(18:0_22:4)	0.9259	0.3707	Yes	ns	11
576	PC(12:0_16:0)	0.8616	0.0604	Yes	ns	11
577	PC(14:0_14:0)	0.9662	0.8455	Yes	ns	11
578	PC(14:0_16:0)	0.9398	0.5177	Yes	ns	11
579	PC(15:0_16:0)	0.9044	0.209	Yes	ns	11
580	PC(16:0_16:0)	0.9341	0.4539	Yes	ns	11
581	PC(14:0_18:1)	0.8773	0.0962	Yes	ns	11
582	PC(16:0_16:1)	0.9527	0.6791	Yes	ns	11
583	PC(14:0_18:2)	0.9343	0.4555	Yes	ns	11
584	PC(16:1_16:1)	0.9604	0.7762	Yes	ns	11
585	PC(15:0_18:1)	0.8869	0.1272	Yes	ns	11
586	PC(16:0_17:1)	0.9444	0.574	Yes	ns	11
587	PC(15:0_18:2)	0.9491	0.633	Yes	ns	11
588	PC(16:0_18:0)	0.8862	0.1246	Yes	ns	11
589	PC(16:0_18:1)	0.9692	0.8784	Yes	ns	11
590	PC(16:0_18:2)	0.9073	0.2267	Yes	ns	11
591	PC(16:1_18:1)	0.9535	0.6887	Yes	ns	11
592	PC(16:0_18:3)	0.944	0.5682	Yes	ns	11
593	PC(16:1_18:2)	0.9499	0.6421	Yes	ns	11
594	PC(17:0_18:1)	0.9174	0.2973	Yes	ns	11
595	PC(17:0_18:2)	0.9711	0.8978	Yes	ns	11
596	PC(18:0_18:0)	0.9829	0.9802	Yes	ns	11
597	PC(16:0_20:1)	0.9784	0.9566	Yes	ns	11
598	PC(18:0_18:1)	0.9336	0.4486	Yes	ns	11
599	PC(16:0_20:2)	0.9102	0.2454	Yes	ns	11
600	PC(18:0_18:2)	0.8775	0.0967	Yes	ns	11
601	PC(18:1_18:1)	0.9596	0.7661	Yes	ns	11
602	PC(16:0_20:3)	0.9137	0.2697	Yes	ns	11
603	PC(18:1_18:2)	0.7817	0.0054	No	**	11
604	PC(16:0_20:4)	0.9052	0.2135	Yes	ns	11
605	PC(18:1_18:3)	0.8618	0.0607	Yes	ns	11
606	PC(18:2_18:2)	0.8945	0.1584	Yes	ns	11
607	PC(17:0_20:4)	0.969	0.8764	Yes	ns	11
608	PC(18:0_20:1)	0.9479	0.6174	Yes	ns	11
609	PC(18:1_20:0)	0.9229	0.3434	Yes	ns	11
610	PC(18:0_20:2)	0.9007	0.1885	Yes	ns	11
611	PC(18:1_20:1)	0.9607	0.7805	Yes	ns	11
612	PC(18:2_20:0)	0.9419	0.5429	Yes	ns	11
613	PC(18:0_20:3)	0.9454	0.5862	Yes	ns	11
614	PC(18:1_20:2)	0.9637	0.8164	Yes	ns	11
615	PC(18:2_20:1)	0.7181	0.0008	No	***	11
616	PC(16:0_22:4)	0.9002	0.186	Yes	ns	11
617	PC(18:0_20:4)	0.9069	0.2242	Yes	ns	11
618	PC(18:1_20:3)	0.9462	0.5964	Yes	ns	11
619	PC(18:1_20:4)	0.9317	0.428	Yes	ns	11
620	PC(18:2_20:3)	0.9513	0.661	Yes	ns	11
621	PC(18:0_22:4)	0.9385	0.5034	Yes	ns	11
622	PC(20:0_20:4)	0.871	0.08	Yes	ns	11

## Sheet: LIP Serum TMEM70d
	Test for normal distribution	Shapiro-Wilk test
Order	Lipid name	W	P value	Passed normality test (alpha=0.05)?	P value summary	Number of values
1	Cer(d18:1/15:1)	0.9432	0.2514	Yes	ns	21
2	Cer(d18:0/16:0)	0.9504	0.3467	Yes	ns	21
3	Cer(d18:1/16:1)	0.966	0.6447	Yes	ns	21
4	Cer(d18:0/18:0)	0.9702	0.7377	Yes	ns	21
5	Cer(d16:1/20:0)	0.961	0.5373	Yes	ns	21
6	Cer(d16:0/22:0)	0.9643	0.6072	Yes	ns	21
7	Cer(d18:0/20:0)	0.9696	0.7238	Yes	ns	21
8	Cer(d16:1/22:0)	0.9474	0.3043	Yes	ns	21
9	Cer(d18:1/20:0)	0.9837	0.9686	Yes	ns	21
10	Cer(d16:1/22:2)	0.9728	0.7936	Yes	ns	21
11	Cer(d18:1/20:2)	0.9699	0.7302	Yes	ns	21
12	Cer(d16:1/23:0)	0.9466	0.2939	Yes	ns	21
13	Cer(d16:0/24:0)	0.9698	0.7276	Yes	ns	21
14	Cer(d18:0/22:0)	0.9581	0.4785	Yes	ns	21
15	Cer(d16:1/24:0)	0.9553	0.4267	Yes	ns	21
16	Cer(d18:1/22:0)	0.9439	0.2598	Yes	ns	21
17	Cer(d18:2/22:0)	0.948	0.3127	Yes	ns	21
18	Cer(d18:1/22:2)	0.9685	0.6998	Yes	ns	21
19	Cer(d18:2/22:2)	0.9544	0.4114	Yes	ns	21
20	Cer(d18:1/22:5)	0.9618	0.5534	Yes	ns	21
21	Cer(d18:2/23:0)	0.914	0.066	Yes	ns	21
22	Cer(d18:1/24:1)	0.9622	0.5612	Yes	ns	21
23	Cer(d18:2/24:0)	0.8834	0.0169	No	*	21
24	Hex2Cer(d16:1/16:0)	0.9785	0.9022	Yes	ns	21
25	Hex2Cer(d18:1/14:0)	0.9778	0.8915	Yes	ns	21
26	Hex2Cer(d18:1/16:0)	0.927	0.1197	Yes	ns	21
27	HexCer(d16:1/16:0)	0.9663	0.6503	Yes	ns	21
28	HexCer(d16:1/17:0)	0.9509	0.3542	Yes	ns	21
29	HexCer(d18:1/15:0)	0.9311	0.1445	Yes	ns	21
30	HexCer(d18:1/16:0)	0.9673	0.6738	Yes	ns	21
31	HexCer(d18:0/16:1)	0.9728	0.7947	Yes	ns	21
32	HexCer(d18:0/16:2)	0.9673	0.6738	Yes	ns	21
33	HexCer(d16:1/18:1)	0.9587	0.4895	Yes	ns	21
34	HexCer(d18:1/16:1)	0.9622	0.5618	Yes	ns	21
35	HexCer(d18:0/17:1)	0.9647	0.6151	Yes	ns	21
36	HexCer(d16:1/19:0)	0.9692	0.7152	Yes	ns	21
37	HexCer(d20:0/16:0)	0.9679	0.6861	Yes	ns	21
38	HexCer(d20:0/16:1)	0.8421	0.0031	No	**	21
39	HexCer(d18:0/18:2)	0.9567	0.4529	Yes	ns	21
40	HexCer(d18:1/18:1)	0.8898	0.0223	No	*	21
41	HexCer(d20:1/16:1)	0.9616	0.548	Yes	ns	21
42	HexCer(d16:1/21:0)	0.9364	0.1847	Yes	ns	21
43	HexCer(d18:1/19:0)	0.9132	0.0636	Yes	ns	21
44	HexCer(d16:1/22:0)	0.9645	0.6117	Yes	ns	21
45	HexCer(d16:1/22:1)	0.9545	0.4135	Yes	ns	21
46	HexCer(d18:1/20:1)	0.9134	0.0641	Yes	ns	21
47	HexCer(d16:1/23:0)	0.9391	0.2092	Yes	ns	21
48	HexCer(d18:1/21:0)	0.9264	0.1163	Yes	ns	21
49	HexCer(d18:0/22:2)	0.9576	0.4697	Yes	ns	21
50	HexCer(d16:1/24:1)	0.9159	0.0718	Yes	ns	21
51	HexCer(d18:1/22:1)	0.9117	0.0593	Yes	ns	21
52	HexCer(d18:1/24:1)	0.8618	0.0068	No	**	21
53	HexCer(d18:2/24:1)	0.9621	0.5585	Yes	ns	21
54	DG(13:0_17:1)	0.9528	0.3842	Yes	ns	21
55	DG(16:0_16:0)	0.9673	0.6729	Yes	ns	21
56	DG(14:0_18:1)	0.9906	0.9985	Yes	ns	21
57	DG(16:0_16:1)	0.9569	0.4569	Yes	ns	21
58	DG(14:0_18:2)	0.9221	0.0957	Yes	ns	21
59	DG(16:0_18:0)	0.9666	0.6565	Yes	ns	21
60	DG(16:0_18:1)	0.9615	0.5468	Yes	ns	21
61	DG(16:0_18:2)	0.9542	0.4085	Yes	ns	21
62	DG(16:1_18:1)	0.9181	0.0796	Yes	ns	21
63	DG(17:0_17:2)	0.9598	0.5116	Yes	ns	21
64	DG(16:1_18:2)	0.9066	0.047	No	*	21
65	DG(16:0_18:3)	0.9013	0.037	No	*	21
66	DG(18:0_18:1)	0.9695	0.7211	Yes	ns	21
67	DG(18:0_18:2)	0.9684	0.6983	Yes	ns	21
68	DG(18:1_18:1)	0.9395	0.2134	Yes	ns	21
69	DG(18:1_18:2)	0.9671	0.6674	Yes	ns	21
70	DG(16:0_20:4)	0.9576	0.4699	Yes	ns	21
71	DG(18:1_18:3)	0.9475	0.3047	Yes	ns	21
72	DG(18:2_18:2)	0.9653	0.6288	Yes	ns	21
73	DG(18:1_20:1)	0.9625	0.5671	Yes	ns	21
74	DG(18:0_20:4)	0.9676	0.6798	Yes	ns	21
75	DG(18:1_20:4)	0.9763	0.8641	Yes	ns	21
76	DG(16:0_22:6)	0.9455	0.2787	Yes	ns	21
77	DG(18:1_20:5)	0.9249	0.1086	Yes	ns	21
78	DG(18:2_20:4)	0.9231	0.0999	Yes	ns	21
79	DG(20:0_20:2)	0.8959	0.0291	No	*	21
80	DG(18:0_22:6)	0.9754	0.8469	Yes	ns	21
81	DG(18:1_22:6)	0.9648	0.6175	Yes	ns	21
82	DG(20:0_22:6)	0.8597	0.0063	No	**	21
83	LPC(14:0)	0.9834	0.9657	Yes	ns	21
84	LPC(15:0)	0.9612	0.5411	Yes	ns	21
85	LPC(16:0)	0.9549	0.419	Yes	ns	21
86	LPC(16:1)	0.9579	0.4751	Yes	ns	21
87	LPC(17:0)	0.9412	0.2301	Yes	ns	21
88	LPC(17:1)	0.9505	0.3485	Yes	ns	21
89	LPC(18:0)	0.9607	0.5297	Yes	ns	21
90	LPC(18:1)	0.9863	0.9862	Yes	ns	21
91	LPC(18:2)	0.8939	0.0267	No	*	21
92	LPC(18:3)	0.9184	0.0805	Yes	ns	21
93	LPC(19:0)	0.8884	0.021	No	*	21
94	LPC(20:0)	0.9816	0.9461	Yes	ns	21
95	LPC(20:1)	0.9635	0.5901	Yes	ns	21
96	LPC(20:2)	0.9316	0.1484	Yes	ns	21
97	LPC(20:3)	0.9478	0.3099	Yes	ns	21
98	LPC(20:4)	0.9854	0.981	Yes	ns	21
99	LPC(20:5)	0.9636	0.5907	Yes	ns	21
100	LPC(22:0)	0.9734	0.8063	Yes	ns	21
101	LPC(22:1)	0.9693	0.7181	Yes	ns	21
102	LPC(22:2)	0.8846	0.0178	No	*	21
103	LPC(22:3)	0.8785	0.0137	No	*	21
104	LPC(22:4)	0.888	0.0206	No	*	21
105	LPC(22:5)	0.9759	0.8566	Yes	ns	21
106	LPC(22:6)	0.98	0.9251	Yes	ns	21
107	LPC(24:0)	0.9727	0.7908	Yes	ns	21
108	LPC(24:1)	0.9151	0.0693	Yes	ns	21
109	LPC(25:0)	0.9757	0.8519	Yes	ns	21
110	LPC(26:0)	0.9755	0.8483	Yes	ns	21
111	LPC(26:1)	0.9237	0.1028	Yes	ns	21
112	LPC(O-16:0)	0.9751	0.8406	Yes	ns	21
113	LPC(P-16:0)	0.9763	0.8643	Yes	ns	21
114	LPC(O-18:0)	0.9325	0.1546	Yes	ns	21
115	LPC(P-18:0)	0.9031	0.0403	No	*	21
116	LPC(O-18:2)	0.8834	0.0169	No	*	21
117	LPC(P-18:1)	0.8773	0.013	No	*	21
118	LPC(P-18:2)	0.9294	0.1337	Yes	ns	21
119	LPC(O-20:0)	0.9646	0.6135	Yes	ns	21
120	LPC(O-20:1)	0.9647	0.616	Yes	ns	21
121	LPE(15:0)	0.9795	0.9179	Yes	ns	21
122	LPE(16:0)	0.9651	0.6233	Yes	ns	21
123	LPE(16:1)	0.9483	0.3169	Yes	ns	21
124	LPE(17:0)	0.9603	0.5217	Yes	ns	21
125	LPE(17:1)	0.9697	0.7265	Yes	ns	21
126	LPE(18:0)	0.9233	0.101	Yes	ns	21
127	LPE(18:1)	0.9565	0.4491	Yes	ns	21
128	LPE(18:2)	0.9424	0.2432	Yes	ns	21
129	LPE(20:1)	0.9773	0.8823	Yes	ns	21
130	LPE(20:2)	0.9809	0.9379	Yes	ns	21
131	LPE(20:3)	0.962	0.5566	Yes	ns	21
132	LPE(22:0)	0.9774	0.8836	Yes	ns	21
133	LPE(22:1)	0.9311	0.1448	Yes	ns	21
134	LPE(22:4)	0.9346	0.1699	Yes	ns	21
135	LPE(22:6)	0.9708	0.7508	Yes	ns	21
136	LPE(O-18:3)	0.9447	0.2692	Yes	ns	21
137	PC(28:0)	0.9772	0.8803	Yes	ns	21
138	PC(29:0)	0.9736	0.8104	Yes	ns	21
139	PC(30:0)	0.98	0.9256	Yes	ns	21
140	PC(30:1)	0.9896	0.9971	Yes	ns	21
141	PC(31:0)	0.9863	0.9861	Yes	ns	21
142	PC(31:1)	0.9533	0.3926	Yes	ns	21
143	PC(32:0)	0.9059	0.0457	No	*	21
144	PC(32:1)	0.9539	0.4029	Yes	ns	21
145	PC(32:2)	0.9504	0.3468	Yes	ns	21
146	PC(33:1)	0.9759	0.8567	Yes	ns	21
147	PC(33:4)	0.6208	<0.0001	No	****	21
148	PC(34:0)	0.9464	0.2906	Yes	ns	21
149	PC(34:1)	0.9457	0.2817	Yes	ns	21
150	PC(34:2)	0.9282	0.1268	Yes	ns	21
151	PC(34:3)	0.9636	0.5911	Yes	ns	21
152	PC(34:4)	0.9457	0.2812	Yes	ns	21
153	PC(34:5)	0.9423	0.2418	Yes	ns	21
154	PC(36:0)	0.9356	0.1783	Yes	ns	21
155	PC(36:1)	0.9178	0.0786	Yes	ns	21
156	PC(36:2)	0.9595	0.5069	Yes	ns	21
157	PC(36:3)	0.9633	0.5845	Yes	ns	21
158	PC(36:4) (a)	0.8041	0.0008	No	***	21
159	PC(36:4) (b)	0.9523	0.3761	Yes	ns	21
160	PC(36:5)	0.92	0.0868	Yes	ns	21
161	PC(36:6)	0.9659	0.6418	Yes	ns	21
162	PC(37:0)	0.9724	0.7857	Yes	ns	21
163	PC(37:1)	0.9738	0.8142	Yes	ns	21
164	PC(37:6)	0.9482	0.3142	Yes	ns	21
165	PC(38:1)	0.9668	0.6623	Yes	ns	21
166	PC(38:3)	0.9083	0.0509	Yes	ns	21
167	PC(38:4)	0.8916	0.0242	No	*	21
168	PC(38:5)	0.9564	0.4463	Yes	ns	21
169	PC(38:6) (a)	0.908	0.0501	Yes	ns	21
170	PC(38:6) (b)	0.8831	0.0167	No	*	21
171	PC(40:1)	0.977	0.8771	Yes	ns	21
172	PC(40:4)	0.9709	0.752	Yes	ns	21
173	PC(40:5) (a)	0.9533	0.3933	Yes	ns	21
174	PC(40:5) (b)	0.9159	0.072	Yes	ns	21
175	PC(40:6)	0.9274	0.1222	Yes	ns	21
176	PC(40:7)	0.942	0.239	Yes	ns	21
177	PC(40:8)	0.9821	0.9524	Yes	ns	21
178	PC(41:2)	0.9141	0.0661	Yes	ns	21
179	PC(42:1)	0.9478	0.3091	Yes	ns	21
180	PC(42:10)	0.9026	0.0393	No	*	21
181	PC(42:2)	0.9492	0.3292	Yes	ns	21
182	PC(42:4)	0.9661	0.6462	Yes	ns	21
183	PC(O-30:0)	0.9264	0.1165	Yes	ns	21
184	PC(O-30:1)	0.9573	0.4632	Yes	ns	21
185	PC(P-30:0)	0.9547	0.4161	Yes	ns	21
186	PC(O-31:0)	0.9668	0.6607	Yes	ns	21
187	PC(P-31:1)	0.9269	0.1191	Yes	ns	21
188	PC(P-31:2)	0.9542	0.4072	Yes	ns	21
189	PC(O-32:0)	0.9263	0.1159	Yes	ns	21
190	PC(P-32:0)	0.92	0.0868	Yes	ns	21
191	PC(P-32:1)	0.9398	0.2159	Yes	ns	21
192	PC(P-33:1)	0.97	0.7321	Yes	ns	21
193	PC(P-33:2)	0.9698	0.7278	Yes	ns	21
194	PC(O-34:0)	0.9478	0.31	Yes	ns	21
195	PC(O-34:1)	0.9377	0.1959	Yes	ns	21
196	PC(P-34:0)	0.8957	0.029	No	*	21
197	PC(O-34:2)	0.9832	0.9632	Yes	ns	21
198	PC(P-34:2)	0.9702	0.7376	Yes	ns	21
199	PC(O-34:4) (a)	0.9556	0.4322	Yes	ns	21
200	PC(O-34:4) (b)	0.9382	0.2009	Yes	ns	21
201	PC(O-35:4)	0.9744	0.828	Yes	ns	21
202	PC(O-36:0)	0.9535	0.396	Yes	ns	21
203	PC(O-36:1)	0.963	0.5787	Yes	ns	21
204	PC(O-36:2)	0.9611	0.539	Yes	ns	21
205	PC(P-36:1)	0.9744	0.8273	Yes	ns	21
206	PC(P-36:2)	0.9744	0.8281	Yes	ns	21
207	PC(O-36:4)	0.9748	0.8343	Yes	ns	21
208	PC(P-36:4)	0.9792	0.9135	Yes	ns	21
209	PC(P-36:5)	0.9779	0.8933	Yes	ns	21
210	PC(O-36:7)	0.9598	0.5123	Yes	ns	21
211	PC(O-38:0)	0.9115	0.0587	Yes	ns	21
212	PC(O-38:1)	0.9561	0.4414	Yes	ns	21
213	PC(O-38:4)	0.9563	0.444	Yes	ns	21
214	PC(O-38:5)	0.9603	0.5226	Yes	ns	21
215	PC(P-38:4)	0.9721	0.779	Yes	ns	21
216	PC(P-38:5)	0.9494	0.3313	Yes	ns	21
217	PC(O-38:7)	0.9496	0.3345	Yes	ns	21
218	PC(O-40:0)	0.9392	0.2098	Yes	ns	21
219	PC(O-40:4)	0.9719	0.7746	Yes	ns	21
220	PC(P-40:5)	0.966	0.6434	Yes	ns	21
221	PC(O-40:7)	0.941	0.2276	Yes	ns	21
222	PC(O-42:2)	0.9045	0.0428	No	*	21
223	PC(O-42:4)	0.9822	0.9537	Yes	ns	21
224	PC(O-42:5) (a)	0.9224	0.0967	Yes	ns	21
225	PC(O-42:5) (b)	0.9429	0.249	Yes	ns	21
226	PC(O-42:7)	0.9555	0.4301	Yes	ns	21
227	PE(32:0)	0.9799	0.9235	Yes	ns	21
228	PE(32:1)	0.9431	0.2504	Yes	ns	21
229	PE(32:2)	0.9433	0.2533	Yes	ns	21
230	PE(34:0)	0.9667	0.6594	Yes	ns	21
231	PE(34:1)	0.9043	0.0424	No	*	21
232	PE(34:2)	0.8649	0.0078	No	**	21
233	PE(34:3)	0.8831	0.0167	No	*	21
234	PE(35:1)	0.9163	0.0732	Yes	ns	21
235	PE(35:2)	0.8535	0.0049	No	**	21
236	PE(36:0)	0.9545	0.4136	Yes	ns	21
237	PE(36:1)	0.9616	0.5486	Yes	ns	21
238	PE(36:2)	0.9575	0.4665	Yes	ns	21
239	PE(36:3)	0.9473	0.3022	Yes	ns	21
240	PE(36:4)	0.8933	0.026	No	*	21
241	PE(36:5)	0.9156	0.071	Yes	ns	21
242	PE(36:6)	0.9217	0.0938	Yes	ns	21
243	PE(38:1)	0.9677	0.6823	Yes	ns	21
244	PE(38:2)	0.9478	0.3096	Yes	ns	21
245	PE(38:3)	0.9147	0.068	Yes	ns	21
246	PE(38:4)	0.925	0.1094	Yes	ns	21
247	PE(38:5)	0.9499	0.3385	Yes	ns	21
248	PE(38:6)	0.9431	0.2508	Yes	ns	21
249	PE(40:5)	0.9097	0.0541	Yes	ns	21
250	PE(40:6)	0.9536	0.398	Yes	ns	21
251	PE(40:7)	0.9477	0.3084	Yes	ns	21
252	PE(40:8)	0.9485	0.3188	Yes	ns	21
253	PE(42:7)	0.9551	0.4228	Yes	ns	21
254	PE(O-32:0)	0.9707	0.7476	Yes	ns	21
255	PE(O-32:1)	0.9649	0.6189	Yes	ns	21
256	PE(P-16:0/16:0)	0.9597	0.5104	Yes	ns	21
257	PE(P-16:0/16:1)	0.8493	0.0041	No	**	21
258	PE(O-34:0)	0.984	0.9707	Yes	ns	21
259	PE(O-34:1)	0.9814	0.9443	Yes	ns	21
260	PE(P-18:0/16:0)	0.9479	0.3101	Yes	ns	21
261	PE(O-34:2)	0.9441	0.2621	Yes	ns	21
262	PE(P-16:0/18:1)	0.9752	0.8427	Yes	ns	21
263	PE(P-18:0/16:1)	0.9579	0.4741	Yes	ns	21
264	PE(P-18:1/16:0)	0.93	0.1374	Yes	ns	21
265	PE(P-16:0/18:2)	0.966	0.6449	Yes	ns	21
266	PE(P-18:1/16:1)	0.9554	0.428	Yes	ns	21
267	PE(O-34:4)	0.9646	0.6133	Yes	ns	21
268	PE(P-16:0/18:3)	0.906	0.0457	No	*	21
269	PE(O-36:0)	0.9499	0.3398	Yes	ns	21
270	PE(O-36:1)	0.9551	0.4242	Yes	ns	21
271	PE(P-20:0/16:0)	0.9594	0.5033	Yes	ns	21
272	PE(O-36:2)	0.8993	0.0339	No	*	21
273	PE(P-16:0/20:1)	0.9337	0.1635	Yes	ns	21
274	PE(P-18:0/18:1)	0.9596	0.5081	Yes	ns	21
275	PE(P-18:0/18:2)	0.9851	0.9791	Yes	ns	21
276	PE(P-18:1/18:1)	0.9498	0.3374	Yes	ns	21
277	PE(O-36:4)	0.9563	0.4454	Yes	ns	21
278	PE(P-16:0/20:3)	0.9775	0.8851	Yes	ns	21
279	PE(P-18:0/18:3)	0.9746	0.8317	Yes	ns	21
280	PE(P-18:1/18:2)	0.9696	0.7232	Yes	ns	21
281	PE(P-18:2/18:1)	0.9231	0.1001	Yes	ns	21
282	PE(P-16:0/20:4)	0.9639	0.5972	Yes	ns	21
283	PE(P-18:2/18:2)	0.9844	0.974	Yes	ns	21
284	PE(P-16:0/20:5)	0.9427	0.2461	Yes	ns	21
285	PE(O-38:1)	0.9594	0.5042	Yes	ns	21
286	PE(P-18:0/20:1)	0.9729	0.7965	Yes	ns	21
287	PE(P-20:0/18:1)	0.9288	0.13	Yes	ns	21
288	PE(P-20:0/18:2)	0.9634	0.5869	Yes	ns	21
289	PE(P-18:1/20:1)	0.878	0.0134	No	*	21
290	PE(P-20:1/18:1)	0.9214	0.0927	Yes	ns	21
291	PE(O-38:4)	0.938	0.1988	Yes	ns	21
292	PE(P-18:0/20:3)	0.9741	0.8211	Yes	ns	21
293	PE(P-20:1/18:4)	0.9439	0.2604	Yes	ns	21
294	PE(P-16:0/22:4)	0.979	0.9097	Yes	ns	21
295	PE(P-18:0/20:4)	0.953	0.3873	Yes	ns	21
296	PE(P-18:1/20:3)	0.9615	0.5472	Yes	ns	21
297	PE(O-38:6)	0.9551	0.4232	Yes	ns	21
298	PE(P-16:0/22:5)	0.9606	0.5276	Yes	ns	21
299	PE(P-18:0/20:5)	0.9279	0.1252	Yes	ns	21
300	PE(P-18:1/20:4)	0.9445	0.2668	Yes	ns	21
301	PE(P-16:0/22:6)	0.9223	0.0966	Yes	ns	21
302	PE(P-18:1/20:5)	0.9556	0.4327	Yes	ns	21
303	PE(P-18:2/20:4)	0.9289	0.1311	Yes	ns	21
304	PE(P-20:0/20:3)	0.935	0.1731	Yes	ns	21
305	PE(P-18:0/22:4)	0.9498	0.3376	Yes	ns	21
306	PE(P-20:0/20:4)	0.9625	0.567	Yes	ns	21
307	PE(O-40:6)	0.9689	0.7092	Yes	ns	21
308	PE(P-18:0/22:5)	0.9406	0.2236	Yes	ns	21
309	PE(P-20:0/20:5)	0.9525	0.3801	Yes	ns	21
310	PE(P-18:1/22:4)	0.9656	0.635	Yes	ns	21
311	PE(P-20:1/20:4)	0.9542	0.4081	Yes	ns	21
312	PE(P-18:0/22:6)	0.9565	0.4483	Yes	ns	21
313	PE(P-20:1/20:5)	0.9567	0.4532	Yes	ns	21
314	PE(P-18:1/22:6)	0.9505	0.348	Yes	ns	21
315	PE(P-18:2/22:6)	0.9533	0.3922	Yes	ns	21
316	PE(O-42:2)	0.9617	0.5513	Yes	ns	21
317	PE(O-42:4)	0.9691	0.7127	Yes	ns	21
318	PE(P-20:0/22:4)	0.9554	0.4288	Yes	ns	21
319	PE(O-42:6)	0.9255	0.1117	Yes	ns	21
320	PE(P-20:0/22:6)	0.9209	0.0906	Yes	ns	21
321	PE(P-20:1/22:6)	0.906	0.0459	No	*	21
322	PE(O-46:1)	0.9326	0.1552	Yes	ns	21
323	SM(32:0)	0.9809	0.9372	Yes	ns	21
324	SM(32:1)	0.9802	0.9282	Yes	ns	21
325	SM(d16:1/16:0)	0.9668	0.6609	Yes	ns	21
326	SM(d18:1/14:0)	0.956	0.4403	Yes	ns	21
327	SM(32:2)	0.9668	0.6627	Yes	ns	21
328	SM(33:0)	0.983	0.9622	Yes	ns	21
329	SM(33:1)	0.958	0.4766	Yes	ns	21
330	SM(d17:1/16:0)	0.9699	0.7312	Yes	ns	21
331	SM(d18:1/15:0)	0.8569	0.0056	No	**	21
332	SM(33:2)	0.9759	0.8558	Yes	ns	21
333	SM(34:0)	0.9246	0.1074	Yes	ns	21
334	SM(34:1)	0.9656	0.6357	Yes	ns	21
335	SM(d16:1/18:0)	0.9625	0.5678	Yes	ns	21
336	SM(d18:1/16:0)	0.9526	0.3815	Yes	ns	21
337	SM(d19:0/15:1)	0.932	0.1508	Yes	ns	21
338	SM(d19:1/15:0)	0.9528	0.3851	Yes	ns	21
339	SM(34:2)	0.9556	0.4323	Yes	ns	21
340	SM(d18:2/16:0)	0.9597	0.5106	Yes	ns	21
341	SM(34:3)	0.9594	0.504	Yes	ns	21
342	SM(34:5)	0.8993	0.0339	No	*	21
343	SM(35:1)	0.9895	0.997	Yes	ns	21
344	SM(d17:1/18:0)	0.9816	0.9466	Yes	ns	21
345	SM(d18:1/17:0)	0.9515	0.3632	Yes	ns	21
346	SM(35:2)	0.9731	0.8004	Yes	ns	21
347	SM(36:0)	0.966	0.6438	Yes	ns	21
348	SM(36:1)	0.9288	0.1301	Yes	ns	21
349	SM(d16:1/20:0)	0.9737	0.8123	Yes	ns	21
350	SM(d18:1/18:0)	0.9783	0.8994	Yes	ns	21
351	SM(36:2)	0.9563	0.4442	Yes	ns	21
352	SM(d18:1/18:1)	0.9661	0.6463	Yes	ns	21
353	SM(d18:2/18:0)	0.9348	0.1717	Yes	ns	21
354	SM(36:3)	0.9717	0.7705	Yes	ns	21
355	SM(36:4)	0.9696	0.7245	Yes	ns	21
356	SM(37:1)	0.9729	0.7961	Yes	ns	21
357	SM(d18:0/19:1)	0.9511	0.3577	Yes	ns	21
358	SM(37:2)	0.9682	0.6938	Yes	ns	21
359	SM(38:0)	0.9773	0.8827	Yes	ns	21
360	SM(38:1)	0.9748	0.8361	Yes	ns	21
361	SM(d16:1/22:0)	0.9515	0.3635	Yes	ns	21
362	SM(d18:1/20:0)	0.9624	0.5653	Yes	ns	21
363	SM(38:2)	0.9642	0.6035	Yes	ns	21
364	SM(d18:2/20:0)	0.9499	0.3386	Yes	ns	21
365	SM(38:7)	0.7939	0.0005	No	***	21
366	SM(40:0)	0.9554	0.4296	Yes	ns	21
367	SM(40:1)	0.9508	0.3523	Yes	ns	21
368	SM(d18:1/22:0)	0.9727	0.7913	Yes	ns	21
369	SM(40:2)	0.981	0.9393	Yes	ns	21
370	SM(d16:1/24:1)	0.9326	0.1555	Yes	ns	21
371	SM(d18:1/22:1)	0.8828	0.0165	No	*	21
372	SM(d18:2/22:0)	0.9592	0.5008	Yes	ns	21
373	SM(40:3)	0.9559	0.4376	Yes	ns	21
374	SM(d17:2/23:1)	0.9714	0.7629	Yes	ns	21
375	SM(d18:0/22:3)	0.9527	0.3819	Yes	ns	21
376	SM(40:4)	0.9798	0.9222	Yes	ns	21
377	SM(d18:1/22:3)	0.9567	0.4522	Yes	ns	21
378	SM(40:7)	0.6586	<0.0001	No	****	21
379	SM(41:2)	0.9629	0.576	Yes	ns	21
380	SM(d18:0/24:3)	0.9667	0.6592	Yes	ns	21
381	SM(d18:2/24:1)	0.9616	0.5495	Yes	ns	21
382	SM(d18:0/24:4)	0.9351	0.1743	Yes	ns	21
383	SM(d18:1/24:3)	0.9801	0.9266	Yes	ns	21
384	SM(42:6)	0.93	0.1379	Yes	ns	21
385	SM(42:7)	0.7143	<0.0001	No	****	21
386	SM(44:2)	0.9183	0.0803	Yes	ns	21
387	SM(44:3)	0.95	0.3407	Yes	ns	21
388	TG(40:0)_[NL FA 16:0]	0.9284	0.1276	Yes	ns	21
389	TG(42:1)_[NL FA 16:1]	0.9498	0.3382	Yes	ns	21
390	TG(42:1)_[NL FA 18:1]	0.9419	0.2375	Yes	ns	21
391	TG(44:1)_[NL FA 16:1]	0.9618	0.5537	Yes	ns	21
392	TG(44:1)_[NL FA 18:1]	0.9292	0.1324	Yes	ns	21
393	TG(44:2)_[NL FA 12:0]	0.9267	0.1184	Yes	ns	21
394	TG(44:2)_[NL FA 14:0]	0.9361	0.1822	Yes	ns	21
395	TG(44:2)_[NL FA 16:0]	0.9557	0.4348	Yes	ns	21
396	TG(44:2)_[NL FA 18:1]	0.9708	0.7496	Yes	ns	21
397	TG(44:3)_[NL FA 18:2]	0.9695	0.7227	Yes	ns	21
398	TG(45:1)_[NL FA 16:0]	0.9712	0.7599	Yes	ns	21
399	TG(45:1)_[NL FA 16:1]	0.8687	0.0091	No	**	21
400	TG(45:1)_[NL FA 18:1]	0.9644	0.6097	Yes	ns	21
401	TG(46:1)_[NL FA 14:0]	0.9525	0.3797	Yes	ns	21
402	TG(46:1)_[NL FA 16:1]	0.9714	0.7628	Yes	ns	21
403	TG(46:1)_[NL FA 18:0]	0.9582	0.4813	Yes	ns	21
404	TG(46:1)_[NL FA 18:1]	0.9399	0.2165	Yes	ns	21
405	TG(46:2)_[NL FA 14:0]	0.9385	0.2031	Yes	ns	21
406	TG(46:2)_[NL FA 16:0]	0.9676	0.6789	Yes	ns	21
407	TG(46:2)_[NL FA 16:1]	0.9322	0.1521	Yes	ns	21
408	TG(46:2)_[NL FA 18:1]	0.9662	0.6495	Yes	ns	21
409	TG(46:3)_[NL FA 16:1]	0.9452	0.2757	Yes	ns	21
410	TG(46:3)_[NL FA 18:1]	0.9652	0.6257	Yes	ns	21
411	TG(46:3)_[NL FA 18:3]	0.9612	0.5411	Yes	ns	21
412	TG(46:4)_[NL FA 18:2]	0.9854	0.9814	Yes	ns	21
413	TG(47:1)_[NL FA 14:0]	0.9493	0.3298	Yes	ns	21
414	TG(47:1)_[NL FA 16:0]	0.9628	0.5743	Yes	ns	21
415	TG(47:1)_[NL FA 18:1]	0.9663	0.6496	Yes	ns	21
416	TG(47:2)_[NL FA 16:0]	0.9412	0.2305	Yes	ns	21
417	TG(47:2)_[NL FA 18:2]	0.9481	0.3131	Yes	ns	21
418	TG(48:1)_[NL FA 18:1]	0.9377	0.1959	Yes	ns	21
419	TG(48:2)_[NL FA 16:1]	0.9184	0.0807	Yes	ns	21
420	TG(48:2)_[NL FA 18:1]	0.965	0.6227	Yes	ns	21
421	TG(48:2)_[NL FA 18:2]	0.8876	0.0202	No	*	21
422	TG(48:3)_[NL FA 16:1]	0.9322	0.1521	Yes	ns	21
423	TG(48:3)_[NL FA 18:1]	0.9564	0.4466	Yes	ns	21
424	TG(48:4)_[NL FA 16:1]	0.9259	0.1138	Yes	ns	21
425	TG(48:4)_[NL FA 18:1]	0.963	0.5793	Yes	ns	21
426	TG(48:4)_[NL FA 18:2]	0.9531	0.3899	Yes	ns	21
427	TG(48:4)_[NL FA 18:3]	0.9584	0.4846	Yes	ns	21
428	TG(48:4)_[NL FA 20:4]	0.9665	0.6554	Yes	ns	21
429	TG(49:1)_[NL FA 16:1]	0.9244	0.106	Yes	ns	21
430	TG(49:2)_[NL FA 16:0]	0.9801	0.9267	Yes	ns	21
431	TG(49:2)_[NL FA 17:1]	0.9154	0.0701	Yes	ns	21
432	TG(49:2)_[NL FA 18:1]	0.9366	0.1862	Yes	ns	21
433	TG(50:1)_[NL FA 14:0]	0.9826	0.958	Yes	ns	21
434	TG(50:2)_[NL FA 18:0]	0.962	0.5575	Yes	ns	21
435	TG(50:2)_[NL FA 18:1]	0.9131	0.0632	Yes	ns	21
436	TG(50:3)_[NL FA 18:1]	0.9114	0.0585	Yes	ns	21
437	TG(50:3)_[NL FA 18:2]	0.9044	0.0427	No	*	21
438	TG(50:4)_[NL FA 16:2]	0.9935	0.9999	Yes	ns	21
439	TG(50:4)_[NL FA 18:1]	0.9166	0.0742	Yes	ns	21
440	TG(50:4)_[NL FA 18:2]	0.9553	0.4276	Yes	ns	21
441	TG(50:4)_[NL FA 18:3]	0.9376	0.1951	Yes	ns	21
442	TG(50:5)_[NL FA 18:2]	0.9329	0.1573	Yes	ns	21
443	TG(51:2)_[NL FA 18:1]	0.9729	0.7952	Yes	ns	21
444	TG(51:3)_[NL FA 16:1]	0.9069	0.0477	No	*	21
445	TG(51:3)_[NL FA 18:2]	0.9486	0.3208	Yes	ns	21
446	TG(52:2)_[NL FA 18:1]	0.9802	0.9282	Yes	ns	21
447	TG(52:2)_[NL FA 20:1]	0.9337	0.1634	Yes	ns	21
448	TG(52:3)_[NL FA 18:0]	0.9632	0.5838	Yes	ns	21
449	TG(52:3)_[NL FA 18:1]	0.9337	0.163	Yes	ns	21
450	TG(54:3)_[NL FA 18:1]	0.9733	0.8049	Yes	ns	21
451	TG(54:3)_[NL FA 18:2]	0.9587	0.49	Yes	ns	21
452	TG(54:3)_[NL FA 20:1]	0.9587	0.4907	Yes	ns	21
453	TG(54:3)_[NL FA 20:2]	0.8843	0.0175	No	*	21
454	TG(54:4)_[NL FA 18:1]	0.9627	0.5715	Yes	ns	21
455	TG(54:4)_[NL FA 18:2]	0.6485	<0.0001	No	****	21
456	TG(54:4)_[NL FA 20:2]	0.9683	0.6954	Yes	ns	21
457	TG(54:4)_[NL FA 20:3]	0.9638	0.5959	Yes	ns	21
458	TG(54:5)_[NL FA 18:3]	0.9215	0.0928	Yes	ns	21
459	TG(54:5)_[NL FA 20:4]	0.9456	0.2805	Yes	ns	21
460	TG(54:6)_[NL FA 18:1]	0.9368	0.188	Yes	ns	21
461	TG(54:6)_[NL FA 18:2]	0.9544	0.4115	Yes	ns	21
462	TG(54:6)_[NL FA 18:3]	0.9461	0.2871	Yes	ns	21
463	TG(54:6)_[NL FA 20:4]	0.9582	0.4814	Yes	ns	21
464	TG(54:6)_[NL FA 20:5]	0.9237	0.1029	Yes	ns	21
465	TG(55:3)_[NL FA 18:1]	0.9569	0.4561	Yes	ns	21
466	TG(56:3)_[NL FA 20:1]	0.9696	0.7238	Yes	ns	21
467	TG(56:4)_[NL FA 20:1]	0.9038	0.0415	No	*	21
468	TG(56:4)_[NL FA 20:2]	0.9439	0.2597	Yes	ns	21
469	TG(56:5)_[NL FA 20:2]	0.9111	0.0576	Yes	ns	21
470	TG(56:5)_[NL FA 20:3]	0.9103	0.0556	Yes	ns	21
471	TG(56:7)_[NL FA 20:4]	0.9483	0.3165	Yes	ns	21
472	TG(56:7)_[NL FA 20:5]	0.9073	0.0485	No	*	21
473	TG(56:7)_[NL FA 22:6]	0.9088	0.0521	Yes	ns	21
474	TG(56:8)_[NL FA 20:4]	0.9549	0.4195	Yes	ns	21
475	TG(56:8)_[NL FA 20:5]	0.9086	0.0515	Yes	ns	21
476	TG(56:8)_[NL FA 22:6]	0.9423	0.2421	Yes	ns	21
477	TG(58:8)_[NL FA 22:6]	0.8861	0.019	No	*	21
478	TG(58:9)_[NL FA 22:6]	0.8713	0.0101	No	*	21
479	FA 14:0	0.9545	0.4136	Yes	ns	21
480	FA 15:0	0.9692	0.7159	Yes	ns	21
481	FA 16:0	0.8844	0.0176	No	*	21
482	FA 16:1	0.962	0.5563	Yes	ns	21
483	FA 18:0	0.9397	0.2151	Yes	ns	21
484	FA 18:1	0.8971	0.0307	No	*	21
485	FA 18:2	0.9265	0.1173	Yes	ns	21
486	FA 18:3	0.9495	0.3331	Yes	ns	21
487	FA 20:1	0.9259	0.114	Yes	ns	21
488	FA 20:2	0.9552	0.4257	Yes	ns	21
489	FA 20:3	0.9243	0.106	Yes	ns	21
490	FA 20:4	0.8888	0.0213	No	*	21
491	FA 22:4	0.9535	0.3958	Yes	ns	21
492	FA 22:5	0.9362	0.1834	Yes	ns	21
493	FA 22:6	0.9503	0.3451	Yes	ns	21
494	PG(16:0_16:0)	0.8589	0.0061	No	**	21
495	PG(16:0_18:0)	0.8673	0.0086	No	**	21
496	PG(16:0_18:1)	0.9413	0.2313	Yes	ns	21
497	PG(18:0_18:1)	0.9444	0.2657	Yes	ns	21
498	PG(18:0_18:2)	0.9276	0.123	Yes	ns	21
499	PG(16:0_20:4)	0.7859	0.0004	No	***	21
500	PG(38:4)	0.8574	0.0057	No	**	21
501	PI(32:0)	0.8465	0.0037	No	**	21
502	PI(16:0_16:0)	0.8658	0.0081	No	**	21
503	PI(32:1)	0.883	0.0166	No	*	21
504	PI(16:0_16:1)	0.9111	0.0577	Yes	ns	21
505	PI(16:0_18:1)	0.9589	0.4939	Yes	ns	21
506	PI(18:0_16:1)	0.9625	0.5687	Yes	ns	21
507	PI(34:1)	0.9484	0.318	Yes	ns	21
508	PI(16:0_18:2)	0.9525	0.3787	Yes	ns	21
509	PI(18:1_16:1)	0.9625	0.5673	Yes	ns	21
510	PI(34:2)	0.9291	0.1321	Yes	ns	21
511	PI(35:1)	0.9006	0.0359	No	*	21
512	PI(35:2)	0.9609	0.5342	Yes	ns	21
513	PI(18:0_18:1)	0.9614	0.5438	Yes	ns	21
514	PI(36:1)	0.973	0.7975	Yes	ns	21
515	PI(16:0_20:2)	0.9658	0.6391	Yes	ns	21
516	PI(18:0_18:2)	0.969	0.7102	Yes	ns	21
517	PI(18:1_18:1)	0.9804	0.9303	Yes	ns	21
518	PI(36:2)	0.9685	0.699	Yes	ns	21
519	PI(16:0_20:3)	0.9513	0.3599	Yes	ns	21
520	PI(18:0_18:3)	0.9474	0.3042	Yes	ns	21
521	PI(18:1_18:2)	0.8878	0.0204	No	*	21
522	PI(36:3)	0.9604	0.5249	Yes	ns	21
523	PI(16:0_20:4)	0.9382	0.2009	Yes	ns	21
524	PI(36:4)	0.9281	0.126	Yes	ns	21
525	PI(37:4)	0.9606	0.5283	Yes	ns	21
526	PI(38:2)	0.7977	0.0006	No	***	21
527	PI(18:0_20:2)	0.9626	0.5694	Yes	ns	21
528	PI(18:0_20:3)	0.984	0.9712	Yes	ns	21
529	PI(16:0_22:4)	0.9504	0.347	Yes	ns	21
530	PI(18:0_20:4)	0.9339	0.1649	Yes	ns	21
531	PI(38:4)	0.9199	0.0865	Yes	ns	21
532	PI(16:0_22:5)	0.949	0.3258	Yes	ns	21
533	PI(18:1_20:4)	0.9402	0.2194	Yes	ns	21
534	PI(38:5)	0.97	0.7334	Yes	ns	21
535	PI(16:0_22:6)	0.9206	0.0893	Yes	ns	21
536	PI(38:6)	0.9488	0.3226	Yes	ns	21
537	PI(18:0_22:4)	0.8586	0.006	No	**	21
538	PI(20:0_20:4)	0.8736	0.0111	No	*	21
539	PI(18:0_22:5)	0.9539	0.4033	Yes	ns	21
540	PI(40:5)	0.933	0.1581	Yes	ns	21
541	PI(18:0_22:6)	0.9543	0.4087	Yes	ns	21
542	PI(40:6) (a)	0.9475	0.3055	Yes	ns	21
543	PI(40:6) (b)	0.9615	0.5469	Yes	ns	21
544	PS(16:0_18:1)	0.9238	0.1032	Yes	ns	21
545	PS(18:0_16:1)	0.9702	0.7369	Yes	ns	21
546	PS(16:0_18:2)	0.9633	0.5844	Yes	ns	21
547	PS(18:0_18:1)	0.9763	0.8639	Yes	ns	21
548	PS(36:1)	0.9135	0.0644	Yes	ns	21
549	PS(18:0_18:2)	0.9613	0.5431	Yes	ns	21
550	PS(20:0_18:2)	0.9878	0.9927	Yes	ns	21
551	PS(18:0_20:3)	0.9836	0.9676	Yes	ns	21
552	PS(18:0_20:4)	0.9438	0.2594	Yes	ns	21
553	PS(38:4)	0.9716	0.768	Yes	ns	21
554	PS(18:0_22:4)	0.9685	0.7003	Yes	ns	21
555	PS(20:0_20:4)	0.9837	0.9683	Yes	ns	21
556	PS(18:0_22:5)	0.9423	0.2416	Yes	ns	21
557	PS(18:0_22:6)	0.9296	0.135	Yes	ns	21
558	PS(20:0_22:6)	0.9533	0.3932	Yes	ns	21
559	PE(16:0_16:0)	0.9768	0.8732	Yes	ns	21
560	PE(16:0_16:1)	0.9411	0.2295	Yes	ns	21
561	PE(16:0_18:1)	0.9034	0.0408	No	*	21
562	PE(16:0_18:2)	0.8866	0.0194	No	*	21
563	PE(18:0_18:1)	0.9755	0.8494	Yes	ns	21
564	PE(18:0_18:2)	0.9401	0.2192	Yes	ns	21
565	PE(18:1_18:1)	0.9759	0.8557	Yes	ns	21
566	PE(16:0_20:3)	0.8782	0.0136	No	*	21
567	PE(18:1_18:2)	0.95	0.3401	Yes	ns	21
568	PE(16:0_20:4)	0.8502	0.0043	No	**	21
569	PE(17:0_20:4)	0.9563	0.4446	Yes	ns	21
570	PE(18:0_20:3)	0.9245	0.1069	Yes	ns	21
571	PE(16:0_22:4)	0.9373	0.1925	Yes	ns	21
572	PE(18:0_20:4)	0.9424	0.2425	Yes	ns	21
573	PE(18:1_20:4)	0.955	0.4223	Yes	ns	21
574	PE(18:2_20:4)	0.9369	0.1891	Yes	ns	21
575	PE(18:0_22:4)	0.9662	0.649	Yes	ns	21
576	PC(12:0_16:0)	0.9799	0.9232	Yes	ns	21
577	PC(14:0_14:0)	0.9726	0.7905	Yes	ns	21
578	PC(14:0_16:0)	0.9764	0.8651	Yes	ns	21
579	PC(15:0_16:0)	0.9209	0.0904	Yes	ns	21
580	PC(16:0_16:0)	0.9639	0.5981	Yes	ns	21
581	PC(14:0_18:1)	0.9511	0.3578	Yes	ns	21
582	PC(16:0_16:1)	0.9534	0.3945	Yes	ns	21
583	PC(14:0_18:2)	0.9424	0.2432	Yes	ns	21
584	PC(16:1_16:1)	0.9681	0.6918	Yes	ns	21
585	PC(15:0_18:1)	0.9417	0.2354	Yes	ns	21
586	PC(16:0_17:1)	0.9408	0.2263	Yes	ns	21
587	PC(15:0_18:2)	0.9562	0.4422	Yes	ns	21
588	PC(16:0_18:0)	0.982	0.9511	Yes	ns	21
589	PC(16:0_18:1)	0.9204	0.0882	Yes	ns	21
590	PC(16:0_18:2)	0.9448	0.2706	Yes	ns	21
591	PC(16:1_18:1)	0.9704	0.7425	Yes	ns	21
592	PC(16:0_18:3)	0.9701	0.7344	Yes	ns	21
593	PC(16:1_18:2)	0.9853	0.9803	Yes	ns	21
594	PC(17:0_18:1)	0.9868	0.9887	Yes	ns	21
595	PC(17:0_18:2)	0.9569	0.4567	Yes	ns	21
596	PC(18:0_18:0)	0.9467	0.2948	Yes	ns	21
597	PC(16:0_20:1)	0.9536	0.3982	Yes	ns	21
598	PC(18:0_18:1)	0.9856	0.9826	Yes	ns	21
599	PC(16:0_20:2)	0.9573	0.4642	Yes	ns	21
600	PC(18:0_18:2)	0.9539	0.4022	Yes	ns	21
601	PC(18:1_18:1)	0.9505	0.3476	Yes	ns	21
602	PC(16:0_20:3)	0.9254	0.1113	Yes	ns	21
603	PC(18:1_18:2)	0.9785	0.9025	Yes	ns	21
604	PC(16:0_20:4)	0.8745	0.0116	No	*	21
605	PC(18:1_18:3)	0.9331	0.1589	Yes	ns	21
606	PC(18:2_18:2)	0.9648	0.6184	Yes	ns	21
607	PC(17:0_20:4)	0.966	0.6439	Yes	ns	21
608	PC(18:0_20:1)	0.9662	0.6481	Yes	ns	21
609	PC(18:1_20:0)	0.9823	0.9546	Yes	ns	21
610	PC(18:0_20:2)	0.956	0.4387	Yes	ns	21
611	PC(18:1_20:1)	0.9053	0.0443	No	*	21
612	PC(18:2_20:0)	0.9772	0.8807	Yes	ns	21
613	PC(18:0_20:3)	0.9731	0.8003	Yes	ns	21
614	PC(18:1_20:2)	0.935	0.1732	Yes	ns	21
615	PC(18:2_20:1)	0.9573	0.4643	Yes	ns	21
616	PC(16:0_22:4)	0.9629	0.576	Yes	ns	21
617	PC(18:0_20:4)	0.9476	0.3061	Yes	ns	21
618	PC(18:1_20:3)	0.9494	0.3321	Yes	ns	21
619	PC(18:1_20:4)	0.9562	0.4425	Yes	ns	21
620	PC(18:2_20:3)	0.9792	0.9142	Yes	ns	21
621	PC(18:0_22:4)	0.9147	0.0681	Yes	ns	21
622	PC(20:0_20:4)	0.9256	0.1124	Yes	ns	21

[truncated: 2 more sheets: LIP Serum TMEM70d-SCADd, LIP Serum Controls]
