# Supplementary material for: Comprehensive metabolomic/lipidomic characterization of patients with mitochondrial ATP synthase, short-chain acyl-CoA dehydrogenase and combined variant deficiencies
Source: Heliyon. 2025 Feb 21;11(4):e42797. doi: 10.1016/j.heliyon.2025.e42797 (PMC11908569; doi:10.1016/j.heliyon.2025.e42797)
Supplement: Multimedia component 4 [file mmc4.xlsx]

## Sheet: Serum_MET_SCADd_vs_CTRL
Test Result Variable(s)	Area Under the ROC Curve					Classifier Evaluation Metrics
	Area	Std. Errora	Asymptotic Sig.b	Asymptotic 95% Confidence Interval		Gini Index	K-S Statistics
				Lower Bound	Upper Bound		Max K-Sc	Cutoffd
Ethylmalonate	1	0	<1E-016	,000	,000	-1,000	,000	6,587935708357961
Nonanoylcarnitine	,938	,035	<1E-016	,870	1,006	,876	,778	-,307446286108138
Methionine	,923	,052	4,441E-016	,821	1,026	,847	,818	-,701472683387479
3-Hydroxypropionylcarnitine	,146	,080	9,016E-006	-,010	,302	-,708	,000	1,756771929960257
1-Methylnicotinate (trigonelline)	,844	,080	1,555E-005	,688	1,001	,689	,660	-,736144310645699
Creatinine	,830	,070	2,511E-006	,693	,968	,660	,569	-,210733090863190
Trypthophan	,821	,071	5,450E-006	,682	,959	,641	,505	-,071641792557074
5-Oxoproline	,821	,085	1,768E-004	,653	,988	,641	,648	-,134460513612375
Asparagine	,813	,074	2,274E-005	,668	,958	,627	,543	-,180892652554414
Butyrylcarnitine	,187	,083	1,703E-004	,023	,350	-,627	,000	3,227314772452020
Glycyl-glycine	,813	,086	2,628E-004	,645	,982	,627	,584	-,493938869344716
Glutamine	,806	,082	1,827E-004	,646	,967	,612	,610	-,300935379963276
Guanidinoacetate	,801	,074	5,151E-005	,656	,947	,603	,493	-,359507176995830
Homoarginine	,208	,071	4,109E-005	,069	,348	-,584	,000	1,206285622757858
Histidine	,785	,080	3,794E-004	,628	,942	,569	,569	-,233746588004564
a Under the nonparametric assumption
b Null hypothesis: true area = 0.5
c The maximum Kolmogorov-Smirnov (K-S) metric. Also the maximum value of Youden's index.
d In case of multiple cutoff values associated with Max K-S, the largest one is reported.
Coordinates of the ROC Curve
Test Result Variable(s)	Positive if Greater Than or Equal Toa	Sensitivity	1 - Specificity	Youden's Index
Ethylmalonate	-0.757026	1	1	0
	0.251464	0.973684	1	-0.0263158
	0.260733	0.947368	1	-0.0526316
	0.262624	0.921053	1	-0.0789474
	0.270729	0.894737	1	-0.105263
	0.282332	0.868421	1	-0.131579
	0.288327	0.842105	1	-0.157895
	0.289727	0.815789	1	-0.184211
	0.29052	0.789474	1	-0.210526
	0.291671	0.763158	1	-0.236842
	0.292106	0.736842	1	-0.263158
	0.292319	0.710526	1	-0.289474
	0.292926	0.684211	1	-0.315789
	0.296397	0.657895	1	-0.342105
	0.301334	0.631579	1	-0.368421
	0.307892	0.605263	1	-0.394737
	0.31352	0.578947	1	-0.421053
	0.314697	0.552632	1	-0.447368
	0.315973	0.526316	1	-0.473684
	0.31934	0.5	1	-0.5
	0.321672	0.473684	1	-0.526316
	0.323236	0.447368	1	-0.552632
	0.328691	0.421053	1	-0.578947
	0.333164	0.394737	1	-0.605263
	0.333978	0.368421	1	-0.631579
	0.334269	0.342105	1	-0.657895
	0.340018	0.315789	1	-0.684211
	0.346057	0.289474	1	-0.710526
	0.347674	0.263158	1	-0.736842
	0.350369	0.236842	1	-0.763158
	0.352012	0.210526	1	-0.789474
	0.353893	0.184211	1	-0.815789
	0.357415	0.157895	1	-0.842105
	0.360445	0.131579	1	-0.868421
	0.369711	0.105263	1	-0.894737
	0.383709	0.0789474	1	-0.921053
	0.406775	0.0526316	1	-0.947368
	0.457394	0.0263158	1	-0.973684
	0.851225	0	1	-1
	1.28512	0	0.909091	-0.909091
	1.47727	0	0.818182	-0.818182
	1.96961	0	0.727273	-0.727273
	2.47243	0	0.636364	-0.636364
	2.96056	0	0.545455	-0.545455
	3.42535	0	0.454545	-0.454545
	3.8297	0	0.363636	-0.363636
	4.54944	0	0.272727	-0.272727
	4.98168	0	0.181818	-0.181818
	5.29031	0	0.0909091	-0.0909091
	6.58794	0	0	0
Nonanoylcarnitine	-2.37688	1	1	0
	-1.36401	1	0.909091	0.0909091
	-1.31796	1	0.818182	0.181818
	-1.17267	1	0.727273	0.272727
	-0.965024	1	0.636364	0.363636
	-0.833557	0.973684	0.636364	0.337321
	-0.754262	0.973684	0.545455	0.42823
	-0.670085	0.973684	0.454545	0.519139
	-0.622786	0.973684	0.363636	0.610048
	-0.598089	0.947368	0.363636	0.583732
	-0.550164	0.947368	0.272727	0.674641
	-0.511154	0.921053	0.272727	0.648325
	-0.427808	0.894737	0.272727	0.62201
	-0.351927	0.868421	0.272727	0.595694
	-0.347422	0.868421	0.181818	0.686603
	-0.307446	0.868421	0.0909091	0.777512
	-0.245457	0.842105	0.0909091	0.751196
	-0.212255	0.815789	0.0909091	0.72488
	-0.125142	0.789474	0.0909091	0.698565
	-0.0348382	0.763158	0.0909091	0.672249
	-0.00471143	0.736842	0.0909091	0.645933
	0.0159686	0.710526	0.0909091	0.619617
	0.0278682	0.710526	0	0.710526
	0.048345	0.684211	0	0.684211
	0.0699633	0.657895	0	0.657895
	0.0834053	0.631579	0	0.631579
	0.0880973	0.605263	0	0.605263
	0.0933343	0.578947	0	0.578947
	0.107095	0.552632	0	0.552632
	0.133269	0.526316	0	0.526316
	0.18561	0.5	0	0.5
	0.23023	0.473684	0	0.473684
	0.246081	0.447368	0	0.447368
	0.265022	0.421053	0	0.421053
	0.301694	0.394737	0	0.394737
	0.351547	0.368421	0	0.368421
	0.385469	0.342105	0	0.342105
	0.447641	0.315789	0	0.315789
	0.537435	0.289474	0	0.289474
	0.580537	0.263158	0	0.263158
	0.593377	0.236842	0	0.236842
	0.602791	0.210526	0	0.210526
	0.623113	0.184211	0	0.184211
	0.654957	0.157895	0	0.157895
	0.702837	0.131579	0	0.131579
	0.74145	0.105263	0	0.105263
	0.851903	0.0789474	0	0.0789474
	1.06233	0.0526316	0	0.0526316
	1.37366	0.0263158	0	0.0263158
	2.58048	0	0	0
Methionine	-3.80573	1	1	0
	-2.76637	1	0.909091	0.0909091
	-2.7075	1	0.818182	0.181818
	-2.59557	1	0.727273	0.272727
	-2.19061	1	0.636364	0.363636
	-1.52696	1	0.545455	0.454545
	-1.11414	1	0.454545	0.545455
	-1.00863	1	0.363636	0.636364
	-0.874775	1	0.272727	0.727273
	-0.701473	1	0.181818	0.818182
	-0.521788	0.973684	0.181818	0.791866
	-0.420525	0.947368	0.181818	0.76555
	-0.409492	0.921053	0.181818	0.739234
	-0.393241	0.894737	0.181818	0.712919
	-0.372679	0.868421	0.181818	0.686603
	-0.349484	0.842105	0.181818	0.660287
	-0.330357	0.815789	0.181818	0.633971
	-0.322164	0.789474	0.181818	0.607656
	-0.301645	0.763158	0.181818	0.58134
	-0.256193	0.736842	0.181818	0.555024
	-0.220478	0.710526	0.181818	0.528708
	-0.210259	0.684211	0.181818	0.502392
	-0.169841	0.657895	0.181818	0.476077
	-0.128009	0.631579	0.181818	0.449761
	-0.105697	0.631579	0.0909091	0.54067
	-0.0737175	0.605263	0.0909091	0.514354
	-0.0577734	0.578947	0.0909091	0.488038
	-0.0487751	0.552632	0.0909091	0.461722
	-0.0374235	0.526316	0.0909091	0.435407
	-0.0309337	0.526316	0	0.526316
	-0.0250172	0.5	0	0.5
	-0.0133382	0.473684	0	0.473684
	-0.00238688	0.447368	0	0.447368
	0.0161061	0.421053	0	0.421053
	0.0362644	0.394737	0	0.394737
	0.0543121	0.368421	0	0.368421
	0.0737725	0.342105	0	0.342105
	0.0888326	0.315789	0	0.315789
	0.100604	0.289474	0	0.289474
	0.110907	0.263158	0	0.263158
	0.123606	0.236842	0	0.236842
	0.167386	0.210526	0	0.210526
	0.208972	0.184211	0	0.184211
	0.230114	0.157895	0	0.157895
	0.256023	0.131579	0	0.131579
	0.278757	0.105263	0	0.105263
	0.297806	0.0789474	0	0.0789474
	0.364729	0.0526316	0	0.0526316
	0.486705	0.0263158	0	0.0263158
	1.54758	0	0	0
3-Hydroxypropionylcarnitine	-1.29968	1	1	0
	-0.277688	0.973684	1	-0.0263158
	-0.254819	0.947368	1	-0.0526316
	-0.236742	0.921053	1	-0.0789474
	-0.217202	0.894737	1	-0.105263
	-0.213567	0.868421	1	-0.131579
	-0.204159	0.842105	1	-0.157895
	-0.193768	0.842105	0.909091	-0.0669856
	-0.191406	0.815789	0.909091	-0.0933014
	-0.190252	0.789474	0.909091	-0.119617
	-0.188862	0.763158	0.909091	-0.145933
	-0.185961	0.736842	0.909091	-0.172249
	-0.181458	0.710526	0.909091	-0.198565
	-0.178137	0.684211	0.909091	-0.22488
	-0.165761	0.657895	0.909091	-0.251196
	-0.152395	0.631579	0.909091	-0.277512
	-0.148305	0.605263	0.909091	-0.303828
	-0.144985	0.578947	0.909091	-0.330144
	-0.14203	0.552632	0.909091	-0.356459
	-0.140248	0.526316	0.909091	-0.382775
	-0.138508	0.5	0.909091	-0.409091
	-0.137158	0.473684	0.909091	-0.435407
	-0.136165	0.447368	0.909091	-0.461722
	-0.12626	0.421053	0.909091	-0.488038
	-0.115709	0.394737	0.909091	-0.514354
	-0.113697	0.368421	0.909091	-0.54067
	-0.112491	0.342105	0.909091	-0.566986
	-0.101895	0.342105	0.818182	-0.476077
	-0.0885066	0.342105	0.727273	-0.385167
	-0.0812624	0.315789	0.727273	-0.411483
	-0.074696	0.289474	0.727273	-0.437799
	-0.0702459	0.263158	0.727273	-0.464115
	-0.0650323	0.236842	0.727273	-0.490431
	-0.0587905	0.210526	0.727273	-0.516746
	-0.0402416	0.184211	0.727273	-0.543062
	-0.0182743	0.157895	0.727273	-0.569378
	-0.00717507	0.131579	0.727273	-0.595694
	0.00667889	0.105263	0.727273	-0.62201
	0.0205596	0.0789474	0.727273	-0.648325
	0.0523652	0.0789474	0.636364	-0.557416
	0.0818846	0.0526316	0.636364	-0.583732
	0.0982717	0.0263158	0.636364	-0.610048
	0.131624	0	0.636364	-0.636364
	0.165654	0	0.545455	-0.545455
	0.191493	0	0.454545	-0.454545
	0.230009	0	0.363636	-0.363636
	0.354806	0	0.272727	-0.272727
	0.602804	0	0.181818	-0.181818
	0.75484	0	0.0909091	-0.0909091
	1.75677	0	0	0
1-Methylnicotinate (trigonelline)	-4.23161	1	1	0
	-2.77796	1	0.909091	0.0909091
	-1.87855	1	0.818182	0.181818
	-1.40327	1	0.727273	0.272727
	-1.35213	0.973684	0.727273	0.246411
	-1.32547	0.973684	0.636364	0.337321
	-1.2776	0.947368	0.636364	0.311005
	-1.17549	0.947368	0.545455	0.401914
	-1.0954	0.947368	0.454545	0.492823
	-0.99636	0.921053	0.454545	0.466507
	-0.899586	0.894737	0.454545	0.440191
	-0.872768	0.868421	0.454545	0.413876
	-0.854078	0.868421	0.363636	0.504785
	-0.813982	0.868421	0.272727	0.595694
	-0.774284	0.842105	0.272727	0.569378
	-0.736144	0.842105	0.181818	0.660287
	-0.677562	0.815789	0.181818	0.633971
	-0.589076	0.789474	0.181818	0.607656
	-0.51584	0.763158	0.181818	0.58134
	-0.47038	0.736842	0.181818	0.555024
	-0.393082	0.736842	0.0909091	0.645933
	-0.32697	0.710526	0.0909091	0.619617
	-0.297923	0.684211	0.0909091	0.593301
	-0.270012	0.657895	0.0909091	0.566986
	-0.241009	0.631579	0.0909091	0.54067
	-0.220561	0.605263	0.0909091	0.514354
	-0.185244	0.578947	0.0909091	0.488038
	-0.133623	0.552632	0.0909091	0.461722
	-0.0659942	0.526316	0.0909091	0.435407
	-0.0113006	0.5	0.0909091	0.409091
	0.0118942	0.473684	0.0909091	0.382775
	0.0436133	0.447368	0.0909091	0.356459
	0.0757917	0.421053	0.0909091	0.330144
	0.108376	0.394737	0.0909091	0.303828
	0.159771	0.368421	0.0909091	0.277512
	0.198091	0.342105	0.0909091	0.251196
	0.267732	0.315789	0.0909091	0.22488
	0.35227	0.289474	0.0909091	0.198565
	0.403849	0.263158	0.0909091	0.172249
	0.47791	0.236842	0.0909091	0.145933
	0.534302	0.210526	0.0909091	0.119617
	0.554336	0.184211	0.0909091	0.0933014
	0.59491	0.157895	0.0909091	0.0669856
	0.653862	0.131579	0.0909091	0.0406699
	0.70111	0.105263	0.0909091	0.0143541
	0.77643	0.105263	0	0.105263
	0.896826	0.0789474	0	0.0789474
	1.093	0.0526316	0	0.0526316
	1.33956	0.0263158	0	0.0263158
	2.45424	0	0	0
Creatinine	-2.22508	1	1	0
	-1.21169	1	0.909091	0.0909091
	-0.911969	1	0.818182	0.181818
	-0.482223	1	0.727273	0.272727
	-0.322362	1	0.636364	0.363636
	-0.302129	1	0.545455	0.454545
	-0.297422	0.973684	0.545455	0.42823
	-0.281364	0.947368	0.545455	0.401914
	-0.261002	0.921053	0.545455	0.375598
	-0.25466	0.894737	0.545455	0.349282
	-0.252395	0.868421	0.545455	0.322967
	-0.247277	0.842105	0.545455	0.296651
	-0.241415	0.842105	0.454545	0.38756
	-0.226274	0.842105	0.363636	0.478469
	-0.210733	0.842105	0.272727	0.569378
	-0.192649	0.815789	0.272727	0.543062
	-0.168977	0.789474	0.272727	0.516746
	-0.157473	0.763158	0.272727	0.490431
	-0.144698	0.736842	0.272727	0.464115
	-0.126767	0.710526	0.272727	0.437799
	-0.112444	0.684211	0.272727	0.411483
	-0.0991432	0.657895	0.272727	0.385167
	-0.0849883	0.657895	0.181818	0.476077
	-0.0749406	0.631579	0.181818	0.449761
	-0.0533481	0.605263	0.181818	0.423445
	-0.00955613	0.605263	0.0909091	0.514354
	0.0201424	0.578947	0.0909091	0.488038
	0.0292438	0.552632	0.0909091	0.461722
	0.0472298	0.526316	0.0909091	0.435407
	0.061092	0.5	0.0909091	0.409091
	0.063135	0.473684	0.0909091	0.382775
	0.064194	0.447368	0.0909091	0.356459
	0.0745965	0.421053	0.0909091	0.330144
	0.0851504	0.394737	0.0909091	0.303828
	0.0934561	0.368421	0.0909091	0.277512
	0.109428	0.342105	0.0909091	0.251196
	0.120572	0.342105	0	0.342105
	0.151623	0.315789	0	0.315789
	0.199257	0.289474	0	0.289474
	0.221942	0.263158	0	0.263158
	0.22546	0.236842	0	0.236842
	0.230848	0.210526	0	0.210526
	0.242148	0.184211	0	0.184211
	0.251099	0.157895	0	0.157895
	0.261541	0.131579	0	0.131579
	0.274456	0.105263	0	0.105263
	0.297873	0.0789474	0	0.0789474
	0.390738	0.0526316	0	0.0526316
	0.498313	0.0263158	0	0.0263158
	1.53153	0	0	0
Trypthophan	-1.90135	1	1	0
	-0.75967	1	0.909091	0.0909091
	-0.52766	1	0.818182	0.181818
	-0.364683	1	0.727273	0.272727
	-0.277823	1	0.636364	0.363636
	-0.254963	1	0.545455	0.454545
	-0.246138	0.973684	0.545455	0.42823
	-0.241813	0.947368	0.545455	0.401914
	-0.229267	0.921053	0.545455	0.375598
	-0.17739	0.894737	0.545455	0.349282
	-0.115548	0.868421	0.545455	0.322967
	-0.0901527	0.868421	0.454545	0.413876
	-0.0716418	0.868421	0.363636	0.504785
	-0.0485014	0.842105	0.363636	0.478469
	-0.0323835	0.815789	0.363636	0.452153
	-0.0276531	0.789474	0.363636	0.425837
	-0.0252114	0.763158	0.363636	0.399522
	-0.0175395	0.736842	0.363636	0.373206
	-0.0116515	0.736842	0.272727	0.464115
	-0.000691698	0.710526	0.272727	0.437799
	0.0107533	0.684211	0.272727	0.411483
	0.0144623	0.657895	0.272727	0.385167
	0.0188208	0.631579	0.272727	0.358852
	0.0258575	0.605263	0.272727	0.332536
	0.0389051	0.605263	0.181818	0.423445
	0.0502145	0.578947	0.181818	0.397129
	0.0544152	0.552632	0.181818	0.370813
	0.055236	0.526316	0.181818	0.344498
	0.0597701	0.5	0.181818	0.318182
	0.0733316	0.473684	0.181818	0.291866
	0.0829563	0.473684	0.0909091	0.382775
	0.0851252	0.473684	0	0.473684
	0.107934	0.447368	0	0.447368
	0.130245	0.421053	0	0.421053
	0.138253	0.394737	0	0.394737
	0.154256	0.368421	0	0.368421
	0.171834	0.342105	0	0.342105
	0.180486	0.315789	0	0.315789
	0.185756	0.289474	0	0.289474
	0.195772	0.263158	0	0.263158
	0.203521	0.236842	0	0.236842
	0.208038	0.210526	0	0.210526
	0.223916	0.184211	0	0.184211
	0.249629	0.157895	0	0.157895
	0.274873	0.131579	0	0.131579
	0.304416	0.105263	0	0.105263
	0.334673	0.0789474	0	0.0789474
	0.397356	0.0526316	0	0.0526316
	0.448836	0.0263158	0	0.0263158
	1.4517	0	0	0
5-Oxoproline	-2.05535	1	1	0
	-0.925205	1	0.909091	0.0909091
	-0.788336	1	0.818182	0.181818
	-0.768625	1	0.727273	0.272727
	-0.625845	0.973684	0.727273	0.246411
	-0.436345	0.973684	0.636364	0.337321
	-0.361341	0.973684	0.545455	0.42823
	-0.331363	0.973684	0.454545	0.519139
	-0.308283	0.973684	0.363636	0.610048
	-0.24674	0.947368	0.363636	0.583732
	-0.166195	0.921053	0.363636	0.557416
	-0.134461	0.921053	0.272727	0.648325
	-0.105158	0.894737	0.272727	0.62201
	-0.0780513	0.868421	0.272727	0.595694
	-0.0676752	0.842105	0.272727	0.569378
	-0.0434534	0.815789	0.272727	0.543062
	-0.0187134	0.789474	0.272727	0.516746
	-0.0080171	0.763158	0.272727	0.490431
	-0.00183414	0.736842	0.272727	0.464115
	0.00576046	0.710526	0.272727	0.437799
	0.0202953	0.684211	0.272727	0.411483
	0.0491014	0.657895	0.272727	0.385167
	0.0676652	0.631579	0.272727	0.358852
	0.0735037	0.631579	0.181818	0.449761
	0.0784766	0.605263	0.181818	0.423445
	0.100155	0.578947	0.181818	0.397129
	0.124106	0.552632	0.181818	0.370813
	0.131345	0.526316	0.181818	0.344498
	0.138421	0.5	0.181818	0.318182
	0.147292	0.473684	0.181818	0.291866
	0.160579	0.447368	0.181818	0.26555
	0.17133	0.421053	0.181818	0.239234
	0.180649	0.394737	0.181818	0.212919
	0.186655	0.368421	0.181818	0.186603
	0.194392	0.342105	0.181818	0.160287
	0.202551	0.315789	0.181818	0.133971
	0.209553	0.315789	0.0909091	0.22488
	0.222738	0.289474	0.0909091	0.198565
	0.234151	0.263158	0.0909091	0.172249
	0.239396	0.263158	0	0.263158
	0.247277	0.236842	0	0.236842
	0.260632	0.210526	0	0.210526
	0.271348	0.184211	0	0.184211
	0.284894	0.157895	0	0.157895
	0.308379	0.131579	0	0.131579
	0.329833	0.105263	0	0.105263
	0.347532	0.0789474	0	0.0789474
	0.389176	0.0526316	0	0.0526316
	0.458125	0.0263158	0	0.0263158
	1.49559	0	0	0
Asparagine	-1.96728	1	1	0
	-0.80992	1	0.909091	0.0909091
	-0.608003	1	0.818182	0.181818
	-0.530129	1	0.727273	0.272727
	-0.495015	1	0.636364	0.363636
	-0.443674	0.973684	0.636364	0.337321
	-0.371463	0.947368	0.636364	0.311005
	-0.336158	0.921053	0.636364	0.284689
	-0.320557	0.921053	0.545455	0.375598
	-0.286908	0.894737	0.545455	0.349282
	-0.248272	0.894737	0.454545	0.440191
	-0.236428	0.894737	0.363636	0.5311
	-0.231506	0.868421	0.363636	0.504785
	-0.230357	0.842105	0.363636	0.478469
	-0.207819	0.815789	0.363636	0.452153
	-0.180893	0.815789	0.272727	0.543062
	-0.175989	0.789474	0.272727	0.516746
	-0.167776	0.763158	0.272727	0.490431
	-0.135602	0.736842	0.272727	0.464115
	-0.110196	0.710526	0.272727	0.437799
	-0.09942	0.684211	0.272727	0.411483
	-0.07559	0.657895	0.272727	0.385167
	-0.0537904	0.631579	0.272727	0.358852
	-0.0425834	0.605263	0.272727	0.332536
	-0.0299919	0.578947	0.272727	0.30622
	-0.0207742	0.552632	0.272727	0.279904
	-0.0181838	0.526316	0.272727	0.253589
	-0.014623	0.526316	0.181818	0.344498
	-0.00582967	0.5	0.181818	0.318182
	0.00230823	0.5	0.0909091	0.409091
	0.0113484	0.473684	0.0909091	0.382775
	0.0233394	0.447368	0.0909091	0.356459
	0.0403388	0.421053	0.0909091	0.330144
	0.0571532	0.394737	0.0909091	0.303828
	0.0661098	0.394737	0	0.394737
	0.0806219	0.368421	0	0.368421
	0.0933377	0.342105	0	0.342105
	0.103375	0.315789	0	0.315789
	0.119143	0.289474	0	0.289474
	0.132745	0.263158	0	0.263158
	0.16153	0.236842	0	0.236842
	0.195259	0.210526	0	0.210526
	0.210774	0.184211	0	0.184211
	0.241665	0.157895	0	0.157895
	0.266554	0.131579	0	0.131579
	0.268068	0.105263	0	0.105263
	0.295488	0.0789474	0	0.0789474
	0.32359	0.0526316	0	0.0526316
	0.394097	0.0263158	0	0.0263158
	1.46304	0	0	0
Butyrylcarnitine	-3.19204	1	1	0
	-2.0256	0.973684	1	-0.0263158
	-1.71404	0.947368	1	-0.0526316
	-1.55708	0.921053	1	-0.0789474
	-1.49337	0.894737	1	-0.105263
	-1.43463	0.868421	1	-0.131579
	-1.42175	0.842105	1	-0.157895
	-1.35213	0.815789	1	-0.184211
	-1.2876	0.789474	1	-0.210526
	-1.27486	0.763158	1	-0.236842
	-1.2482	0.736842	1	-0.263158
	-1.22416	0.710526	1	-0.289474
	-1.21452	0.710526	0.909091	-0.198565
	-1.2037	0.684211	0.909091	-0.22488
	-1.18383	0.657895	0.909091	-0.251196
	-1.16458	0.631579	0.909091	-0.277512
	-1.15267	0.605263	0.909091	-0.303828
	-1.11411	0.578947	0.909091	-0.330144
	-1.06632	0.552632	0.909091	-0.356459
	-1.05051	0.552632	0.818182	-0.26555
	-1.04382	0.526316	0.818182	-0.291866
	-1.0236	0.5	0.818182	-0.318182
	-0.972896	0.473684	0.818182	-0.344498
	-0.937579	0.473684	0.727273	-0.253589
	-0.915642	0.447368	0.727273	-0.279904
	-0.870727	0.421053	0.727273	-0.30622
	-0.828554	0.394737	0.727273	-0.332536
	-0.797725	0.368421	0.727273	-0.358852
	-0.775599	0.342105	0.727273	-0.385167
	-0.760567	0.315789	0.727273	-0.411483
	-0.753347	0.315789	0.636364	-0.320574
	-0.748506	0.289474	0.636364	-0.34689
	-0.722002	0.263158	0.636364	-0.373206
	-0.659623	0.236842	0.636364	-0.399522
	-0.616283	0.210526	0.636364	-0.425837
	-0.577853	0.184211	0.636364	-0.452153
	-0.532753	0.157895	0.636364	-0.478469
	-0.523148	0.131579	0.636364	-0.504785
	-0.450832	0.105263	0.636364	-0.5311
	-0.314613	0.0789474	0.636364	-0.557416
	-0.208871	0.0526316	0.636364	-0.583732
	-0.0796952	0.0263158	0.636364	-0.610048
	0.180238	0	0.636364	-0.636364
	0.597849	0	0.545455	-0.545455
	0.894044	0	0.454545	-0.454545
	0.96291	0	0.363636	-0.363636
	1.39481	0	0.272727	-0.272727
	1.81941	0	0.181818	-0.181818
	2.02867	0	0.0909091	-0.0909091
	3.22731	0	0	0
Glycyl-glycine	-3.06222	1	1	0
	-2.02845	1	0.909091	0.0909091
	-1.92317	0.973684	0.909091	0.0645933
	-1.59888	0.973684	0.818182	0.155502
	-1.22962	0.973684	0.727273	0.246411
	-0.923454	0.973684	0.636364	0.337321
	-0.73219	0.973684	0.545455	0.42823
	-0.689735	0.973684	0.454545	0.519139
	-0.581942	0.947368	0.454545	0.492823
	-0.493939	0.947368	0.363636	0.583732
	-0.423005	0.921053	0.363636	0.557416
	-0.367682	0.894737	0.363636	0.5311
	-0.361765	0.868421	0.363636	0.504785
	-0.358166	0.842105	0.363636	0.478469
	-0.319412	0.815789	0.363636	0.452153
	-0.27453	0.789474	0.363636	0.425837
	-0.264129	0.789474	0.272727	0.516746
	-0.18686	0.763158	0.272727	0.490431
	-0.106866	0.736842	0.272727	0.464115
	-0.0999037	0.736842	0.181818	0.555024
	-0.0792561	0.710526	0.181818	0.528708
	-0.049801	0.684211	0.181818	0.502392
	-0.0143176	0.657895	0.181818	0.476077
	0.0132989	0.631579	0.181818	0.449761
	0.019271	0.605263	0.181818	0.423445
	0.0275995	0.578947	0.181818	0.397129
	0.0374468	0.552632	0.181818	0.370813
	0.0717241	0.526316	0.181818	0.344498
	0.10399	0.5	0.181818	0.318182
	0.108823	0.5	0.0909091	0.409091
	0.11432	0.473684	0.0909091	0.382775
	0.122118	0.447368	0.0909091	0.356459
	0.127937	0.421053	0.0909091	0.330144
	0.144206	0.394737	0.0909091	0.303828
	0.20025	0.368421	0.0909091	0.277512
	0.249907	0.342105	0.0909091	0.251196
	0.264713	0.315789	0.0909091	0.22488
	0.282339	0.289474	0.0909091	0.198565
	0.310484	0.263158	0.0909091	0.172249
	0.328921	0.236842	0.0909091	0.145933
	0.333294	0.210526	0.0909091	0.119617
	0.339588	0.184211	0.0909091	0.0933014
	0.351459	0.157895	0.0909091	0.0669856
	0.370379	0.131579	0.0909091	0.0406699
	0.443327	0.105263	0.0909091	0.0143541
	0.524966	0.105263	0	0.105263
	0.547981	0.0789474	0	0.0789474
	0.580905	0.0526316	0	0.0526316
	0.648245	0.0263158	0	0.0263158
	1.68514	0	0	0
Glutamine	-1.92484	1	1	0
	-0.860603	1	0.909091	0.0909091
	-0.784525	0.973684	0.909091	0.0645933
	-0.694781	0.973684	0.818182	0.155502
	-0.552115	0.973684	0.727273	0.246411
	-0.461494	0.973684	0.636364	0.337321
	-0.400664	0.973684	0.545455	0.42823
	-0.3402	0.973684	0.454545	0.519139
	-0.300935	0.973684	0.363636	0.610048
	-0.272688	0.947368	0.363636	0.583732
	-0.251144	0.921053	0.363636	0.557416
	-0.220687	0.894737	0.363636	0.5311
	-0.156579	0.868421	0.363636	0.504785
	-0.114252	0.842105	0.363636	0.478469
	-0.0880272	0.815789	0.363636	0.452153
	-0.0546218	0.789474	0.363636	0.425837
	-0.0435518	0.763158	0.363636	0.399522
	-0.0338748	0.736842	0.363636	0.373206
	-0.0218243	0.736842	0.272727	0.464115
	-0.00516267	0.710526	0.272727	0.437799
	0.00904995	0.684211	0.272727	0.411483
	0.0358559	0.657895	0.272727	0.385167
	0.0648372	0.631579	0.272727	0.358852
	0.0714938	0.605263	0.272727	0.332536
	0.0756673	0.605263	0.181818	0.423445
	0.0797765	0.578947	0.181818	0.397129
	0.0868078	0.552632	0.181818	0.370813
	0.100843	0.526316	0.181818	0.344498
	0.114928	0.5	0.181818	0.318182
	0.126247	0.473684	0.181818	0.291866
	0.133234	0.447368	0.181818	0.26555
	0.143045	0.421053	0.181818	0.239234
	0.168701	0.394737	0.181818	0.212919
	0.188264	0.394737	0.0909091	0.303828
	0.196227	0.368421	0.0909091	0.277512
	0.216287	0.342105	0.0909091	0.251196
	0.23229	0.315789	0.0909091	0.22488
	0.239892	0.289474	0.0909091	0.198565
	0.2505	0.289474	0	0.289474
	0.270515	0.263158	0	0.263158
	0.316735	0.236842	0	0.236842
	0.348095	0.210526	0	0.210526
	0.34953	0.184211	0	0.184211
	0.355845	0.157895	0	0.157895
	0.362589	0.131579	0	0.131579
	0.364533	0.105263	0	0.105263
	0.37205	0.0789474	0	0.0789474
	0.379703	0.0526316	0	0.0526316
	0.401247	0.0263158	0	0.0263158
	1.42115	0	0	0
Guanidinoacetate	-1.87533	1	1	0
	-0.824475	1	0.909091	0.0909091
	-0.660123	1	0.818182	0.181818
	-0.459271	0.973684	0.818182	0.155502
	-0.369685	0.973684	0.727273	0.246411
	-0.366558	0.973684	0.636364	0.337321
	-0.364157	0.973684	0.545455	0.42823
	-0.361732	0.947368	0.545455	0.401914
	-0.359507	0.947368	0.454545	0.492823
	-0.353971	0.921053	0.454545	0.466507
	-0.348536	0.894737	0.454545	0.440191
	-0.325091	0.868421	0.454545	0.413876
	-0.29464	0.842105	0.454545	0.38756
	-0.283978	0.842105	0.363636	0.478469
	-0.27056	0.815789	0.363636	0.452153
	-0.257543	0.789474	0.363636	0.425837
	-0.232036	0.763158	0.363636	0.399522
	-0.196203	0.736842	0.363636	0.373206
	-0.168598	0.710526	0.363636	0.34689
	-0.151194	0.684211	0.363636	0.320574
	-0.148684	0.657895	0.363636	0.294258
	-0.129775	0.631579	0.363636	0.267943
	-0.10999	0.605263	0.363636	0.241627
	-0.0458863	0.578947	0.363636	0.215311
	0.0177606	0.578947	0.272727	0.30622
	0.0274761	0.578947	0.181818	0.397129
	0.0474145	0.552632	0.181818	0.370813
	0.0608616	0.526316	0.181818	0.344498
	0.0737662	0.5	0.181818	0.318182
	0.0923438	0.473684	0.181818	0.291866
	0.114627	0.473684	0.0909091	0.382775
	0.129326	0.473684	0	0.473684
	0.139239	0.447368	0	0.447368
	0.15361	0.421053	0	0.421053
	0.166816	0.394737	0	0.394737
	0.1887	0.368421	0	0.368421
	0.234839	0.342105	0	0.342105
	0.282112	0.315789	0	0.315789
	0.298321	0.289474	0	0.289474
	0.303003	0.263158	0	0.263158
	0.308394	0.236842	0	0.236842
	0.315219	0.210526	0	0.210526
	0.326978	0.184211	0	0.184211
	0.34604	0.157895	0	0.157895
	0.389595	0.131579	0	0.131579
	0.424777	0.105263	0	0.105263
	0.433359	0.0789474	0	0.0789474
	0.448206	0.0526316	0	0.0526316
	0.487296	0.0263158	0	0.0263158
	1.51646	0	0	0
Homoarginine	-1.63449	1	1	0
	-0.63125	0.973684	1	-0.0263158
	-0.591943	0.947368	1	-0.0526316
	-0.54183	0.921053	1	-0.0789474
	-0.496093	0.894737	1	-0.105263
	-0.464055	0.868421	1	-0.131579
	-0.46199	0.842105	1	-0.157895
	-0.448083	0.815789	1	-0.184211
	-0.428513	0.789474	1	-0.210526
	-0.419429	0.763158	1	-0.236842
	-0.403321	0.736842	1	-0.263158
	-0.388714	0.710526	1	-0.289474
	-0.388363	0.684211	1	-0.315789
	-0.383892	0.657895	1	-0.342105
	-0.373926	0.631579	1	-0.368421
	-0.35812	0.605263	1	-0.394737
	-0.332044	0.578947	1	-0.421053
	-0.315153	0.552632	1	-0.447368
	-0.312451	0.552632	0.909091	-0.356459
	-0.296077	0.526316	0.909091	-0.382775
	-0.275355	0.526316	0.818182	-0.291866
	-0.26872	0.5	0.818182	-0.318182
	-0.26303	0.473684	0.818182	-0.344498
	-0.257114	0.447368	0.818182	-0.370813
	-0.254688	0.421053	0.818182	-0.397129
	-0.247421	0.394737	0.818182	-0.423445
	-0.234686	0.368421	0.818182	-0.449761
	-0.224534	0.342105	0.818182	-0.476077
	-0.221244	0.315789	0.818182	-0.502392
	-0.22048	0.315789	0.727273	-0.411483
	-0.21585	0.315789	0.636364	-0.320574
	-0.199085	0.289474	0.636364	-0.34689
	-0.182047	0.263158	0.636364	-0.373206
	-0.16895	0.263158	0.545455	-0.282297
	-0.160188	0.236842	0.545455	-0.308612
	-0.156393	0.210526	0.545455	-0.334928
	-0.150039	0.184211	0.545455	-0.361244
	-0.14602	0.157895	0.545455	-0.38756
	-0.126798	0.131579	0.545455	-0.413876
	-0.106508	0.105263	0.545455	-0.440191
	-0.0915811	0.105263	0.454545	-0.349282
	-0.0729861	0.0789474	0.454545	-0.375598
	-0.0515797	0.0789474	0.363636	-0.284689
	-0.0104136	0.0526316	0.363636	-0.311005
	0.0253024	0.0526316	0.272727	-0.220096
	0.0529298	0.0526316	0.181818	-0.129187
	0.0894911	0.0263158	0.181818	-0.155502
	0.11055	0.0263158	0.0909091	-0.0645933
	0.159575	0	0.0909091	-0.0909091
	1.20629	0	0	0
Histidine	-1.78742	1	1	0
	-0.697961	0.973684	1	-0.0263158
	-0.569466	0.973684	0.909091	0.0645933
	-0.519312	0.947368	0.909091	0.0382775
	-0.458493	0.947368	0.818182	0.129187
	-0.396121	0.921053	0.818182	0.102871
	-0.373564	0.894737	0.818182	0.076555
	-0.363221	0.894737	0.727273	0.167464
	-0.362223	0.894737	0.636364	0.258373
	-0.356927	0.894737	0.545455	0.349282
	-0.346092	0.894737	0.454545	0.440191
	-0.325854	0.894737	0.363636	0.5311
	-0.282061	0.868421	0.363636	0.504785
	-0.244282	0.842105	0.363636	0.478469
	-0.233747	0.842105	0.272727	0.569378
	-0.230238	0.815789	0.272727	0.543062
	-0.226592	0.789474	0.272727	0.516746
	-0.219993	0.763158	0.272727	0.490431
	-0.185318	0.736842	0.272727	0.464115
	-0.152189	0.710526	0.272727	0.437799
	-0.142999	0.684211	0.272727	0.411483
	-0.136198	0.657895	0.272727	0.385167
	-0.131428	0.657895	0.181818	0.476077
	-0.125022	0.631579	0.181818	0.449761
	-0.116512	0.605263	0.181818	0.423445
	-0.108852	0.578947	0.181818	0.397129
	-0.105436	0.552632	0.181818	0.370813
	-0.10064	0.552632	0.0909091	0.461722
	-0.0934803	0.526316	0.0909091	0.435407
	-0.0688375	0.5	0.0909091	0.409091
	-0.0460851	0.473684	0.0909091	0.382775
	-0.0370192	0.447368	0.0909091	0.356459
	-0.0203279	0.421053	0.0909091	0.330144
	-0.00591776	0.394737	0.0909091	0.303828
	0.00236619	0.368421	0.0909091	0.277512
	0.0145153	0.342105	0.0909091	0.251196
	0.0292815	0.315789	0.0909091	0.22488
	0.0396083	0.289474	0.0909091	0.198565
	0.0483178	0.263158	0.0909091	0.172249
	0.0559497	0.236842	0.0909091	0.145933
	0.058914	0.210526	0.0909091	0.119617
	0.0614505	0.184211	0.0909091	0.0933014
	0.0678624	0.184211	0	0.184211
	0.0748771	0.157895	0	0.157895
	0.100994	0.131579	0	0.131579
	0.155572	0.105263	0	0.105263
	0.191119	0.0789474	0	0.0789474
	0.202309	0.0526316	0	0.0526316
	0.236942	0.0263158	0	0.0263158
	1.26512	0	0	0

## Sheet: Serum_MET_TMEMd_vs_CTRL
Test Result Variable(s)	Area Under the ROC Curve					Classifier Evaluation Metrics
	Area	Std. Errora	Asymptotic Sig.b	Asymptotic 95% Confidence Interval		Gini Index	K-S Statistics
				Lower Bound	Upper Bound		Max K-Sc	Cutoffd
Malate	,021	,015	<1E-016	-,009	,051	-,957	,000	1,415539700547472
Nonanoylcarnitine	,946	,029	<1E-016	,889	1,004	,892	,799	-,368960433870012
Citrulline	,941	,029	<1E-016	,884	,998	,882	,821	-,173976060590283
Ornithine	,940	,029	<1E-016	,884	,996	,880	,794	-,121169362476905
Lactate	,079	,036	<1E-016	,009	,149	-,842	,000	1,610220331245538
3-Hydroxybutyrylcarnitine	,083	,035	<1E-016	,014	,151	-,835	,000	2,891758153223520
Glycyl-glycine	,890	,050	1,066E-014	,791	,989	,779	,709	-,483113058306018
Trypthophan	,887	,045	<1E-016	,799	,975	,774	,699	-,046305116819121
3-Hydroxyhexanoylcarnitine	,114	,044	<1E-016	,028	,200	-,772	,000	2,275856274723520
Alanine	,119	,053	5,900E-013	,015	,223	-,762	,048	-,700977489812249
Isovalerylcarnitine	,866	,049	4,707E-014	,771	,961	,732	,604	-,357732730883223
Guanidinoacetate	,842	,054	2,176E-010	,736	,948	,684	,593	-,366547862829951
3-Hydroxyvalerylcarnitine	,158	,052	4,026E-011	,056	,259	-,684	,000	1,954011008781907
Arginine	,841	,051	1,626E-011	,742	,940	,682	,553	,024327772382191
3-Hydroxytetradecenoylcarnitine	,160	,058	6,134E-009	,046	,275	-,679	,000	2,620054880441280
3-Hydroxyhexadecanoylcarnitine	,169	,055	2,364E-009	,061	,278	-,662	,000	2,461257928076540
Succinyladenosine	,170	,061	5,535E-008	,052	,289	-,659	,000	1,663076712970009
Cystine	,828	,059	3,037E-008	,712	,944	,657	,563	-,066052502325187
3-Hydroxytetradecadienoylcarnitine	,179	,059	6,898E-008	,063	,296	-,642	,000	2,873518217200310
3-Hydroxyoctadecenoylcarnitine	,180	,058	3,588E-008	,067	,294	-,639	,000	2,783918627344350
3-Hydroxyhexadecadienoylcarnitine	,182	,056	1,705E-008	,071	,292	-,637	,000	2,922766454361320
Glycyl-phenylalanine	,815	,062	3,155E-007	,694	,935	,629	,625	-,272274406497248
Pantothenate	,193	,067	5,250E-006	,061	,325	-,614	,021	-1,065355263939885
Porphobilinogen	,802	,061	6,448E-007	,683	,921	,604	,652	-,055308650024993
2-Hydroxyglutarate	,203	,075	8,020E-005	,055	,351	-,594	,069	-,650543339267805
3-Hydroxyhexadecenoylcarnitine	,203	,067	1,060E-005	,071	,335	-,594	,000	2,889449416501850
Glycine	,794	,067	1,040E-005	,664	,925	,589	,551	-,214603094388554
Asparagine	,786	,069	3,468E-005	,650	,921	,571	,546	-,112339145185729
Methionine	,781	,073	1,197E-004	,638	,924	,561	,593	-,511647308708171
2-Hydroxyisovalerate	,232	,069	9,370E-005	,097	,366	-,536	,000	2,586933795434330
Octanoylcarnitine	,766	,069	1,202E-004	,630	,901	,531	,551	-,356552457890637
4-Hydroxyproline	,764	,071	2,027E-004	,625	,904	,529	,494	-,308350158553027
Hexoses (Glucose_Fructose_Galactose_Mannose)	,764	,071	1,975E-004	,625	,904	,529	,520	-,083270591131149
Leucyl-leucine	,764	,069	1,266E-004	,629	,900	,529	,461	-,394822843285109
5-Oxoproline	,763	,075	4,203E-004	,617	,909	,526	,566	-,218663883415179
Creatinine	,761	,071	2,298E-004	,622	,899	,521	,451	-,138779810799211
Decanoylcarnitine	,758	,067	1,253E-004	,626	,890	,516	,467	-,212757757199158
Propionylcarnitine	,243	,077	7,878E-004	,093	,393	-,514	,038	-,879739802315873
2-Hydroxybutyrate_2-Hydroxyisobutyrate	,244	,069	2,059E-004	,109	,379	-,511	,048	-1,344889451759550
Tartrate	,248	,074	6,640E-004	,103	,393	-,504	,043	-,977150959218713
Glutamine	,751	,077	1,079E-003	,600	,901	,501	,535	-,123920534694125
Tiglylcarnitine	,256	,070	4,683E-004	,119	,393	-,489	,000	1,779941078194321
Valine	,742	,069	4,253E-004	,607	,876	,484	,451	-,057219967725792
3-Hydroxyoctanoylcarnitine	,263	,072	9,521E-004	,123	,404	-,474	,000	1,735267510757554
Octadecadienoylcarnitine	,268	,068	6,178E-004	,135	,401	-,464	,031	,357932661079558
Indole-3-acetate	,279	,079	5,253E-003	,125	,434	-,441	,043	-,785118101958636
Icosadienoylcarnitine	,283	,069	1,793E-003	,147	,419	-,434	,026	,613642934171411
Kynurenine	,286	,071	2,670E-003	,146	,426	-,429	,005	,215360309576293
Threonine	,712	,080	7,826E-003	,556	,868	,424	,456	-,360938718753427
N.N-Dimethylglycine	,279	,079	5,253E-003	,125	,434	-,441	,043	-,785118101958636
Xanthine	,702	,069	3,381E-003	,567	,837	,404	,362	-,081748616961301
Galactitol_Mannitol	,306	,079	1,441E-002	,150	,461	-,388	,028	-,867875172492463
Myo-inositol	,312	,087	3,156E-002	,141	,483	-,376	,159	-,786967557641948
Acetylcarnitine	,313	,088	3,286E-002	,142	,485	-,373	,107	-,879882177727640
Betaine	,683	,076	1,641E-002	,534	,832	,366	,402	-,406386246929220
Isoleucine	,683	,075	1,427E-002	,537	,829	,366	,323	-,240319206262438
a Under the nonparametric assumption
b Null hypothesis: true area = 0.5
c The maximum Kolmogorov-Smirnov (K-S) metric. Also the maximum value of Youden's index.
d In case of multiple cutoff values associated with Max K-S, the largest one is reported.
Coordinates of the ROC Curve
Test Result Variable(s)	Positive if Greater Than or Equal Toa	Sensitivity	1 - Specificity	Youden's Index
Malate	-1.92571	1	1	0
	-0.887589	0.973684	1	-0.0263158
	-0.842184	0.947368	1	-0.0526316
	-0.833417	0.921053	1	-0.0789474
	-0.806942	0.894737	1	-0.105263
	-0.776881	0.868421	1	-0.131579
	-0.767941	0.842105	1	-0.157895
	-0.729419	0.815789	1	-0.184211
	-0.693383	0.789474	1	-0.210526
	-0.685926	0.763158	1	-0.236842
	-0.676915	0.736842	1	-0.263158
	-0.673955	0.710526	1	-0.289474
	-0.669881	0.684211	1	-0.315789
	-0.663289	0.657895	1	-0.342105
	-0.651375	0.631579	1	-0.368421
	-0.640948	0.605263	1	-0.394737
	-0.636958	0.578947	1	-0.421053
	-0.624024	0.552632	1	-0.447368
	-0.611594	0.526316	1	-0.473684
	-0.607543	0.5	1	-0.5
	-0.59573	0.473684	1	-0.526316
	-0.584432	0.447368	1	-0.552632
	-0.581186	0.421053	1	-0.578947
	-0.559256	0.394737	1	-0.605263
	-0.539158	0.368421	1	-0.631579
	-0.518324	0.342105	1	-0.657895
	-0.492323	0.315789	1	-0.684211
	-0.48188	0.289474	1	-0.710526
	-0.46335	0.263158	1	-0.736842
	-0.447462	0.236842	1	-0.763158
	-0.435514	0.236842	0.952381	-0.715539
	-0.425044	0.210526	0.952381	-0.741855
	-0.414731	0.184211	0.952381	-0.76817
	-0.381546	0.157895	0.952381	-0.794486
	-0.356321	0.157895	0.904762	-0.746867
	-0.353198	0.131579	0.904762	-0.773183
	-0.345998	0.105263	0.904762	-0.799499
	-0.328269	0.0789474	0.904762	-0.825815
	-0.304402	0.0526316	0.904762	-0.85213
	-0.283005	0.0526316	0.857143	-0.804511
	-0.247486	0.0263158	0.857143	-0.830827
	-0.176393	0	0.857143	-0.857143
	-0.112908	0	0.809524	-0.809524
	-0.0571598	0	0.761905	-0.761905
	-9.87904e-05	0	0.714286	-0.714286
	0.0417957	0	0.666667	-0.666667
	0.0965167	0	0.619048	-0.619048
	0.13078	0	0.571429	-0.571429
	0.133876	0	0.52381	-0.52381
	0.136993	0	0.47619	-0.47619
	0.152631	0	0.428571	-0.428571
	0.177716	0	0.380952	-0.380952
	0.213959	0	0.333333	-0.333333
	0.248598	0	0.285714	-0.285714
	0.274837	0	0.238095	-0.238095
	0.30032	0	0.190476	-0.190476
	0.321194	0	0.142857	-0.142857
	0.370723	0	0.0952381	-0.0952381
	0.411954	0	0.047619	-0.047619
	1.41554	0	0	0
Nonanoylcarnitine	-2.76925	1	1	0
	-1.57891	1	0.952381	0.047619
	-1.35232	1	0.904762	0.0952381
	-1.29499	1	0.857143	0.142857
	-1.25777	1	0.809524	0.190476
	-1.20647	1	0.761905	0.238095
	-1.13523	1	0.714286	0.285714
	-1.07583	1	0.666667	0.333333
	-1.04792	1	0.619048	0.380952
	-1.00699	1	0.571429	0.428571
	-0.964475	1	0.52381	0.47619
	-0.957302	1	0.47619	0.52381
	-0.912878	1	0.428571	0.571429
	-0.856228	0.973684	0.428571	0.545113
	-0.825877	0.973684	0.380952	0.592732
	-0.795487	0.973684	0.333333	0.640351
	-0.719782	0.973684	0.285714	0.68797
	-0.636828	0.973684	0.238095	0.735589
	-0.568366	0.947368	0.238095	0.709273
	-0.511154	0.921053	0.238095	0.682957
	-0.450644	0.894737	0.238095	0.656642
	-0.395598	0.894737	0.190476	0.704261
	-0.387974	0.894737	0.142857	0.75188
	-0.36896	0.894737	0.0952381	0.799499
	-0.311951	0.868421	0.0952381	0.773183
	-0.245457	0.842105	0.0952381	0.746867
	-0.212255	0.815789	0.0952381	0.720551
	-0.201488	0.789474	0.0952381	0.694236
	-0.12288	0.789474	0.047619	0.741855
	-0.0348382	0.763158	0.047619	0.715539
	-0.00471143	0.736842	0.047619	0.689223
	0.0256194	0.710526	0.047619	0.662907
	0.048345	0.684211	0.047619	0.636591
	0.0699633	0.657895	0.047619	0.610276
	0.0834053	0.631579	0.047619	0.58396
	0.0880973	0.605263	0.047619	0.557644
	0.0933343	0.578947	0.047619	0.531328
	0.107095	0.552632	0.047619	0.505013
	0.133269	0.526316	0.047619	0.478697
	0.161607	0.5	0.047619	0.452381
	0.19834	0.5	0	0.5
	0.23023	0.473684	0	0.473684
	0.246081	0.447368	0	0.447368
	0.265022	0.421053	0	0.421053
	0.301694	0.394737	0	0.394737
	0.351547	0.368421	0	0.368421
	0.385469	0.342105	0	0.342105
	0.447641	0.315789	0	0.315789
	0.537435	0.289474	0	0.289474
	0.580537	0.263158	0	0.263158
	0.593377	0.236842	0	0.236842
	0.602791	0.210526	0	0.210526
	0.623113	0.184211	0	0.184211
	0.654957	0.157895	0	0.157895
	0.702837	0.131579	0	0.131579
	0.74145	0.105263	0	0.105263
	0.851903	0.0789474	0	0.0789474
	1.06233	0.0526316	0	0.0526316
	1.37366	0.0263158	0	0.0263158
	2.58048	0	0	0
Citrulline	-2.07584	1	1	0
	-1.02733	1	0.952381	0.047619
	-0.933166	1	0.904762	0.0952381
	-0.877502	1	0.857143	0.142857
	-0.811569	1	0.809524	0.190476
	-0.66664	0.973684	0.809524	0.16416
	-0.570406	0.973684	0.761905	0.211779
	-0.558124	0.973684	0.714286	0.259398
	-0.499728	0.973684	0.666667	0.307018
	-0.422976	0.973684	0.619048	0.354637
	-0.378803	0.973684	0.571429	0.402256
	-0.335964	0.973684	0.52381	0.449875
	-0.306886	0.973684	0.47619	0.497494
	-0.294249	0.947368	0.47619	0.471178
	-0.266173	0.947368	0.428571	0.518797
	-0.218664	0.947368	0.380952	0.566416
	-0.161867	0.921053	0.380952	0.5401
	-0.121773	0.894737	0.380952	0.513784
	-0.0967981	0.894737	0.333333	0.561404
	-0.0780513	0.868421	0.333333	0.535088
	-0.0676752	0.842105	0.333333	0.508772
	-0.0434534	0.815789	0.333333	0.482456
	-0.0187134	0.789474	0.333333	0.45614
	-0.0080171	0.763158	0.333333	0.429825
	-0.00183414	0.736842	0.333333	0.403509
	0.00576046	0.710526	0.333333	0.377193
	0.0202953	0.684211	0.333333	0.350877
	0.0491014	0.657895	0.333333	0.324561
	0.0712592	0.631579	0.333333	0.298246
	0.0770976	0.631579	0.285714	0.345865
	0.0784766	0.605263	0.285714	0.319549
	0.0850179	0.578947	0.285714	0.293233
	0.106615	0.578947	0.238095	0.340852
	0.124106	0.552632	0.238095	0.314536
	0.131345	0.526316	0.238095	0.288221
	0.136433	0.5	0.238095	0.261905
	0.138623	0.5	0.190476	0.309524
	0.147292	0.473684	0.190476	0.283208
	0.160579	0.447368	0.190476	0.256892
	0.17133	0.421053	0.190476	0.230576
	0.180649	0.394737	0.190476	0.204261
	0.186273	0.368421	0.190476	0.177945
	0.187105	0.368421	0.142857	0.225564
	0.194392	0.342105	0.142857	0.199248
	0.2083	0.315789	0.142857	0.172932
	0.222738	0.289474	0.142857	0.146617
	0.235419	0.263158	0.142857	0.120301
	0.247277	0.236842	0.142857	0.093985
	0.260632	0.210526	0.142857	0.0676692
	0.271348	0.184211	0.142857	0.0413534
	0.283865	0.157895	0.142857	0.0150376
	0.293438	0.157895	0.0952381	0.0626566
	0.303912	0.131579	0.0952381	0.0363409
	0.317825	0.131579	0.047619	0.0839599
	0.329833	0.105263	0.047619	0.0576441
	0.347532	0.0789474	0.047619	0.0313283
	0.388473	0.0526316	0.047619	0.00501253
	0.41996	0.0526316	0	0.0526316
	0.458125	0.0263158	0	0.0263158
	1.49559	0	0	0
Ornithine	-1.6992	1	1	0
	-0.651861	1	0.952381	0.047619
	-0.545505	1	0.904762	0.0952381
	-0.423463	1	0.857143	0.142857
	-0.338343	1	0.809524	0.190476
	-0.296188	0.973684	0.809524	0.16416
	-0.273541	0.973684	0.761905	0.211779
	-0.265591	0.973684	0.714286	0.259398
	-0.25521	0.947368	0.714286	0.233083
	-0.247083	0.921053	0.714286	0.206767
	-0.239364	0.921053	0.666667	0.254386
	-0.232573	0.921053	0.619048	0.302005
	-0.227788	0.894737	0.619048	0.275689
	-0.221529	0.868421	0.619048	0.249373
	-0.213945	0.842105	0.619048	0.223058
	-0.207241	0.842105	0.571429	0.270677
	-0.19804	0.842105	0.52381	0.318296
	-0.166855	0.842105	0.47619	0.365915
	-0.141695	0.815789	0.47619	0.339599
	-0.128585	0.815789	0.428571	0.387218
	-0.109875	0.789474	0.428571	0.360902
	-0.0907062	0.763158	0.428571	0.334586
	-0.0736023	0.736842	0.428571	0.308271
	-0.0684425	0.736842	0.380952	0.35589
	-0.0642917	0.736842	0.333333	0.403509
	-0.05722	0.736842	0.285714	0.451128
	-0.0486346	0.710526	0.285714	0.424812
	-0.0441759	0.684211	0.285714	0.398496
	-0.0412165	0.657895	0.285714	0.37218
	-0.0353125	0.631579	0.285714	0.345865
	-0.0290447	0.605263	0.285714	0.319549
	-0.0233328	0.578947	0.285714	0.293233
	-0.0195347	0.552632	0.285714	0.266917
	-0.0178899	0.552632	0.238095	0.314536
	-0.0109464	0.526316	0.238095	0.288221
	0.00475749	0.5	0.238095	0.261905
	0.0154458	0.5	0.190476	0.309524
	0.0172769	0.473684	0.190476	0.283208
	0.0279605	0.447368	0.190476	0.256892
	0.0395938	0.421053	0.190476	0.230576
	0.0428154	0.421053	0.142857	0.278195
	0.0473737	0.394737	0.142857	0.25188
	0.0570595	0.368421	0.142857	0.225564
	0.0679792	0.368421	0.0952381	0.273183
	0.0760862	0.342105	0.0952381	0.246867
	0.088268	0.342105	0.047619	0.294486
	0.100494	0.315789	0.047619	0.26817
	0.116497	0.289474	0.047619	0.241855
	0.13817	0.263158	0.047619	0.215539
	0.148913	0.236842	0.047619	0.189223
	0.150686	0.210526	0.047619	0.162907
	0.155518	0.184211	0.047619	0.136591
	0.159228	0.157895	0.047619	0.110276
	0.162728	0.131579	0.047619	0.0839599
	0.183281	0.105263	0.047619	0.0576441
	0.201029	0.0789474	0.047619	0.0313283
	0.230954	0.0526316	0.047619	0.00501253
	0.279052	0.0526316	0	0.0526316
	0.342334	0.0263158	0	0.0263158
	1.3868	0	0	0
Lactate	-2.13557	1	1	0
	-1.13018	0.973684	1	-0.0263158
	-1.07462	0.947368	1	-0.0526316
	-1.0147	0.921053	1	-0.0789474
	-0.942905	0.894737	1	-0.105263
	-0.795491	0.868421	1	-0.131579
	-0.707353	0.842105	1	-0.157895
	-0.689191	0.815789	1	-0.184211
	-0.664822	0.789474	1	-0.210526
	-0.639882	0.763158	1	-0.236842
	-0.62389	0.736842	1	-0.263158
	-0.620817	0.710526	1	-0.289474
	-0.605622	0.684211	1	-0.315789
	-0.56234	0.657895	1	-0.342105
	-0.530155	0.631579	1	-0.368421
	-0.517753	0.605263	1	-0.394737
	-0.499036	0.578947	1	-0.421053
	-0.491052	0.552632	1	-0.447368
	-0.490285	0.552632	0.952381	-0.399749
	-0.488645	0.526316	0.952381	-0.426065
	-0.471509	0.5	0.952381	-0.452381
	-0.442806	0.473684	0.952381	-0.478697
	-0.401933	0.447368	0.952381	-0.505013
	-0.365535	0.421053	0.952381	-0.531328
	-0.356488	0.394737	0.952381	-0.557644
	-0.325204	0.368421	0.952381	-0.58396
	-0.292428	0.342105	0.952381	-0.610276
	-0.287031	0.315789	0.952381	-0.636591
	-0.279931	0.289474	0.952381	-0.662907
	-0.274936	0.263158	0.952381	-0.689223
	-0.269627	0.263158	0.904762	-0.641604
	-0.263566	0.263158	0.857143	-0.593985
	-0.253097	0.236842	0.857143	-0.620301
	-0.191346	0.210526	0.857143	-0.646617
	-0.130819	0.184211	0.857143	-0.672932
	-0.114074	0.157895	0.857143	-0.699248
	-0.0874964	0.157895	0.809524	-0.651629
	-0.0271513	0.131579	0.809524	-0.677945
	0.0335196	0.105263	0.809524	-0.704261
	0.054287	0.0789474	0.809524	-0.730576
	0.0753839	0.0789474	0.761905	-0.682957
	0.110411	0.0789474	0.714286	-0.635338
	0.13036	0.0789474	0.666667	-0.587719
	0.133796	0.0789474	0.619048	-0.5401
	0.137132	0.0789474	0.571429	-0.492481
	0.147579	0.0526316	0.571429	-0.518797
	0.162834	0.0263158	0.571429	-0.545113
	0.177835	0.0263158	0.52381	-0.497494
	0.192251	0	0.52381	-0.52381
	0.202606	0	0.47619	-0.47619
	0.250369	0	0.428571	-0.428571
	0.304894	0	0.380952	-0.380952
	0.337121	0	0.333333	-0.333333
	0.375217	0	0.285714	-0.285714
	0.396002	0	0.238095	-0.238095
	0.42038	0	0.190476	-0.190476
	0.446844	0	0.142857	-0.142857
	0.492205	0	0.0952381	-0.0952381
	0.570604	0	0.047619	-0.047619
	1.61022	0	0	0
3-Hydroxybutyrylcarnitine	-3.80743	1	1	0
	-2.72954	0.973684	1	-0.0263158
	-2.56245	0.947368	1	-0.0526316
	-2.39116	0.921053	1	-0.0789474
	-2.24214	0.894737	1	-0.105263
	-2.13706	0.868421	1	-0.131579
	-2.08894	0.842105	1	-0.157895
	-2.0682	0.815789	1	-0.184211
	-2.04361	0.789474	1	-0.210526
	-2.02761	0.763158	1	-0.236842
	-1.99612	0.736842	1	-0.263158
	-1.95779	0.710526	1	-0.289474
	-1.92503	0.684211	1	-0.315789
	-1.85755	0.657895	1	-0.342105
	-1.7893	0.631579	1	-0.368421
	-1.70276	0.605263	1	-0.394737
	-1.59806	0.578947	1	-0.421053
	-1.55263	0.552632	1	-0.447368
	-1.52377	0.526316	1	-0.473684
	-1.47157	0.5	1	-0.5
	-1.44148	0.473684	1	-0.526316
	-1.4053	0.447368	1	-0.552632
	-1.30087	0.421053	1	-0.578947
	-1.19975	0.394737	1	-0.605263
	-1.14724	0.394737	0.952381	-0.557644
	-1.11006	0.368421	0.952381	-0.58396
	-1.06984	0.342105	0.952381	-0.610276
	-1.02032	0.315789	0.952381	-0.636591
	-0.961984	0.289474	0.952381	-0.662907
	-0.91017	0.263158	0.952381	-0.689223
	-0.887022	0.263158	0.904762	-0.641604
	-0.875138	0.263158	0.857143	-0.593985
	-0.867043	0.236842	0.857143	-0.620301
	-0.832156	0.210526	0.857143	-0.646617
	-0.797763	0.184211	0.857143	-0.672932
	-0.774139	0.157895	0.857143	-0.699248
	-0.708235	0.157895	0.809524	-0.651629
	-0.638484	0.157895	0.761905	-0.60401
	-0.590005	0.131579	0.761905	-0.630326
	-0.562833	0.105263	0.761905	-0.656642
	-0.553218	0.105263	0.714286	-0.609023
	-0.453516	0.0789474	0.714286	-0.635338
	-0.2644	0.0526316	0.714286	-0.661654
	-0.163229	0.0526316	0.666667	-0.614035
	-0.114376	0.0526316	0.619048	-0.566416
	-0.0507504	0.0526316	0.571429	-0.518797
	-0.0244969	0.0526316	0.52381	-0.471178
	0.0455751	0.0526316	0.47619	-0.423559
	0.131188	0.0526316	0.428571	-0.37594
	0.168384	0.0526316	0.380952	-0.328321
	0.189193	0.0263158	0.380952	-0.354637
	0.220363	0.0263158	0.333333	-0.307018
	0.280226	0	0.333333	-0.333333
	0.434314	0	0.285714	-0.285714
	0.603972	0	0.238095	-0.238095
	0.905343	0	0.190476	-0.190476
	1.20045	0	0.142857	-0.142857
	1.32588	0	0.0952381	-0.0952381
	1.65012	0	0.047619	-0.047619
	2.89176	0	0	0
Glycyl-glycine	-4.38282	1	1	0
	-2.98333	1	0.952381	0.047619
	-2.55353	1	0.904762	0.0952381
	-2.26866	1	0.857143	0.142857
	-2.00439	1	0.809524	0.190476
	-1.99282	0.973684	0.809524	0.16416
	-1.87572	0.973684	0.761905	0.211779
	-1.64004	0.973684	0.714286	0.259398
	-1.51737	0.973684	0.666667	0.307018
	-1.46267	0.973684	0.619048	0.354637
	-1.24175	0.973684	0.571429	0.402256
	-1.05756	0.973684	0.52381	0.449875
	-1.03884	0.973684	0.47619	0.497494
	-0.981529	0.973684	0.428571	0.545113
	-0.904676	0.973684	0.380952	0.592732
	-0.787531	0.973684	0.333333	0.640351
	-0.670893	0.973684	0.285714	0.68797
	-0.571116	0.947368	0.285714	0.661654
	-0.483113	0.947368	0.238095	0.709273
	-0.423005	0.921053	0.238095	0.682957
	-0.367682	0.894737	0.238095	0.656642
	-0.361765	0.868421	0.238095	0.630326
	-0.358166	0.842105	0.238095	0.60401
	-0.343991	0.815789	0.238095	0.577694
	-0.309996	0.815789	0.190476	0.625313
	-0.285417	0.815789	0.142857	0.672932
	-0.273405	0.789474	0.142857	0.646617
	-0.18686	0.763158	0.142857	0.620301
	-0.103755	0.736842	0.142857	0.593985
	-0.0792561	0.710526	0.142857	0.567669
	-0.049801	0.684211	0.142857	0.541353
	-0.0339386	0.657895	0.142857	0.515038
	-0.010373	0.657895	0.0952381	0.562657
	0.00951456	0.631579	0.0952381	0.536341
	0.0135654	0.631579	0.047619	0.58396
	0.019271	0.605263	0.047619	0.557644
	0.0275995	0.578947	0.047619	0.531328
	0.0374468	0.552632	0.047619	0.505013
	0.0717241	0.526316	0.047619	0.478697
	0.107394	0.5	0.047619	0.452381
	0.11432	0.473684	0.047619	0.426065
	0.122118	0.447368	0.047619	0.399749
	0.127937	0.421053	0.047619	0.373434
	0.144206	0.394737	0.047619	0.347118
	0.20025	0.368421	0.047619	0.320802
	0.249907	0.342105	0.047619	0.294486
	0.264713	0.315789	0.047619	0.26817
	0.282339	0.289474	0.047619	0.241855
	0.310484	0.263158	0.047619	0.215539
	0.328921	0.236842	0.047619	0.189223
	0.333294	0.210526	0.047619	0.162907
	0.339588	0.184211	0.047619	0.136591
	0.351459	0.157895	0.047619	0.110276
	0.370379	0.131579	0.047619	0.0839599
	0.463204	0.105263	0.047619	0.0576441
	0.544843	0.105263	0	0.105263
	0.547981	0.0789474	0	0.0789474
	0.580905	0.0526316	0	0.0526316
	0.648245	0.0263158	0	0.0263158
	1.68514	0	0	0
Trypthophan	-1.78788	1	1	0
	-0.686535	1	0.952381	0.047619
	-0.556028	0.973684	0.952381	0.0213033
	-0.469434	0.973684	0.904762	0.0689223
	-0.400099	0.973684	0.857143	0.116541
	-0.38495	0.973684	0.809524	0.16416
	-0.379748	0.973684	0.761905	0.211779
	-0.370666	0.947368	0.761905	0.185464
	-0.354594	0.947368	0.714286	0.233083
	-0.30954	0.921053	0.714286	0.206767
	-0.260519	0.921053	0.666667	0.254386
	-0.247373	0.921053	0.619048	0.302005
	-0.243816	0.894737	0.619048	0.275689
	-0.240319	0.894737	0.571429	0.323308
	-0.236022	0.868421	0.571429	0.296992
	-0.225471	0.842105	0.571429	0.270677
	-0.217664	0.815789	0.571429	0.244361
	-0.21093	0.789474	0.571429	0.218045
	-0.199877	0.763158	0.571429	0.191729
	-0.182206	0.763158	0.52381	0.239348
	-0.168593	0.736842	0.52381	0.213033
	-0.162426	0.710526	0.52381	0.186717
	-0.156628	0.710526	0.47619	0.234336
	-0.15166	0.710526	0.428571	0.281955
	-0.137259	0.684211	0.428571	0.255639
	-0.126067	0.657895	0.428571	0.229323
	-0.12379	0.631579	0.428571	0.203008
	-0.121174	0.631579	0.380952	0.250627
	-0.116723	0.605263	0.380952	0.224311
	-0.111999	0.578947	0.380952	0.197995
	-0.109052	0.578947	0.333333	0.245614
	-0.101103	0.578947	0.285714	0.293233
	-0.0938095	0.552632	0.285714	0.266917
	-0.0747833	0.526316	0.285714	0.240602
	-0.056655	0.526316	0.238095	0.288221
	-0.0556761	0.5	0.238095	0.261905
	-0.0509281	0.5	0.190476	0.309524
	-0.0459755	0.473684	0.190476	0.283208
	-0.0448366	0.447368	0.190476	0.256892
	-0.0411514	0.421053	0.190476	0.230576
	-0.0359036	0.394737	0.190476	0.204261
	-0.0335013	0.368421	0.190476	0.177945
	-0.0276549	0.342105	0.190476	0.151629
	-0.0201308	0.315789	0.190476	0.125313
	-0.015352	0.289474	0.190476	0.0989975
	-0.00842547	0.263158	0.190476	0.0726817
	-0.000989654	0.263158	0.142857	0.120301
	0.00284357	0.236842	0.142857	0.093985
	0.00565961	0.236842	0.0952381	0.141604
	0.0146069	0.210526	0.0952381	0.115288
	0.0259795	0.210526	0.047619	0.162907
	0.0548262	0.184211	0.047619	0.136591
	0.0914474	0.157895	0.047619	0.110276
	0.11247	0.131579	0.047619	0.0839599
	0.129399	0.105263	0.047619	0.0576441
	0.147257	0.0789474	0.047619	0.0313283
	0.191407	0.0526316	0.047619	0.00501253
	0.31343	0.0526316	0	0.0526316
	0.404078	0.0263158	0	0.0263158
	1.40711	0	0	0
3-Hydroxyhexanoylcarnitine	-3.03955	1	1	0
	-1.96238	0.973684	1	-0.0263158
	-1.83988	0.947368	1	-0.0526316
	-1.77687	0.921053	1	-0.0789474
	-1.70369	0.894737	1	-0.105263
	-1.56239	0.868421	1	-0.131579
	-1.43014	0.842105	1	-0.157895
	-1.34419	0.815789	1	-0.184211
	-1.29267	0.789474	1	-0.210526
	-1.27961	0.763158	1	-0.236842
	-1.27457	0.736842	1	-0.263158
	-1.23432	0.710526	1	-0.289474
	-1.18429	0.684211	1	-0.315789
	-1.13526	0.657895	1	-0.342105
	-1.09041	0.631579	1	-0.368421
	-1.07069	0.631579	0.952381	-0.320802
	-1.02957	0.605263	0.952381	-0.347118
	-0.986121	0.578947	0.952381	-0.373434
	-0.963573	0.552632	0.952381	-0.399749
	-0.946071	0.526316	0.952381	-0.426065
	-0.907393	0.5	0.952381	-0.452381
	-0.86148	0.473684	0.952381	-0.478697
	-0.842074	0.447368	0.952381	-0.505013
	-0.832806	0.421053	0.952381	-0.531328
	-0.810854	0.394737	0.952381	-0.557644
	-0.784288	0.368421	0.952381	-0.58396
	-0.746739	0.368421	0.904762	-0.536341
	-0.710414	0.342105	0.904762	-0.562657
	-0.701116	0.315789	0.904762	-0.588972
	-0.699275	0.315789	0.857143	-0.541353
	-0.650726	0.289474	0.857143	-0.567669
	-0.54911	0.263158	0.857143	-0.593985
	-0.478314	0.236842	0.857143	-0.620301
	-0.436223	0.236842	0.809524	-0.572682
	-0.398712	0.210526	0.809524	-0.598997
	-0.372593	0.210526	0.761905	-0.551378
	-0.332919	0.210526	0.714286	-0.503759
	-0.288515	0.184211	0.714286	-0.530075
	-0.265428	0.184211	0.666667	-0.482456
	-0.2597	0.157895	0.666667	-0.508772
	-0.254289	0.157895	0.619048	-0.461153
	-0.242263	0.131579	0.619048	-0.487469
	-0.220537	0.105263	0.619048	-0.513784
	-0.19416	0.0789474	0.619048	-0.5401
	-0.173181	0.0526316	0.619048	-0.566416
	-0.149467	0.0263158	0.619048	-0.592732
	-0.127276	0.0263158	0.571429	-0.545113
	-0.115554	0.0263158	0.52381	-0.497494
	-0.1026	0.0263158	0.47619	-0.449875
	0.0231238	0	0.47619	-0.47619
	0.149542	0	0.428571	-0.428571
	0.204686	0	0.380952	-0.380952
	0.261142	0	0.333333	-0.333333
	0.328273	0	0.285714	-0.285714
	0.462383	0	0.238095	-0.238095
	0.650027	0	0.190476	-0.190476
	0.765166	0	0.142857	-0.142857
	0.95159	0	0.0952381	-0.0952381
	1.20437	0	0.047619	-0.047619
	2.27586	0	0	0
Alanine	-1.7789	1	1	0
	-0.700977	1	0.952381	0.047619
	-0.600549	0.973684	0.952381	0.0213033
	-0.566961	0.947368	0.952381	-0.00501253
	-0.544148	0.921053	0.952381	-0.0313283
	-0.528346	0.894737	0.952381	-0.0576441
	-0.50982	0.868421	0.952381	-0.0839599
	-0.475247	0.842105	0.952381	-0.110276
	-0.451879	0.815789	0.952381	-0.136591
	-0.440778	0.789474	0.952381	-0.162907
	-0.430645	0.763158	0.952381	-0.189223
	-0.426674	0.736842	0.952381	-0.215539
	-0.421979	0.710526	0.952381	-0.241855
	-0.41638	0.684211	0.952381	-0.26817
	-0.41162	0.657895	0.952381	-0.294486
	-0.406257	0.631579	0.952381	-0.320802
	-0.396448	0.605263	0.952381	-0.347118
	-0.387824	0.578947	0.952381	-0.373434
	-0.379411	0.552632	0.952381	-0.399749
	-0.371217	0.526316	0.952381	-0.426065
	-0.365963	0.5	0.952381	-0.452381
	-0.355748	0.473684	0.952381	-0.478697
	-0.337222	0.447368	0.952381	-0.505013
	-0.324559	0.421053	0.952381	-0.531328
	-0.323508	0.394737	0.952381	-0.557644
	-0.308373	0.368421	0.952381	-0.58396
	-0.290339	0.342105	0.952381	-0.610276
	-0.278679	0.315789	0.952381	-0.636591
	-0.264106	0.289474	0.952381	-0.662907
	-0.255794	0.289474	0.904762	-0.615288
	-0.253361	0.263158	0.904762	-0.641604
	-0.250578	0.263158	0.857143	-0.593985
	-0.222624	0.236842	0.857143	-0.620301
	-0.191084	0.210526	0.857143	-0.646617
	-0.177134	0.210526	0.809524	-0.598997
	-0.166727	0.184211	0.809524	-0.625313
	-0.149371	0.157895	0.809524	-0.651629
	-0.134029	0.157895	0.761905	-0.60401
	-0.112097	0.157895	0.714286	-0.556391
	-0.0902153	0.131579	0.714286	-0.582707
	-0.0888889	0.131579	0.666667	-0.535088
	-0.0878159	0.105263	0.666667	-0.561404
	-0.0716562	0.0789474	0.666667	-0.587719
	-0.0515553	0.0789474	0.619048	-0.5401
	-0.0441344	0.0526316	0.619048	-0.566416
	-0.0209506	0.0526316	0.571429	-0.518797
	0.00295471	0.0526316	0.52381	-0.471178
	0.00761299	0.0526316	0.47619	-0.423559
	0.00875412	0.0526316	0.428571	-0.37594
	0.0132624	0.0263158	0.428571	-0.402256
	0.0439178	0	0.428571	-0.428571
	0.0916885	0	0.380952	-0.380952
	0.123256	0	0.333333	-0.333333
	0.141002	0	0.285714	-0.285714
	0.168723	0	0.238095	-0.238095
	0.216205	0	0.190476	-0.190476
	0.282853	0	0.142857	-0.142857
	0.322399	0	0.0952381	-0.0952381
	0.523716	0	0.047619	-0.047619
	1.72485	0	0	0
Isovalerylcarnitine	-2.40443	1	1	0
	-1.29031	1	0.952381	0.047619
	-1.14453	1	0.904762	0.0952381
	-1.08536	1	0.857143	0.142857
	-0.993013	1	0.809524	0.190476
	-0.912966	1	0.761905	0.238095
	-0.892935	1	0.714286	0.285714
	-0.8871	1	0.666667	0.333333
	-0.828852	0.973684	0.666667	0.307018
	-0.749717	0.973684	0.619048	0.354637
	-0.704848	0.947368	0.619048	0.328321
	-0.66937	0.947368	0.571429	0.37594
	-0.641834	0.947368	0.52381	0.423559
	-0.574127	0.947368	0.47619	0.471178
	-0.497169	0.947368	0.428571	0.518797
	-0.464109	0.921053	0.428571	0.492481
	-0.455004	0.921053	0.380952	0.5401
	-0.44812	0.921053	0.333333	0.587719
	-0.43643	0.894737	0.333333	0.561404
	-0.421489	0.868421	0.333333	0.535088
	-0.395828	0.842105	0.333333	0.508772
	-0.375546	0.842105	0.285714	0.556391
	-0.357733	0.842105	0.238095	0.60401
	-0.332813	0.815789	0.238095	0.577694
	-0.307463	0.789474	0.238095	0.551378
	-0.293445	0.763158	0.238095	0.525063
	-0.291319	0.736842	0.238095	0.498747
	-0.282206	0.736842	0.190476	0.546366
	-0.268872	0.736842	0.142857	0.593985
	-0.262627	0.710526	0.142857	0.567669
	-0.225388	0.684211	0.142857	0.541353
	-0.187165	0.657895	0.142857	0.515038
	-0.176443	0.631579	0.142857	0.488722
	-0.152639	0.605263	0.142857	0.462406
	-0.118404	0.578947	0.142857	0.43609
	-0.093266	0.578947	0.0952381	0.483709
	-0.0841009	0.552632	0.0952381	0.457393
	-0.0794361	0.526316	0.0952381	0.431078
	-0.0704569	0.5	0.0952381	0.404762
	-0.0573558	0.473684	0.0952381	0.378446
	-0.0455518	0.447368	0.0952381	0.35213
	-0.0258918	0.447368	0.047619	0.399749
	-0.011246	0.421053	0.047619	0.373434
	-0.00837346	0.394737	0.047619	0.347118
	0.00161751	0.394737	0	0.394737
	0.0432959	0.368421	0	0.368421
	0.0796772	0.342105	0	0.342105
	0.0869147	0.315789	0	0.315789
	0.101644	0.289474	0	0.289474
	0.117806	0.263158	0	0.263158
	0.126402	0.236842	0	0.236842
	0.166741	0.210526	0	0.210526
	0.211318	0.184211	0	0.184211
	0.237034	0.157895	0	0.157895
	0.286222	0.131579	0	0.131579
	0.325993	0.105263	0	0.105263
	0.483388	0.0789474	0	0.0789474
	0.689159	0.0526316	0	0.0526316
	0.833548	0.0263158	0	0.0263158
	1.92133	0	0	0
Guanidinoacetate	-2.20275	1	1	0
	-1.1245	1	0.952381	0.047619
	-1.01393	1	0.904762	0.0952381
	-0.926171	1	0.857143	0.142857
	-0.870271	1	0.809524	0.190476
	-0.849006	1	0.761905	0.238095
	-0.756355	1	0.714286	0.285714
	-0.657162	1	0.666667	0.333333
	-0.61566	1	0.619048	0.380952
	-0.574059	1	0.571429	0.428571
	-0.535281	0.973684	0.571429	0.402256
	-0.500769	0.973684	0.52381	0.449875
	-0.438178	0.973684	0.47619	0.497494
	-0.3846	0.973684	0.428571	0.545113
	-0.366548	0.973684	0.380952	0.592732
	-0.360427	0.947368	0.380952	0.566416
	-0.353971	0.921053	0.380952	0.5401
	-0.348536	0.894737	0.380952	0.513784
	-0.325091	0.868421	0.380952	0.487469
	-0.292188	0.842105	0.380952	0.461153
	-0.274626	0.815789	0.380952	0.434837
	-0.266848	0.815789	0.333333	0.482456
	-0.262783	0.815789	0.285714	0.530075
	-0.257543	0.789474	0.285714	0.503759
	-0.232036	0.763158	0.285714	0.477444
	-0.196203	0.736842	0.285714	0.451128
	-0.168598	0.710526	0.285714	0.424812
	-0.151194	0.684211	0.285714	0.398496
	-0.148684	0.657895	0.285714	0.37218
	-0.129775	0.631579	0.285714	0.345865
	-0.10999	0.605263	0.285714	0.319549
	-0.101368	0.578947	0.285714	0.293233
	-0.0776361	0.578947	0.238095	0.340852
	-0.0607974	0.578947	0.190476	0.388471
	-0.0339532	0.578947	0.142857	0.43609
	0.0144051	0.578947	0.0952381	0.483709
	0.0474145	0.552632	0.0952381	0.457393
	0.0608616	0.526316	0.0952381	0.431078
	0.0737662	0.5	0.0952381	0.404762
	0.0881377	0.473684	0.0952381	0.378446
	0.11098	0.473684	0.047619	0.426065
	0.139239	0.447368	0.047619	0.399749
	0.15361	0.421053	0.047619	0.373434
	0.166816	0.394737	0.047619	0.347118
	0.185664	0.368421	0.047619	0.320802
	0.199358	0.368421	0	0.368421
	0.234839	0.342105	0	0.342105
	0.282112	0.315789	0	0.315789
	0.298321	0.289474	0	0.289474
	0.303003	0.263158	0	0.263158
	0.308394	0.236842	0	0.236842
	0.315219	0.210526	0	0.210526
	0.326978	0.184211	0	0.184211
	0.34604	0.157895	0	0.157895
	0.389595	0.131579	0	0.131579
	0.424777	0.105263	0	0.105263
	0.433359	0.0789474	0	0.0789474
	0.448206	0.0526316	0	0.0526316
	0.487296	0.0263158	0	0.0263158
	1.51646	0	0	0
3-Hydroxyvalerylcarnitine	-2.52336	1	1	0
	-1.49367	0.973684	1	-0.0263158
	-1.2451	0.947368	1	-0.0526316
	-1.01646	0.921053	1	-0.0789474
	-0.99571	0.894737	1	-0.105263
	-0.96459	0.868421	1	-0.131579
	-0.910401	0.842105	1	-0.157895
	-0.810639	0.815789	1	-0.184211
	-0.736031	0.789474	1	-0.210526
	-0.723188	0.763158	1	-0.236842
	-0.717633	0.736842	1	-0.263158
	-0.713556	0.710526	1	-0.289474
	-0.709787	0.710526	0.952381	-0.241855
	-0.707428	0.684211	0.952381	-0.26817
	-0.699216	0.657895	0.952381	-0.294486
	-0.688134	0.631579	0.952381	-0.320802
	-0.645884	0.605263	0.952381	-0.347118
	-0.557455	0.578947	0.952381	-0.373434
	-0.505961	0.552632	0.952381	-0.399749
	-0.502078	0.526316	0.952381	-0.426065
	-0.495247	0.5	0.952381	-0.452381
	-0.485118	0.473684	0.952381	-0.478697
	-0.454798	0.447368	0.952381	-0.505013
	-0.422091	0.421053	0.952381	-0.531328
	-0.409975	0.394737	0.952381	-0.557644
	-0.392556	0.394737	0.904762	-0.510025
	-0.37023	0.368421	0.904762	-0.536341
	-0.354375	0.368421	0.857143	-0.488722
	-0.342301	0.368421	0.809524	-0.441103
	-0.33522	0.342105	0.809524	-0.467419
	-0.32331	0.315789	0.809524	-0.493734
	-0.305727	0.315789	0.761905	-0.446115
	-0.273658	0.289474	0.761905	-0.472431
	-0.226982	0.263158	0.761905	-0.498747
	-0.203657	0.236842	0.761905	-0.525063
	-0.198916	0.236842	0.714286	-0.477444
	-0.187719	0.236842	0.666667	-0.429825
	-0.179054	0.210526	0.666667	-0.45614
	-0.166578	0.184211	0.666667	-0.482456
	-0.154058	0.184211	0.619048	-0.434837
	-0.145501	0.157895	0.619048	-0.461153
	-0.134274	0.157895	0.571429	-0.413534
	-0.12849	0.131579	0.571429	-0.43985
	-0.118809	0.131579	0.52381	-0.392231
	-0.0798625	0.131579	0.47619	-0.344612
	-0.0310501	0.105263	0.47619	-0.370927
	0.0324103	0.0789474	0.47619	-0.397243
	0.0899633	0.0526316	0.47619	-0.423559
	0.141153	0.0526316	0.428571	-0.37594
	0.197805	0.0263158	0.428571	-0.402256
	0.221778	0.0263158	0.380952	-0.354637
	0.232799	0	0.380952	-0.380952
	0.264087	0	0.333333	-0.333333
	0.393402	0	0.285714	-0.285714
	0.495673	0	0.238095	-0.238095
	0.517789	0	0.190476	-0.190476
	0.557303	0	0.142857	-0.142857
	0.621559	0	0.0952381	-0.0952381
	0.81121	0	0.047619	-0.047619
	1.95401	0	0	0
Arginine	-1.89365	1	1	0
	-0.857208	1	0.952381	0.047619
	-0.702443	1	0.904762	0.0952381
	-0.513625	1	0.857143	0.142857
	-0.439423	0.973684	0.857143	0.116541
	-0.42087	0.973684	0.809524	0.16416
	-0.390045	0.973684	0.761905	0.211779
	-0.360213	0.973684	0.714286	0.259398
	-0.327526	0.973684	0.666667	0.307018
	-0.290657	0.973684	0.619048	0.354637
	-0.266818	0.973684	0.571429	0.402256
	-0.254479	0.973684	0.52381	0.449875
	-0.246082	0.947368	0.52381	0.423559
	-0.242555	0.921053	0.52381	0.397243
	-0.231447	0.894737	0.52381	0.370927
	-0.214134	0.894737	0.47619	0.418546
	-0.202498	0.868421	0.47619	0.392231
	-0.167421	0.868421	0.428571	0.43985
	-0.136075	0.842105	0.428571	0.413534
	-0.134297	0.842105	0.380952	0.461153
	-0.132533	0.842105	0.333333	0.508772
	-0.129695	0.815789	0.333333	0.482456
	-0.123553	0.789474	0.333333	0.45614
	-0.115593	0.763158	0.333333	0.429825
	-0.104877	0.763158	0.285714	0.477444
	-0.095241	0.736842	0.285714	0.451128
	-0.0752826	0.736842	0.238095	0.498747
	-0.0572324	0.710526	0.238095	0.472431
	-0.048827	0.684211	0.238095	0.446115
	-0.0369281	0.657895	0.238095	0.419799
	-0.029184	0.631579	0.238095	0.393484
	-0.0154068	0.631579	0.190476	0.441103
	-0.00393044	0.605263	0.190476	0.414787
	-0.00196807	0.605263	0.142857	0.462406
	0.0017933	0.578947	0.142857	0.43609
	0.0060912	0.552632	0.142857	0.409774
	0.00941979	0.552632	0.0952381	0.457393
	0.0120941	0.552632	0.047619	0.505013
	0.0243278	0.552632	0	0.552632
	0.0414565	0.526316	0	0.526316
	0.0504789	0.5	0	0.5
	0.0580398	0.473684	0	0.473684
	0.0681304	0.447368	0	0.447368
	0.0734542	0.421053	0	0.421053
	0.0767379	0.394737	0	0.394737
	0.0815461	0.368421	0	0.368421
	0.090534	0.342105	0	0.342105
	0.0998544	0.315789	0	0.315789
	0.110392	0.289474	0	0.289474
	0.122449	0.263158	0	0.263158
	0.126528	0.236842	0	0.236842
	0.133952	0.210526	0	0.210526
	0.161226	0.184211	0	0.184211
	0.2025	0.157895	0	0.157895
	0.23741	0.131579	0	0.131579
	0.254864	0.105263	0	0.105263
	0.289647	0.0789474	0	0.0789474
	0.358652	0.0526316	0	0.0526316
	0.413775	0.0263158	0	0.0263158
	1.4312	0	0	0
3-Hydroxytetradecenoylcarnitine	-2.80901	1	1	0
	-1.66872	0.973684	1	-0.0263158
	-1.52173	0.947368	1	-0.0526316
	-1.49434	0.921053	1	-0.0789474
	-1.4163	0.894737	1	-0.105263
	-1.31207	0.894737	0.952381	-0.0576441
	-1.25176	0.868421	0.952381	-0.0839599
	-1.20538	0.842105	0.952381	-0.110276
	-1.13404	0.815789	0.952381	-0.136591
	-0.97614	0.789474	0.952381	-0.162907
	-0.850309	0.763158	0.952381	-0.189223
	-0.802117	0.736842	0.952381	-0.215539
	-0.758927	0.710526	0.952381	-0.241855
	-0.753382	0.684211	0.952381	-0.26817
	-0.744324	0.657895	0.952381	-0.294486
	-0.739405	0.631579	0.952381	-0.320802
	-0.738971	0.605263	0.952381	-0.347118
	-0.724028	0.578947	0.952381	-0.373434
	-0.704472	0.552632	0.952381	-0.399749
	-0.676349	0.526316	0.952381	-0.426065
	-0.647933	0.526316	0.904762	-0.378446
	-0.627478	0.526316	0.857143	-0.330827
	-0.582998	0.5	0.857143	-0.357143
	-0.541547	0.473684	0.857143	-0.383459
	-0.517037	0.447368	0.857143	-0.409774
	-0.498568	0.421053	0.857143	-0.43609
	-0.487354	0.421053	0.809524	-0.388471
	-0.478953	0.394737	0.809524	-0.414787
	-0.452849	0.368421	0.809524	-0.441103
	-0.417478	0.342105	0.809524	-0.467419
	-0.399625	0.315789	0.809524	-0.493734
	-0.387469	0.315789	0.761905	-0.446115
	-0.379368	0.289474	0.761905	-0.472431
	-0.333211	0.289474	0.714286	-0.424812
	-0.276628	0.263158	0.714286	-0.451128
	-0.246955	0.236842	0.714286	-0.477444
	-0.228667	0.210526	0.714286	-0.503759
	-0.192739	0.184211	0.714286	-0.530075
	-0.107712	0.157895	0.714286	-0.556391
	-0.0482083	0.131579	0.714286	-0.582707
	-0.0307849	0.105263	0.714286	-0.609023
	-0.0119561	0.0789474	0.714286	-0.635338
	0.0321985	0.0526316	0.714286	-0.661654
	0.0741978	0.0526316	0.666667	-0.614035
	0.0998169	0.0526316	0.619048	-0.566416
	0.140159	0.0526316	0.571429	-0.518797
	0.165367	0.0526316	0.52381	-0.471178
	0.178472	0.0526316	0.47619	-0.423559
	0.225666	0.0263158	0.47619	-0.449875
	0.277092	0.0263158	0.428571	-0.402256
	0.294717	0.0263158	0.380952	-0.354637
	0.308316	0.0263158	0.333333	-0.307018
	0.412543	0.0263158	0.285714	-0.259398
	0.511303	0.0263158	0.238095	-0.211779
	0.561419	0	0.238095	-0.238095
	0.619695	0	0.190476	-0.190476
	0.650539	0	0.142857	-0.142857
	0.81945	0	0.0952381	-0.0952381
	1.29626	0	0.047619	-0.047619
	2.62005	0	0	0
3-Hydroxyhexadecanoylcarnitine	-3.11706	1	1	0
	-1.77001	0.973684	1	-0.0263158
	-1.3923	0.947368	1	-0.0526316
	-1.25942	0.921053	1	-0.0789474
	-1.15184	0.894737	1	-0.105263
	-1.11925	0.868421	1	-0.131579
	-1.03061	0.842105	1	-0.157895
	-0.953649	0.815789	1	-0.184211
	-0.919869	0.789474	1	-0.210526
	-0.871502	0.763158	1	-0.236842
	-0.831045	0.763158	0.952381	-0.189223
	-0.797729	0.736842	0.952381	-0.215539
	-0.772967	0.710526	0.952381	-0.241855
	-0.737469	0.684211	0.952381	-0.26817
	-0.698533	0.657895	0.952381	-0.294486
	-0.686742	0.631579	0.952381	-0.320802
	-0.675633	0.605263	0.952381	-0.347118
	-0.65886	0.578947	0.952381	-0.373434
	-0.633011	0.552632	0.952381	-0.399749
	-0.613737	0.526316	0.952381	-0.426065
	-0.602693	0.5	0.952381	-0.452381
	-0.593472	0.473684	0.952381	-0.478697
	-0.588242	0.447368	0.952381	-0.505013
	-0.573893	0.421053	0.952381	-0.531328
	-0.560165	0.421053	0.904762	-0.483709
	-0.554545	0.421053	0.857143	-0.43609
	-0.542957	0.394737	0.857143	-0.462406
	-0.530735	0.394737	0.809524	-0.414787
	-0.520328	0.368421	0.809524	-0.441103
	-0.515389	0.368421	0.761905	-0.393484
	-0.510368	0.368421	0.714286	-0.345865
	-0.505086	0.342105	0.714286	-0.37218
	-0.500376	0.315789	0.714286	-0.398496
	-0.48234	0.289474	0.714286	-0.424812
	-0.467184	0.263158	0.714286	-0.451128
	-0.451533	0.263158	0.666667	-0.403509
	-0.432597	0.236842	0.666667	-0.429825
	-0.392052	0.210526	0.666667	-0.45614
	-0.348124	0.184211	0.666667	-0.482456
	-0.308279	0.184211	0.619048	-0.434837
	-0.269217	0.157895	0.619048	-0.461153
	-0.249249	0.131579	0.619048	-0.487469
	-0.232259	0.105263	0.619048	-0.513784
	-0.178723	0.0789474	0.619048	-0.5401
	-0.12784	0.0789474	0.571429	-0.492481
	-0.11062	0.0789474	0.52381	-0.444862
	-0.0851666	0.0526316	0.52381	-0.471178
	-0.0699909	0.0263158	0.52381	-0.497494
	-0.0251314	0.0263158	0.47619	-0.449875
	0.0419124	0.0263158	0.428571	-0.402256
	0.0949581	0.0263158	0.380952	-0.354637
	0.160852	0.0263158	0.333333	-0.307018
	0.203122	0.0263158	0.285714	-0.259398
	0.222955	0.0263158	0.238095	-0.211779
	0.28978	0.0263158	0.190476	-0.16416
	0.379161	0.0263158	0.142857	-0.116541
	0.451488	0	0.142857	-0.142857
	0.695639	0	0.0952381	-0.0952381
	1.18452	0	0.047619	-0.047619
	2.46126	0	0	0
Succinyladenosine	-1.99912	1	1	0
	-0.971406	0.973684	1	-0.0263158
	-0.937221	0.947368	1	-0.0526316
	-0.917816	0.921053	1	-0.0789474
	-0.87158	0.894737	1	-0.105263
	-0.827718	0.868421	1	-0.131579
	-0.808242	0.868421	0.952381	-0.0839599
	-0.787291	0.842105	0.952381	-0.110276
	-0.748216	0.815789	0.952381	-0.136591
	-0.71393	0.789474	0.952381	-0.162907
	-0.702387	0.763158	0.952381	-0.189223
	-0.69777	0.763158	0.904762	-0.141604
	-0.693535	0.736842	0.904762	-0.16792
	-0.684194	0.710526	0.904762	-0.194236
	-0.674919	0.684211	0.904762	-0.220551
	-0.665398	0.657895	0.904762	-0.246867
	-0.658029	0.631579	0.904762	-0.273183
	-0.652497	0.605263	0.904762	-0.299499
	-0.639723	0.578947	0.904762	-0.325815
	-0.617108	0.552632	0.904762	-0.35213
	-0.599839	0.526316	0.904762	-0.378446
	-0.595626	0.5	0.904762	-0.404762
	-0.591161	0.473684	0.904762	-0.431078
	-0.58428	0.473684	0.857143	-0.383459
	-0.562879	0.447368	0.857143	-0.409774
	-0.538857	0.421053	0.857143	-0.43609
	-0.529927	0.394737	0.857143	-0.462406
	-0.518667	0.368421	0.857143	-0.488722
	-0.506933	0.342105	0.857143	-0.515038
	-0.492501	0.342105	0.809524	-0.467419
	-0.480118	0.342105	0.761905	-0.419799
	-0.468215	0.315789	0.761905	-0.446115
	-0.457611	0.315789	0.714286	-0.398496
	-0.451805	0.289474	0.714286	-0.424812
	-0.446005	0.263158	0.714286	-0.451128
	-0.423512	0.236842	0.714286	-0.477444
	-0.393111	0.210526	0.714286	-0.503759
	-0.365834	0.210526	0.666667	-0.45614
	-0.331315	0.184211	0.666667	-0.482456
	-0.314116	0.157895	0.666667	-0.508772
	-0.295483	0.131579	0.666667	-0.535088
	-0.268811	0.105263	0.666667	-0.561404
	-0.258354	0.0789474	0.666667	-0.587719
	-0.247695	0.0789474	0.619048	-0.5401
	-0.234468	0.0526316	0.619048	-0.566416
	-0.21379	0.0526316	0.571429	-0.518797
	-0.191895	0.0263158	0.571429	-0.545113
	-0.165338	0.0263158	0.52381	-0.497494
	-0.138601	0.0263158	0.47619	-0.449875
	-0.129672	0.0263158	0.428571	-0.402256
	-0.116732	0.0263158	0.380952	-0.354637
	-0.0726035	0.0263158	0.333333	-0.307018
	0.0341163	0	0.333333	-0.333333
	0.115027	0	0.285714	-0.285714
	0.149339	0	0.238095	-0.238095
	0.189267	0	0.190476	-0.190476
	0.238278	0	0.142857	-0.142857
	0.364903	0	0.0952381	-0.0952381
	0.560402	0	0.047619	-0.047619
	1.66308	0	0	0
Cystine	-3.3855	1	1	0
	-1.56829	1	0.952381	0.047619
	-0.689895	1	0.904762	0.0952381
	-0.626424	1	0.857143	0.142857
	-0.579689	1	0.809524	0.190476
	-0.496461	1	0.761905	0.238095
	-0.453835	1	0.714286	0.285714
	-0.434822	1	0.666667	0.333333
	-0.372884	1	0.619048	0.380952
	-0.323936	1	0.571429	0.428571
	-0.3053	0.973684	0.571429	0.402256
	-0.276708	0.973684	0.52381	0.449875
	-0.258538	0.947368	0.52381	0.423559
	-0.240149	0.921053	0.52381	0.397243
	-0.217162	0.894737	0.52381	0.370927
	-0.203499	0.868421	0.52381	0.344612
	-0.200007	0.842105	0.52381	0.318296
	-0.193802	0.842105	0.47619	0.365915
	-0.184801	0.842105	0.428571	0.413534
	-0.177677	0.842105	0.380952	0.461153
	-0.161172	0.842105	0.333333	0.508772
	-0.148281	0.842105	0.285714	0.556391
	-0.141997	0.815789	0.285714	0.530075
	-0.1266	0.789474	0.285714	0.503759
	-0.114634	0.763158	0.285714	0.477444
	-0.111311	0.736842	0.285714	0.451128
	-0.108092	0.710526	0.285714	0.424812
	-0.102868	0.710526	0.238095	0.472431
	-0.0983943	0.710526	0.190476	0.52005
	-0.0910899	0.684211	0.190476	0.493734
	-0.0829109	0.657895	0.190476	0.467419
	-0.0800058	0.657895	0.142857	0.515038
	-0.0660525	0.657895	0.0952381	0.562657
	-0.0521724	0.631579	0.0952381	0.536341
	-0.0513168	0.605263	0.0952381	0.510025
	-0.0490546	0.578947	0.0952381	0.483709
	-0.0421954	0.552632	0.0952381	0.457393
	-0.0358954	0.526316	0.0952381	0.431078
	-0.0328924	0.5	0.0952381	0.404762
	-0.0293465	0.473684	0.0952381	0.378446
	-0.0213181	0.447368	0.0952381	0.35213
	0.000850647	0.447368	0.047619	0.399749
	0.0239254	0.421053	0.047619	0.373434
	0.0365337	0.394737	0.047619	0.347118
	0.0433755	0.368421	0.047619	0.320802
	0.0474917	0.342105	0.047619	0.294486
	0.052804	0.315789	0.047619	0.26817
	0.0617312	0.289474	0.047619	0.241855
	0.0701285	0.263158	0.047619	0.215539
	0.0738317	0.236842	0.047619	0.189223
	0.0788378	0.210526	0.047619	0.162907
	0.0840326	0.184211	0.047619	0.136591
	0.0952301	0.157895	0.047619	0.110276
	0.107369	0.131579	0.047619	0.0839599
	0.123801	0.105263	0.047619	0.0576441
	0.148346	0.0789474	0.047619	0.0313283
	0.177848	0.0526316	0.047619	0.00501253
	0.201086	0.0263158	0.047619	-0.0213033
	0.280361	0.0263158	0	0.0263158
	1.35519	0	0	0
3-Hydroxytetradecadienoylcarnitine	-2.94897	1	1	0
	-1.76724	0.973684	1	-0.0263158
	-1.58102	0.947368	1	-0.0526316
	-1.53045	0.921053	1	-0.0789474
	-1.36778	0.894737	1	-0.105263
	-1.225	0.868421	1	-0.131579
	-1.17693	0.842105	1	-0.157895
	-1.09221	0.815789	1	-0.184211
	-1.00386	0.789474	1	-0.210526
	-0.925731	0.789474	0.952381	-0.162907
	-0.870746	0.763158	0.952381	-0.189223
	-0.810371	0.736842	0.952381	-0.215539
	-0.751695	0.736842	0.904762	-0.16792
	-0.744364	0.710526	0.904762	-0.194236
	-0.717639	0.684211	0.904762	-0.220551
	-0.69694	0.657895	0.904762	-0.246867
	-0.693073	0.631579	0.904762	-0.273183
	-0.687792	0.605263	0.904762	-0.299499
	-0.671547	0.578947	0.904762	-0.325815
	-0.651719	0.552632	0.904762	-0.35213
	-0.640713	0.526316	0.904762	-0.378446
	-0.619254	0.5	0.904762	-0.404762
	-0.596066	0.473684	0.904762	-0.431078
	-0.564858	0.447368	0.904762	-0.457393
	-0.50903	0.447368	0.857143	-0.409774
	-0.47507	0.421053	0.857143	-0.43609
	-0.461438	0.394737	0.857143	-0.462406
	-0.444906	0.368421	0.857143	-0.488722
	-0.410897	0.368421	0.809524	-0.441103
	-0.375067	0.342105	0.809524	-0.467419
	-0.357983	0.315789	0.809524	-0.493734
	-0.338618	0.289474	0.809524	-0.52005
	-0.306367	0.289474	0.761905	-0.472431
	-0.243962	0.289474	0.714286	-0.424812
	-0.200944	0.289474	0.666667	-0.377193
	-0.189499	0.263158	0.666667	-0.403509
	-0.136336	0.236842	0.666667	-0.429825
	-0.0886373	0.210526	0.666667	-0.45614
	-0.0793049	0.184211	0.666667	-0.482456
	-0.0660781	0.157895	0.666667	-0.508772
	-0.0454945	0.131579	0.666667	-0.535088
	-0.0293513	0.105263	0.666667	-0.561404
	0.0221362	0.105263	0.619048	-0.513784
	0.0899566	0.0789474	0.619048	-0.5401
	0.136922	0.0789474	0.571429	-0.492481
	0.170435	0.0526316	0.571429	-0.518797
	0.180872	0.0526316	0.52381	-0.471178
	0.198222	0.0526316	0.47619	-0.423559
	0.300565	0.0526316	0.428571	-0.37594
	0.394178	0.0526316	0.380952	-0.328321
	0.471463	0.0263158	0.380952	-0.354637
	0.559412	0.0263158	0.333333	-0.307018
	0.598542	0.0263158	0.285714	-0.259398
	0.664779	0.0263158	0.238095	-0.211779
	0.752151	0.0263158	0.190476	-0.16416
	0.830613	0.0263158	0.142857	-0.116541
	0.906467	0.0263158	0.0952381	-0.0689223
	1.04723	0	0.0952381	-0.0952381
	1.50871	0	0.047619	-0.047619
	2.87352	0	0	0
3-Hydroxyoctadecenoylcarnitine	-3.02912	1	1	0
	-1.79916	0.973684	1	-0.0263158
	-1.47905	0.947368	1	-0.0526316
	-1.37674	0.921053	1	-0.0789474
	-1.33341	0.894737	1	-0.105263
	-1.2548	0.868421	1	-0.131579
	-1.19111	0.842105	1	-0.157895
	-1.1684	0.815789	1	-0.184211
	-1.15308	0.815789	0.952381	-0.136591
	-1.13408	0.789474	0.952381	-0.162907
	-1.12132	0.763158	0.952381	-0.189223
	-1.10837	0.736842	0.952381	-0.215539
	-1.02581	0.710526	0.952381	-0.241855
	-0.935491	0.684211	0.952381	-0.26817
	-0.916491	0.657895	0.952381	-0.294486
	-0.910005	0.631579	0.952381	-0.320802
	-0.869307	0.605263	0.952381	-0.347118
	-0.820329	0.578947	0.952381	-0.373434
	-0.794411	0.552632	0.952381	-0.399749
	-0.766429	0.526316	0.952381	-0.426065
	-0.745844	0.526316	0.904762	-0.378446
	-0.726494	0.5	0.904762	-0.404762
	-0.70304	0.473684	0.904762	-0.431078
	-0.661211	0.473684	0.857143	-0.383459
	-0.622283	0.447368	0.857143	-0.409774
	-0.614248	0.421053	0.857143	-0.43609
	-0.606632	0.421053	0.809524	-0.388471
	-0.597638	0.394737	0.809524	-0.414787
	-0.579006	0.368421	0.809524	-0.441103
	-0.50228	0.342105	0.809524	-0.467419
	-0.429774	0.342105	0.761905	-0.419799
	-0.41275	0.342105	0.714286	-0.37218
	-0.403891	0.315789	0.714286	-0.398496
	-0.392714	0.315789	0.666667	-0.350877
	-0.381666	0.289474	0.666667	-0.377193
	-0.378908	0.263158	0.666667	-0.403509
	-0.328027	0.236842	0.666667	-0.429825
	-0.266431	0.210526	0.666667	-0.45614
	-0.238787	0.184211	0.666667	-0.482456
	-0.178809	0.184211	0.619048	-0.434837
	-0.120578	0.157895	0.619048	-0.461153
	-0.100543	0.131579	0.619048	-0.487469
	-0.0907743	0.105263	0.619048	-0.513784
	-0.064084	0.105263	0.571429	-0.466165
	-0.0213128	0.105263	0.52381	-0.418546
	0.0983515	0.0789474	0.52381	-0.444862
	0.198732	0.0526316	0.52381	-0.471178
	0.200242	0.0263158	0.52381	-0.497494
	0.207089	0.0263158	0.47619	-0.449875
	0.234436	0.0263158	0.428571	-0.402256
	0.26915	0.0263158	0.380952	-0.354637
	0.336967	0.0263158	0.333333	-0.307018
	0.482881	0.0263158	0.285714	-0.259398
	0.627698	0.0263158	0.238095	-0.211779
	0.693974	0	0.238095	-0.238095
	0.73947	0	0.190476	-0.190476
	0.789722	0	0.142857	-0.142857
	0.999677	0	0.0952381	-0.0952381
	1.48751	0	0.047619	-0.047619
	2.78392	0	0	0
3-Hydroxyhexadecadienoylcarnitine	-3.05214	1	1	0
	-1.82277	0.973684	1	-0.0263158
	-1.43983	0.947368	1	-0.0526316
	-1.22582	0.921053	1	-0.0789474
	-1.15785	0.894737	1	-0.105263
	-1.13428	0.868421	1	-0.131579
	-1.06705	0.842105	1	-0.157895
	-1.01503	0.815789	1	-0.184211
	-1.00421	0.789474	1	-0.210526
	-0.99263	0.763158	1	-0.236842
	-0.981421	0.763158	0.952381	-0.189223
	-0.966472	0.736842	0.952381	-0.215539
	-0.944806	0.710526	0.952381	-0.241855
	-0.909103	0.684211	0.952381	-0.26817
	-0.868503	0.657895	0.952381	-0.294486
	-0.826435	0.631579	0.952381	-0.320802
	-0.791647	0.605263	0.952381	-0.347118
	-0.772034	0.578947	0.952381	-0.373434
	-0.724463	0.552632	0.952381	-0.399749
	-0.668008	0.526316	0.952381	-0.426065
	-0.627376	0.5	0.952381	-0.452381
	-0.58965	0.473684	0.952381	-0.478697
	-0.568319	0.447368	0.952381	-0.505013
	-0.541367	0.447368	0.904762	-0.457393
	-0.522408	0.447368	0.857143	-0.409774
	-0.508419	0.421053	0.857143	-0.43609
	-0.489875	0.421053	0.809524	-0.388471
	-0.462018	0.394737	0.809524	-0.414787
	-0.431865	0.368421	0.809524	-0.441103
	-0.39747	0.368421	0.761905	-0.393484
	-0.352177	0.342105	0.761905	-0.419799
	-0.310994	0.315789	0.761905	-0.446115
	-0.263923	0.289474	0.761905	-0.472431
	-0.210378	0.263158	0.761905	-0.498747
	-0.180742	0.236842	0.761905	-0.525063
	-0.169783	0.236842	0.714286	-0.477444
	-0.141403	0.210526	0.714286	-0.503759
	-0.115064	0.210526	0.666667	-0.45614
	-0.10437	0.184211	0.666667	-0.482456
	-0.0798531	0.184211	0.619048	-0.434837
	-0.0264969	0.157895	0.619048	-0.461153
	0.0307649	0.131579	0.619048	-0.487469
	0.0794804	0.131579	0.571429	-0.43985
	0.108305	0.105263	0.571429	-0.466165
	0.14375	0.105263	0.52381	-0.418546
	0.197967	0.105263	0.47619	-0.370927
	0.22326	0.0789474	0.47619	-0.397243
	0.240278	0.0789474	0.428571	-0.349624
	0.257701	0.0789474	0.380952	-0.302005
	0.26111	0.0526316	0.380952	-0.328321
	0.265307	0.0526316	0.333333	-0.280702
	0.27292	0.0526316	0.285714	-0.233083
	0.363112	0.0526316	0.238095	-0.185464
	0.456085	0.0263158	0.238095	-0.211779
	0.473316	0.0263158	0.190476	-0.16416
	0.629108	0.0263158	0.142857	-0.116541
	0.803023	0.0263158	0.0952381	-0.0689223
	1.09623	0	0.0952381	-0.0952381
	1.64242	0	0.047619	-0.047619
	2.92277	0	0	0
Glycyl-phenylalanine	-2.6402	1	1	0
	-1.42374	1	0.952381	0.047619
	-1.19519	1	0.904762	0.0952381
	-1.02289	1	0.857143	0.142857
	-0.828181	1	0.809524	0.190476
	-0.777453	1	0.761905	0.238095
	-0.746962	0.973684	0.761905	0.211779
	-0.703735	0.973684	0.714286	0.259398
	-0.673047	0.973684	0.666667	0.307018
	-0.666275	0.947368	0.666667	0.280702
	-0.630805	0.947368	0.619048	0.328321
	-0.573185	0.947368	0.571429	0.37594
	-0.526881	0.947368	0.52381	0.423559
	-0.476604	0.947368	0.47619	0.471178
	-0.443942	0.921053	0.47619	0.444862
	-0.426121	0.894737	0.47619	0.418546
	-0.407378	0.894737	0.428571	0.466165
	-0.389966	0.868421	0.428571	0.43985
	-0.371786	0.868421	0.380952	0.487469
	-0.358596	0.842105	0.380952	0.461153
	-0.340653	0.842105	0.333333	0.508772
	-0.331792	0.815789	0.333333	0.482456
	-0.315079	0.815789	0.285714	0.530075
	-0.285896	0.815789	0.238095	0.577694
	-0.272274	0.815789	0.190476	0.625313
	-0.265565	0.789474	0.190476	0.598997
	-0.25118	0.763158	0.190476	0.572682
	-0.236464	0.736842	0.190476	0.546366
	-0.203132	0.710526	0.190476	0.52005
	-0.169874	0.684211	0.190476	0.493734
	-0.144563	0.657895	0.190476	0.467419
	-0.12105	0.631579	0.190476	0.441103
	-0.115773	0.605263	0.190476	0.414787
	-0.110535	0.578947	0.190476	0.388471
	-0.0729925	0.552632	0.190476	0.362155
	-0.021864	0.526316	0.190476	0.33584
	-0.00112725	0.5	0.190476	0.309524
	0.00202522	0.473684	0.190476	0.283208
	0.0082494	0.447368	0.190476	0.256892
	0.0197174	0.421053	0.190476	0.230576
	0.038728	0.394737	0.190476	0.204261
	0.0570821	0.368421	0.190476	0.177945
	0.0811997	0.368421	0.142857	0.225564
	0.107917	0.342105	0.142857	0.199248
	0.12126	0.315789	0.142857	0.172932
	0.127569	0.315789	0.0952381	0.220551
	0.129645	0.315789	0.047619	0.26817
	0.157386	0.315789	0	0.315789
	0.193394	0.289474	0	0.289474
	0.204322	0.263158	0	0.263158
	0.231994	0.236842	0	0.236842
	0.280395	0.210526	0	0.210526
	0.303842	0.184211	0	0.184211
	0.306884	0.157895	0	0.157895
	0.318038	0.131579	0	0.131579
	0.390799	0.105263	0	0.105263
	0.49703	0.0789474	0	0.0789474
	0.551695	0.0526316	0	0.0526316
	0.580956	0.0263158	0	0.0263158
	1.59822	0	0	0
Pantothenate	-2.19906	1	1	0
	-1.13814	0.973684	1	-0.0263158
	-1.06536	0.973684	0.952381	0.0213033
	-1.03795	0.947368	0.952381	-0.00501253
	-1.00685	0.921053	0.952381	-0.0313283
	-0.978672	0.894737	0.952381	-0.0576441
	-0.940503	0.868421	0.952381	-0.0839599
	-0.910135	0.842105	0.952381	-0.110276
	-0.900928	0.842105	0.904762	-0.0626566
	-0.89614	0.815789	0.904762	-0.0889724
	-0.893572	0.789474	0.904762	-0.115288
	-0.881646	0.763158	0.904762	-0.141604
	-0.8661	0.736842	0.904762	-0.16792
	-0.854658	0.710526	0.904762	-0.194236
	-0.845486	0.684211	0.904762	-0.220551
	-0.828258	0.657895	0.904762	-0.246867
	-0.800117	0.657895	0.857143	-0.199248
	-0.770107	0.631579	0.857143	-0.225564
	-0.752647	0.605263	0.857143	-0.25188
	-0.723004	0.578947	0.857143	-0.278195
	-0.683802	0.552632	0.857143	-0.304511
	-0.660848	0.526316	0.857143	-0.330827
	-0.647719	0.5	0.857143	-0.357143
	-0.642317	0.473684	0.857143	-0.383459
	-0.632887	0.447368	0.857143	-0.409774
	-0.621244	0.421053	0.857143	-0.43609
	-0.612333	0.394737	0.857143	-0.462406
	-0.596419	0.394737	0.809524	-0.414787
	-0.576404	0.368421	0.809524	-0.441103
	-0.564268	0.342105	0.809524	-0.467419
	-0.550287	0.315789	0.809524	-0.493734
	-0.506889	0.289474	0.809524	-0.52005
	-0.466134	0.263158	0.809524	-0.546366
	-0.440157	0.236842	0.809524	-0.572682
	-0.396218	0.210526	0.809524	-0.598997
	-0.360825	0.184211	0.809524	-0.625313
	-0.337996	0.157895	0.809524	-0.651629
	-0.323653	0.131579	0.809524	-0.677945
	-0.320124	0.131579	0.761905	-0.630326
	-0.303028	0.131579	0.714286	-0.582707
	-0.273948	0.131579	0.666667	-0.535088
	-0.258029	0.131579	0.619048	-0.487469
	-0.250899	0.131579	0.571429	-0.43985
	-0.241496	0.105263	0.571429	-0.466165
	-0.234628	0.0789474	0.571429	-0.492481
	-0.218559	0.0789474	0.52381	-0.444862
	-0.17858	0.0789474	0.47619	-0.397243
	-0.142929	0.0789474	0.428571	-0.349624
	-0.130647	0.0789474	0.380952	-0.302005
	-0.119016	0.0789474	0.333333	-0.254386
	-0.0665002	0.0526316	0.333333	-0.280702
	-0.0155535	0.0526316	0.285714	-0.233083
	0.0109674	0.0263158	0.285714	-0.259398
	0.0698677	0.0263158	0.238095	-0.211779
	0.177027	0.0263158	0.190476	-0.16416
	0.259259	0.0263158	0.142857	-0.116541
	0.303719	0	0.142857	-0.142857
	0.367518	0	0.0952381	-0.0952381
	0.513253	0	0.047619	-0.047619
	1.62414	0	0	0
Porphobilinogen	-1.38432	1	1	0
	-0.304924	1	0.952381	0.047619
	-0.214058	0.973684	0.952381	0.0213033
	-0.200221	0.973684	0.904762	0.0689223
	-0.194087	0.947368	0.904762	0.0426065
	-0.174627	0.947368	0.857143	0.0902256
	-0.158862	0.921053	0.857143	0.0639098
	-0.152956	0.921053	0.809524	0.111529
	-0.138531	0.921053	0.761905	0.159148
	-0.128486	0.921053	0.714286	0.206767
	-0.118808	0.921053	0.666667	0.254386
	-0.106553	0.894737	0.666667	0.22807
	-0.10148	0.868421	0.666667	0.201754
	-0.0992361	0.868421	0.619048	0.249373
	-0.0948832	0.868421	0.571429	0.296992
	-0.088568	0.868421	0.52381	0.344612
	-0.0822131	0.868421	0.47619	0.392231
	-0.078662	0.868421	0.428571	0.43985
	-0.0717998	0.842105	0.428571	0.413534
	-0.0650301	0.842105	0.380952	0.461153
	-0.0628124	0.842105	0.333333	0.508772
	-0.0587934	0.842105	0.285714	0.556391
	-0.0560999	0.842105	0.238095	0.60401
	-0.0553087	0.842105	0.190476	0.651629
	-0.0505484	0.815789	0.190476	0.625313
	-0.0458659	0.789474	0.190476	0.598997
	-0.0433644	0.763158	0.190476	0.572682
	-0.0395737	0.736842	0.190476	0.546366
	-0.0329814	0.710526	0.190476	0.52005
	-0.0263857	0.684211	0.190476	0.493734
	-0.0223187	0.657895	0.190476	0.467419
	-0.0169952	0.631579	0.190476	0.441103
	-0.0140451	0.631579	0.142857	0.488722
	-0.0124405	0.605263	0.142857	0.462406
	-0.00523635	0.578947	0.142857	0.43609
	0.00232829	0.552632	0.142857	0.409774
	0.00576564	0.526316	0.142857	0.383459
	0.0112212	0.5	0.142857	0.357143
	0.0202941	0.473684	0.142857	0.330827
	0.0290542	0.447368	0.142857	0.304511
	0.0324161	0.421053	0.142857	0.278195
	0.0334335	0.394737	0.142857	0.25188
	0.0366807	0.368421	0.142857	0.225564
	0.0456093	0.368421	0.0952381	0.273183
	0.0549654	0.342105	0.0952381	0.246867
	0.0594909	0.342105	0.047619	0.294486
	0.0631496	0.342105	0	0.342105
	0.069112	0.315789	0	0.315789
	0.0752439	0.289474	0	0.289474
	0.0779599	0.263158	0	0.263158
	0.0850745	0.236842	0	0.236842
	0.0956226	0.210526	0	0.210526
	0.10013	0.184211	0	0.184211
	0.107023	0.157895	0	0.157895
	0.120282	0.131579	0	0.131579
	0.138301	0.105263	0	0.105263
	0.153841	0.0789474	0	0.0789474
	0.16446	0.0526316	0	0.0526316
	0.181894	0.0263158	0	0.0263158
	1.19292	0	0	0
2-Hydroxyglutarate	-1.79309	1	1	0
	-0.776649	0.973684	1	-0.0263158
	-0.726167	0.973684	0.952381	0.0213033
	-0.650543	0.973684	0.904762	0.0689223
	-0.608905	0.947368	0.904762	0.0426065
	-0.604762	0.921053	0.904762	0.0162907
	-0.595383	0.921053	0.857143	0.0639098
	-0.583455	0.894737	0.857143	0.037594
	-0.559383	0.868421	0.857143	0.0112782
	-0.529297	0.842105	0.857143	-0.0150376
	-0.50362	0.815789	0.857143	-0.0413534
	-0.482905	0.789474	0.857143	-0.0676692
	-0.472324	0.763158	0.857143	-0.093985
	-0.467192	0.736842	0.857143	-0.120301
	-0.464362	0.710526	0.857143	-0.146617
	-0.456621	0.684211	0.857143	-0.172932
	-0.441383	0.657895	0.857143	-0.199248
	-0.432237	0.631579	0.857143	-0.225564
	-0.429824	0.605263	0.857143	-0.25188
	-0.425571	0.578947	0.857143	-0.278195
	-0.420293	0.552632	0.857143	-0.304511
	-0.413641	0.526316	0.857143	-0.330827
	-0.407172	0.5	0.857143	-0.357143
	-0.389715	0.473684	0.857143	-0.383459
	-0.347062	0.473684	0.809524	-0.33584
	-0.31384	0.447368	0.809524	-0.362155
	-0.303482	0.447368	0.761905	-0.314536
	-0.297347	0.421053	0.761905	-0.340852
	-0.292944	0.394737	0.761905	-0.367168
	-0.286822	0.368421	0.761905	-0.393484
	-0.276773	0.342105	0.761905	-0.419799
	-0.25587	0.315789	0.761905	-0.446115
	-0.237339	0.289474	0.761905	-0.472431
	-0.228054	0.263158	0.761905	-0.498747
	-0.213195	0.236842	0.761905	-0.525063
	-0.198644	0.236842	0.714286	-0.477444
	-0.174333	0.210526	0.714286	-0.503759
	-0.153671	0.184211	0.714286	-0.530075
	-0.144367	0.157895	0.714286	-0.556391
	-0.100809	0.131579	0.714286	-0.582707
	-0.0583378	0.105263	0.714286	-0.609023
	-0.000882708	0.0789474	0.714286	-0.635338
	0.0526727	0.0789474	0.666667	-0.587719
	0.0867494	0.0789474	0.619048	-0.5401
	0.127121	0.0526316	0.619048	-0.566416
	0.174864	0.0263158	0.619048	-0.592732
	0.224988	0.0263158	0.571429	-0.545113
	0.284674	0.0263158	0.52381	-0.497494
	0.33551	0.0263158	0.47619	-0.449875
	0.348538	0	0.47619	-0.47619
	0.399672	0	0.428571	-0.428571
	0.473098	0	0.380952	-0.380952
	0.550725	0	0.333333	-0.333333
	0.616346	0	0.285714	-0.285714
	0.67193	0	0.238095	-0.238095
	0.733689	0	0.190476	-0.190476
	0.800125	0	0.142857	-0.142857
	0.947824	0	0.0952381	-0.0952381
	1.13689	0	0.047619	-0.047619
	2.21837	0	0	0
3-Hydroxyhexadecenoylcarnitine	-3.13686	1	1	0
	-1.94202	0.973684	1	-0.0263158
	-1.6715	0.947368	1	-0.0526316
	-1.571	0.921053	1	-0.0789474
	-1.52972	0.894737	1	-0.105263
	-1.42343	0.868421	1	-0.131579
	-1.25826	0.842105	1	-0.157895
	-1.17956	0.815789	1	-0.184211
	-1.15259	0.815789	0.952381	-0.136591
	-1.08233	0.789474	0.952381	-0.162907
	-1.02835	0.789474	0.904762	-0.115288
	-1.01793	0.789474	0.857143	-0.0676692
	-1.0006	0.763158	0.857143	-0.093985
	-0.961722	0.736842	0.857143	-0.120301
	-0.902904	0.710526	0.857143	-0.146617
	-0.824433	0.684211	0.857143	-0.172932
	-0.776611	0.657895	0.857143	-0.199248
	-0.762806	0.631579	0.857143	-0.225564
	-0.745032	0.605263	0.857143	-0.25188
	-0.729135	0.578947	0.857143	-0.278195
	-0.717237	0.552632	0.857143	-0.304511
	-0.690999	0.552632	0.809524	-0.256892
	-0.62827	0.526316	0.809524	-0.283208
	-0.582391	0.5	0.809524	-0.309524
	-0.559135	0.473684	0.809524	-0.33584
	-0.531937	0.447368	0.809524	-0.362155
	-0.508312	0.421053	0.809524	-0.388471
	-0.481836	0.394737	0.809524	-0.414787
	-0.4667	0.394737	0.761905	-0.367168
	-0.445352	0.368421	0.761905	-0.393484
	-0.419614	0.368421	0.714286	-0.345865
	-0.41264	0.342105	0.714286	-0.37218
	-0.406191	0.315789	0.714286	-0.398496
	-0.39018	0.289474	0.714286	-0.424812
	-0.341937	0.263158	0.714286	-0.451128
	-0.301173	0.236842	0.714286	-0.477444
	-0.269154	0.210526	0.714286	-0.503759
	-0.210139	0.184211	0.714286	-0.530075
	-0.156074	0.184211	0.666667	-0.482456
	-0.0913229	0.157895	0.666667	-0.508772
	-0.00271488	0.131579	0.666667	-0.535088
	0.0523023	0.105263	0.666667	-0.561404
	0.0616626	0.0789474	0.666667	-0.587719
	0.0671402	0.0789474	0.619048	-0.5401
	0.07885	0.0526316	0.619048	-0.566416
	0.0945494	0.0526316	0.571429	-0.518797
	0.113173	0.0526316	0.52381	-0.471178
	0.13598	0.0526316	0.47619	-0.423559
	0.177281	0.0263158	0.47619	-0.449875
	0.253414	0.0263158	0.428571	-0.402256
	0.305483	0.0263158	0.380952	-0.354637
	0.334099	0.0263158	0.333333	-0.307018
	0.368055	0.0263158	0.285714	-0.259398
	0.42172	0.0263158	0.238095	-0.211779
	0.545925	0	0.238095	-0.238095
	0.694404	0	0.190476	-0.190476
	0.822985	0	0.142857	-0.142857
	1.09	0	0.0952381	-0.0952381
	1.59193	0	0.047619	-0.047619
	2.88945	0	0	0
Glycine	-2.08731	1	1	0
	-0.949519	1	0.952381	0.047619
	-0.759522	1	0.904762	0.0952381
	-0.703653	1	0.857143	0.142857
	-0.662118	1	0.809524	0.190476
	-0.620706	1	0.761905	0.238095
	-0.608219	1	0.714286	0.285714
	-0.593317	1	0.666667	0.333333
	-0.579798	0.973684	0.666667	0.307018
	-0.562994	0.973684	0.619048	0.354637
	-0.55212	0.973684	0.571429	0.402256
	-0.500298	0.973684	0.52381	0.449875
	-0.441684	0.973684	0.47619	0.497494
	-0.425796	0.973684	0.428571	0.545113
	-0.414497	0.973684	0.380952	0.592732
	-0.403702	0.947368	0.380952	0.566416
	-0.392254	0.947368	0.333333	0.614035
	-0.382423	0.947368	0.285714	0.661654
	-0.364516	0.921053	0.285714	0.635338
	-0.340965	0.894737	0.285714	0.609023
	-0.328046	0.894737	0.238095	0.656642
	-0.321946	0.894737	0.190476	0.704261
	-0.295154	0.868421	0.190476	0.677945
	-0.247943	0.868421	0.142857	0.725564
	-0.210703	0.868421	0.0952381	0.773183
	-0.173976	0.868421	0.047619	0.820802
	-0.140015	0.842105	0.047619	0.794486
	-0.103739	0.815789	0.047619	0.76817
	-0.0571406	0.789474	0.047619	0.741855
	-0.0368096	0.763158	0.047619	0.715539
	-0.0248764	0.736842	0.047619	0.689223
	-0.00544664	0.710526	0.047619	0.662907
	0.0143097	0.684211	0.047619	0.636591
	0.0305794	0.657895	0.047619	0.610276
	0.0360546	0.631579	0.047619	0.58396
	0.0422505	0.631579	0	0.631579
	0.0549101	0.605263	0	0.605263
	0.0730287	0.578947	0	0.578947
	0.0840836	0.552632	0	0.552632
	0.086567	0.526316	0	0.526316
	0.093012	0.5	0	0.5
	0.104704	0.473684	0	0.473684
	0.115386	0.447368	0	0.447368
	0.122317	0.421053	0	0.421053
	0.129524	0.394737	0	0.394737
	0.135666	0.368421	0	0.368421
	0.137897	0.342105	0	0.342105
	0.159405	0.315789	0	0.315789
	0.209881	0.289474	0	0.289474
	0.246308	0.263158	0	0.263158
	0.258788	0.236842	0	0.236842
	0.264295	0.210526	0	0.210526
	0.264844	0.184211	0	0.184211
	0.281933	0.157895	0	0.157895
	0.299963	0.131579	0	0.131579
	0.313058	0.105263	0	0.105263
	0.35588	0.0789474	0	0.0789474
	0.411678	0.0526316	0	0.0526316
	0.442634	0.0263158	0	0.0263158
	1.44859	0	0	0
Asparagine	-1.94943	1	1	0
	-0.894413	1	0.952381	0.047619
	-0.808224	1	0.904762	0.0952381
	-0.651532	1	0.857143	0.142857
	-0.521348	1	0.809524	0.190476
	-0.51542	1	0.761905	0.238095
	-0.503688	1	0.714286	0.285714
	-0.484507	0.973684	0.714286	0.259398
	-0.43496	0.973684	0.666667	0.307018
	-0.378482	0.947368	0.666667	0.280702
	-0.355819	0.947368	0.619048	0.328321
	-0.345844	0.921053	0.619048	0.302005
	-0.330243	0.921053	0.571429	0.349624
	-0.297315	0.894737	0.571429	0.323308
	-0.264785	0.894737	0.52381	0.370927
	-0.251489	0.894737	0.47619	0.418546
	-0.241485	0.894737	0.428571	0.466165
	-0.231506	0.868421	0.428571	0.43985
	-0.230357	0.842105	0.428571	0.413534
	-0.228574	0.815789	0.428571	0.387218
	-0.214707	0.815789	0.380952	0.434837
	-0.191745	0.815789	0.333333	0.482456
	-0.178684	0.815789	0.285714	0.530075
	-0.175989	0.789474	0.285714	0.503759
	-0.167776	0.763158	0.285714	0.477444
	-0.148551	0.736842	0.285714	0.451128
	-0.125288	0.736842	0.238095	0.498747
	-0.112339	0.736842	0.190476	0.546366
	-0.110196	0.710526	0.190476	0.52005
	-0.09942	0.684211	0.190476	0.493734
	-0.07559	0.657895	0.190476	0.467419
	-0.0598409	0.631579	0.190476	0.441103
	-0.0521512	0.631579	0.142857	0.488722
	-0.0425834	0.605263	0.142857	0.462406
	-0.0299919	0.578947	0.142857	0.43609
	-0.0207742	0.552632	0.142857	0.409774
	-0.0170699	0.526316	0.142857	0.383459
	-0.00537112	0.5	0.142857	0.357143
	0.0113484	0.473684	0.142857	0.330827
	0.0233394	0.447368	0.142857	0.304511
	0.0403388	0.421053	0.142857	0.278195
	0.0628854	0.394737	0.142857	0.25188
	0.0806219	0.368421	0.142857	0.225564
	0.0933377	0.342105	0.142857	0.199248
	0.103375	0.315789	0.142857	0.172932
	0.119143	0.289474	0.142857	0.146617
	0.132745	0.263158	0.142857	0.120301
	0.160903	0.236842	0.142857	0.093985
	0.185753	0.236842	0.0952381	0.141604
	0.195259	0.210526	0.0952381	0.115288
	0.207541	0.184211	0.0952381	0.0889724
	0.214176	0.184211	0.047619	0.136591
	0.241665	0.157895	0.047619	0.110276
	0.266554	0.131579	0.047619	0.0839599
	0.268068	0.105263	0.047619	0.0576441
	0.295488	0.0789474	0.047619	0.0313283
	0.32359	0.0526316	0.047619	0.00501253
	0.394097	0.0263158	0.047619	-0.0213033
	0.488037	0	0.047619	-0.047619
	1.51303	0	0	0
Methionine	-1.81404	1	1	0
	-0.805219	1	0.952381	0.047619
	-0.780752	0.973684	0.952381	0.0213033
	-0.73136	0.973684	0.904762	0.0689223
	-0.678433	0.973684	0.857143	0.116541
	-0.634676	0.973684	0.809524	0.16416
	-0.593617	0.973684	0.761905	0.211779
	-0.558811	0.973684	0.714286	0.259398
	-0.527636	0.947368	0.714286	0.233083
	-0.508051	0.921053	0.714286	0.206767
	-0.491975	0.921053	0.666667	0.254386
	-0.443943	0.921053	0.619048	0.302005
	-0.403557	0.921053	0.571429	0.349624
	-0.387501	0.921053	0.52381	0.397243
	-0.366111	0.921053	0.47619	0.444862
	-0.356532	0.921053	0.428571	0.492481
	-0.34539	0.894737	0.428571	0.466165
	-0.332503	0.868421	0.428571	0.43985
	-0.310081	0.868421	0.380952	0.487469
	-0.291563	0.868421	0.333333	0.535088
	-0.285296	0.842105	0.333333	0.508772
	-0.268371	0.815789	0.333333	0.482456
	-0.249387	0.789474	0.333333	0.45614
	-0.235386	0.789474	0.285714	0.503759
	-0.214603	0.789474	0.238095	0.551378
	-0.199532	0.763158	0.238095	0.525063
	-0.18905	0.736842	0.238095	0.498747
	-0.171667	0.710526	0.238095	0.472431
	-0.153213	0.710526	0.190476	0.52005
	-0.134218	0.684211	0.190476	0.493734
	-0.125879	0.684211	0.142857	0.541353
	-0.100337	0.657895	0.142857	0.515038
	-0.0708919	0.631579	0.142857	0.488722
	-0.0620387	0.605263	0.142857	0.462406
	-0.0413747	0.578947	0.142857	0.43609
	-0.0203256	0.552632	0.142857	0.409774
	-0.00837646	0.526316	0.142857	0.383459
	0.0016963	0.5	0.142857	0.357143
	0.00595509	0.473684	0.142857	0.330827
	0.0075631	0.447368	0.142857	0.304511
	0.0173861	0.421053	0.142857	0.278195
	0.0355273	0.394737	0.142857	0.25188
	0.0443221	0.368421	0.142857	0.225564
	0.0457595	0.368421	0.0952381	0.273183
	0.0471033	0.342105	0.0952381	0.246867
	0.047874	0.315789	0.0952381	0.220551
	0.0556447	0.289474	0.0952381	0.194236
	0.0783011	0.263158	0.0952381	0.16792
	0.0961132	0.236842	0.0952381	0.141604
	0.104878	0.210526	0.0952381	0.115288
	0.111482	0.184211	0.0952381	0.0889724
	0.135405	0.157895	0.0952381	0.0626566
	0.163416	0.131579	0.0952381	0.0363409
	0.184676	0.105263	0.0952381	0.0100251
	0.221829	0.105263	0.047619	0.0576441
	0.242721	0.105263	0	0.105263
	0.314447	0.0789474	0	0.0789474
	0.391981	0.0526316	0	0.0526316
	0.417409	0.0263158	0	0.0263158
	1.43624	0	0	0
2-Hydroxyisovalerate	-2.09956	1	1	0
	-0.947559	0.973684	1	-0.0263158
	-0.768325	0.947368	1	-0.0526316
	-0.738243	0.921053	1	-0.0789474
	-0.733154	0.894737	1	-0.105263
	-0.726996	0.868421	1	-0.131579
	-0.721448	0.842105	1	-0.157895
	-0.715113	0.842105	0.952381	-0.110276
	-0.70684	0.842105	0.904762	-0.0626566
	-0.69835	0.815789	0.904762	-0.0889724
	-0.683257	0.789474	0.904762	-0.115288
	-0.649025	0.763158	0.904762	-0.141604
	-0.616459	0.736842	0.904762	-0.16792
	-0.596174	0.710526	0.904762	-0.194236
	-0.564737	0.684211	0.904762	-0.220551
	-0.542174	0.657895	0.904762	-0.246867
	-0.535653	0.657895	0.857143	-0.199248
	-0.529033	0.631579	0.857143	-0.225564
	-0.524604	0.605263	0.857143	-0.25188
	-0.51056	0.605263	0.809524	-0.204261
	-0.494638	0.578947	0.809524	-0.230576
	-0.486405	0.552632	0.809524	-0.256892
	-0.480605	0.552632	0.761905	-0.209273
	-0.47839	0.526316	0.761905	-0.235589
	-0.469857	0.5	0.761905	-0.261905
	-0.456849	0.473684	0.761905	-0.288221
	-0.445334	0.447368	0.761905	-0.314536
	-0.426826	0.421053	0.761905	-0.340852
	-0.41275	0.394737	0.761905	-0.367168
	-0.391745	0.368421	0.761905	-0.393484
	-0.361698	0.342105	0.761905	-0.419799
	-0.350958	0.315789	0.761905	-0.446115
	-0.348357	0.289474	0.761905	-0.472431
	-0.3364	0.263158	0.761905	-0.498747
	-0.298004	0.236842	0.761905	-0.525063
	-0.26403	0.210526	0.761905	-0.551378
	-0.257802	0.210526	0.714286	-0.503759
	-0.251801	0.210526	0.666667	-0.45614
	-0.237426	0.184211	0.666667	-0.482456
	-0.219224	0.184211	0.619048	-0.434837
	-0.202923	0.184211	0.571429	-0.387218
	-0.190805	0.157895	0.571429	-0.413534
	-0.149827	0.157895	0.52381	-0.365915
	-0.100853	0.157895	0.47619	-0.318296
	-0.0802666	0.131579	0.47619	-0.344612
	-0.0532785	0.105263	0.47619	-0.370927
	-0.0260417	0.105263	0.428571	-0.323308
	-0.00648087	0.0789474	0.428571	-0.349624
	0.0231081	0.0789474	0.380952	-0.302005
	0.0414113	0.0526316	0.380952	-0.328321
	0.0908703	0.0526316	0.333333	-0.280702
	0.146962	0.0263158	0.333333	-0.307018
	0.158774	0.0263158	0.285714	-0.259398
	0.275472	0	0.285714	-0.285714
	0.440394	0	0.238095	-0.238095
	0.848074	0	0.190476	-0.190476
	1.33586	0	0.142857	-0.142857
	1.51846	0	0.0952381	-0.0952381
	1.57735	0	0.047619	-0.047619
	2.58693	0	0	0
Octanoylcarnitine	-2.82002	1	1	0
	-1.66447	1	0.952381	0.047619
	-1.43579	0.973684	0.952381	0.0213033
	-1.29703	0.973684	0.904762	0.0689223
	-1.19838	0.973684	0.857143	0.116541
	-1.09156	0.973684	0.809524	0.16416
	-0.996204	0.973684	0.761905	0.211779
	-0.971587	0.947368	0.761905	0.185464
	-0.949482	0.947368	0.714286	0.233083
	-0.888757	0.947368	0.666667	0.280702
	-0.844957	0.921053	0.666667	0.254386
	-0.822731	0.921053	0.619048	0.302005
	-0.758847	0.894737	0.619048	0.275689
	-0.711334	0.894737	0.571429	0.323308
	-0.658699	0.894737	0.52381	0.370927
	-0.598396	0.894737	0.47619	0.418546
	-0.54502	0.868421	0.47619	0.392231
	-0.495908	0.842105	0.47619	0.365915
	-0.454898	0.842105	0.428571	0.413534
	-0.414847	0.842105	0.380952	0.461153
	-0.405168	0.842105	0.333333	0.508772
	-0.397665	0.815789	0.333333	0.482456
	-0.381497	0.815789	0.285714	0.530075
	-0.368172	0.789474	0.285714	0.503759
	-0.356552	0.789474	0.238095	0.551378
	-0.295435	0.763158	0.238095	0.525063
	-0.243956	0.736842	0.238095	0.498747
	-0.239303	0.710526	0.238095	0.472431
	-0.235211	0.684211	0.238095	0.446115
	-0.208424	0.657895	0.238095	0.419799
	-0.172222	0.631579	0.238095	0.393484
	-0.134172	0.605263	0.238095	0.367168
	-0.103637	0.578947	0.238095	0.340852
	-0.100005	0.552632	0.238095	0.314536
	-0.0950735	0.552632	0.190476	0.362155
	-0.0825252	0.526316	0.190476	0.33584
	-0.0664	0.5	0.190476	0.309524
	-0.0552745	0.473684	0.190476	0.283208
	-0.0480523	0.447368	0.190476	0.256892
	-0.0434912	0.421053	0.190476	0.230576
	-0.00624163	0.394737	0.190476	0.204261
	0.0443294	0.368421	0.190476	0.177945
	0.0723429	0.368421	0.142857	0.225564
	0.0965257	0.342105	0.142857	0.199248
	0.111771	0.315789	0.142857	0.172932
	0.121106	0.315789	0.0952381	0.220551
	0.136022	0.289474	0.0952381	0.194236
	0.169164	0.263158	0.0952381	0.16792
	0.193426	0.236842	0.0952381	0.141604
	0.258845	0.236842	0.047619	0.189223
	0.34593	0.210526	0.047619	0.162907
	0.404303	0.184211	0.047619	0.136591
	0.461379	0.157895	0.047619	0.110276
	0.539928	0.131579	0.047619	0.0839599
	0.613429	0.105263	0.047619	0.0576441
	0.636138	0.0789474	0.047619	0.0313283
	0.686281	0.0789474	0	0.0789474
	0.747774	0.0526316	0	0.0526316
	1.10471	0.0263158	0	0.0263158
	2.44392	0	0	0
4-Hydroxyproline	-1.78867	1	1	0
	-0.746393	1	0.952381	0.047619
	-0.572695	1	0.904762	0.0952381
	-0.421882	1	0.857143	0.142857
	-0.390729	1	0.809524	0.190476
	-0.355709	1	0.761905	0.238095
	-0.326923	1	0.714286	0.285714
	-0.311892	1	0.666667	0.333333
	-0.299313	1	0.619048	0.380952
	-0.276299	1	0.571429	0.428571
	-0.251338	1	0.52381	0.47619
	-0.246138	0.973684	0.52381	0.449875
	-0.241813	0.947368	0.52381	0.423559
	-0.229267	0.921053	0.52381	0.397243
	-0.208148	0.894737	0.52381	0.370927
	-0.191453	0.894737	0.47619	0.418546
	-0.178204	0.894737	0.428571	0.466165
	-0.166022	0.894737	0.380952	0.513784
	-0.148652	0.894737	0.333333	0.561404
	-0.13405	0.894737	0.285714	0.609023
	-0.103248	0.868421	0.285714	0.582707
	-0.0666982	0.868421	0.238095	0.630326
	-0.0604878	0.868421	0.190476	0.677945
	-0.0579659	0.842105	0.190476	0.651629
	-0.0463051	0.842105	0.142857	0.699248
	-0.0323835	0.815789	0.142857	0.672932
	-0.0276531	0.789474	0.142857	0.646617
	-0.0252114	0.763158	0.142857	0.620301
	-0.0171549	0.736842	0.142857	0.593985
	-0.000691698	0.710526	0.142857	0.567669
	0.0107533	0.684211	0.142857	0.541353
	0.0122049	0.657895	0.142857	0.515038
	0.0150441	0.657895	0.0952381	0.562657
	0.0188208	0.631579	0.0952381	0.536341
	0.0333878	0.605263	0.0952381	0.510025
	0.0499361	0.578947	0.0952381	0.483709
	0.0537152	0.578947	0.047619	0.531328
	0.0544152	0.552632	0.047619	0.505013
	0.055236	0.526316	0.047619	0.478697
	0.0597701	0.5	0.047619	0.452381
	0.0755005	0.473684	0.047619	0.426065
	0.107934	0.447368	0.047619	0.399749
	0.130245	0.421053	0.047619	0.373434
	0.138253	0.394737	0.047619	0.347118
	0.154256	0.368421	0.047619	0.320802
	0.163976	0.342105	0.047619	0.294486
	0.172086	0.342105	0	0.342105
	0.180486	0.315789	0	0.315789
	0.185756	0.289474	0	0.289474
	0.195772	0.263158	0	0.263158
	0.203521	0.236842	0	0.236842
	0.208038	0.210526	0	0.210526
	0.223916	0.184211	0	0.184211
	0.249629	0.157895	0	0.157895
	0.274873	0.131579	0	0.131579
	0.304416	0.105263	0	0.105263
	0.334673	0.0789474	0	0.0789474
	0.397356	0.0526316	0	0.0526316
	0.448836	0.0263158	0	0.0263158
	1.4517	0	0	0
Hexoses (Glucose_Fructose_Galactose_Mannose)	-1.934	1	1	0
	-0.821702	1	0.952381	0.047619
	-0.6635	1	0.904762	0.0952381
	-0.550655	1	0.857143	0.142857
	-0.479706	1	0.809524	0.190476
	-0.458589	1	0.761905	0.238095
	-0.408251	1	0.714286	0.285714
	-0.363686	1	0.666667	0.333333
	-0.347924	0.973684	0.666667	0.307018
	-0.331153	0.973684	0.619048	0.354637
	-0.31637	0.947368	0.619048	0.328321
	-0.313168	0.921053	0.619048	0.302005
	-0.305234	0.894737	0.619048	0.275689
	-0.28471	0.894737	0.571429	0.323308
	-0.251253	0.894737	0.52381	0.370927
[truncated: 1,426 more rows]

## Sheet: Serum_MET_SCADd-TMEMd_vs_CTRL
Test Result Variable(s)	Area Under the ROC Curve					Classifier Evaluation Metrics
	Area	Std. Errora	Asymptotic Sig.b	Asymptotic 95% Confidence Interval		Gini Index	K-S Statistics
				Lower Bound	Upper Bound		Max K-Sc	Cutoffd
Ethylmalonate	1,000	,000	<1E-016	1,000	1,000	1,000	1,000	-0,56490483868102
Malate	1,000	,000	<1E-016	1,000	1,000	1,000	1,000	-,163680662937465
3-Hydroxyhexanoylcarnitine	,996	,007	<1E-016	,982	1,010	,991	,974	-,154807242728172
Succinyladenosine	,996	,007	<1E-016	,982	1,010	,991	,974	-,168581102600888
3-Hydroxyoctadecenoylcarnitine	,987	,015	<1E-016	,957	1,016	,974	,974	,230517005319264
3-Hydroxyhexadecenoylcarnitine	,987	,015	<1E-016	,957	1,016	,974	,974	,267465534871164
Acetylcarnitine	,987	,014	<1E-016	,959	1,014	,974	,947	,148606176009457
Butyrylcarnitine	,987	,016	<1E-016	,956	1,017	,974	,921	-,332266447660292
Lactate	,978	,024	<1E-016	,932	1,024	,956	,868	-,066512838413133
Ornithine	,026	,023	<1E-016	-,018	,071	-,947	,000	1,765903291038867
3-Hydroxybutyrylcarnitine	,974	,022	<1E-016	,930	1,017	,947	,947	-,260361634862647
3-Hydroxytetradecenoylcarnitine	,969	,026	<1E-016	,919	1,020	,939	,868	-,053065180182070
Propionylcarnitine	,969	,026	<1E-016	,919	1,020	,939	,868	-,151216003443489
Nonanoylcarnitine	,035	,027	<1E-016	-,018	,089	-,930	,000	2,580481394109180
N-Formylglycinamide riboside	,965	,026	<1E-016	,914	1,016	,930	,895	-,059715290577323
Tiglylcarnitine	,952	,047	<1E-016	,860	1,044	,904	,833	,328683117188405
S-Adenosylmethionine	,952	,032	<1E-016	,890	1,014	,904	,895	-,081870059441019
3-Hydroxyvalerylcarnitine	,939	,059	8,460E-014	,823	1,054	,877	,833	,412227125049719
Guanidinoacetate	,066	,049	<1E-016	-,030	,161	-,868	,000	1,516455675241199
Pseudouridine	,934	,046	<1E-016	,844	1,024	,868	,763	-,258970984156430
Alanine	,930	,044	<1E-016	,844	1,015	,860	,789	-,185610354087118
3-Hydroxyhexadecanoylcarnitine	,912	,046	<1E-016	,822	1,002	,825	,816	-,355752720139475
Indole-3-acetate	,908	,078	1,520E-007	,756	1,060	,816	,807	-,113357538131343
Galactitol_Mannitol	,908	,047	<1E-016	,816	1,000	,816	,789	-,381758789168797
Citrulline	,096	,051	1,776E-015	-,003	,196	-,807	,000	1,448593611789885
Homoarginine	,899	,094	2,094E-005	,715	1,083	,798	,833	,133562115132441
Cystathionine	,899	,049	4,441E-016	,803	,996	,798	,816	-1,323724880304855
Acetylglutamate	,895	,056	1,924E-012	,785	1,005	,789	,737	-,374585018531102
3-Hydroxyhexadecadienoylcarnitine	,882	,053	4,226E-013	,778	,985	,763	,763	-,179029251497170
2-Hydroxybutyrate_2-Hydroxyisobutyrate	,873	,081	3,787E-006	,715	1,031	,746	,754	-,014833002488759
3-Hydroxypropionylcarnitine	,868	,108	6,634E-004	,656	1,081	,737	,754	,024789609184947
Hexenoylcarnitine	,868	,064	8,371E-009	,743	,994	,737	,684	-,264099958892452
Octanoylcarnitine	,140	,055	6,155E-011	,033	,248	-,719	,105	-,747825809099052
3-Hydroxyoctanoylcarnitine	,860	,062	5,174E-009	,739	,980	,719	,737	,075177792139578
Decanoylcarnitine	,145	,055	1,407E-010	,036	,253	-,711	,105	-,700147012024812
4-Pyridoxate	,855	,062	7,728E-009	,735	,976	,711	,684	-2,050501043440775
Leucyl-leucine	,154	,132	8,481E-003	-,104	,411	-,693	,035	,677601339947665
Kynurenine	,846	,099	4,426E-004	,653	1,040	,693	,754	-,071189188585811
N.N-Dimethylglycine	,846	,074	2,453E-006	,702	,991	,693	,579	-,240488118702697
Arabitol_Ribitol	,846	,099	4,426E-004	,653	1,040	,693	,728	-,039956566825535
Creatine_5-AminoLevulinic acid	,846	,083	3,054E-005	,684	1,009	,693	,596	,055555820043321
Glycyl-phenylalanine	,158	,059	6,118E-009	,043	,273	-,684	,053	-,626047335467361
Sialic acid	,842	,092	1,956E-004	,662	1,022	,684	,649	-,150958324665821
Glycine	,175	,078	3,211E-005	,022	,328	-,649	,026	-,690492006932887
Lysine	,820	,086	1,873E-004	,652	,988	,640	,588	,016945718867010
Arginine	,184	,096	1,061E-003	-,005	,373	-,632	,000	1,431203834144021
3-Hydroxytetradecadienoylcarnitine	,811	,104	2,839E-003	,607	1,016	,623	,614	,172650612695937
Uric acid	,811	,107	3,624E-003	,602	1,021	,623	,588	,094030735314767
Hexadecadienoylcarnitine	,811	,075	3,317E-005	,664	,958	,623	,596	-,118561118720119
Octenoylcarnitine	,807	,082	1,938E-004	,646	,968	,614	,579	-,541784675981895
2-Hydroxyisovalerate	,794	,111	7,922E-003	,577	1,011	,588	,500	,318427977154496
Gluconate	,794	,110	7,320E-003	,579	1,009	,588	,570	-1,784543232756410
a Under the nonparametric assumption
b Null hypothesis: true area = 0.5
c The maximum Kolmogorov-Smirnov (K-S) metric. Also the maximum value of Youden's index.
d In case of multiple cutoff values associated with Max K-S, the largest one is reported.
Coordinates of the ROC Curve
Test Result Variable(s)	Positive if Greater Than or Equal Toa	Sensitivity	1 - Specificity	Youden's Index
Ethylmalonate	-0.757026	1	1	0
	0.251464	1	0.973684	0.0263158
	0.260733	1	0.947368	0.0526316
	0.262624	1	0.921053	0.0789474
	0.270729	1	0.894737	0.105263
	0.282332	1	0.868421	0.131579
	0.288327	1	0.842105	0.157895
	0.289727	1	0.815789	0.184211
	0.29052	1	0.789474	0.210526
	0.291671	1	0.763158	0.236842
	0.292106	1	0.736842	0.263158
	0.292319	1	0.710526	0.289474
	0.292926	1	0.684211	0.315789
	0.296397	1	0.657895	0.342105
	0.301334	1	0.631579	0.368421
	0.307892	1	0.605263	0.394737
	0.31352	1	0.578947	0.421053
	0.314697	1	0.552632	0.447368
	0.315973	1	0.526316	0.473684
	0.31934	1	0.5	0.5
	0.321672	1	0.473684	0.526316
	0.323236	1	0.447368	0.552632
	0.328691	1	0.421053	0.578947
	0.333164	1	0.394737	0.605263
	0.333978	1	0.368421	0.631579
	0.334269	1	0.342105	0.657895
	0.340018	1	0.315789	0.684211
	0.346057	1	0.289474	0.710526
	0.347674	1	0.263158	0.736842
	0.350369	1	0.236842	0.763158
	0.352012	1	0.210526	0.789474
	0.353893	1	0.184211	0.815789
	0.357415	1	0.157895	0.842105
	0.360445	1	0.131579	0.868421
	0.369711	1	0.105263	0.894737
	0.383709	1	0.0789474	0.921053
	0.406775	1	0.0526316	0.947368
	0.457394	1	0.0263158	0.973684
	0.564905	1	0	1
	0.642901	0.833333	0	0.833333
	0.648833	0.666667	0	0.666667
	0.661612	0.5	0	0.5
	0.696505	0.333333	0	0.333333
	1.85747	0.166667	0	0.166667
	3.99428	0	0	0
Malate	-1.92571	1	1	0
	-0.887589	1	0.973684	0.0263158
	-0.842184	1	0.947368	0.0526316
	-0.833417	1	0.921053	0.0789474
	-0.806942	1	0.894737	0.105263
	-0.776881	1	0.868421	0.131579
	-0.767941	1	0.842105	0.157895
	-0.729419	1	0.815789	0.184211
	-0.693383	1	0.789474	0.210526
	-0.685926	1	0.763158	0.236842
	-0.676915	1	0.736842	0.263158
	-0.673955	1	0.710526	0.289474
	-0.669881	1	0.684211	0.315789
	-0.663289	1	0.657895	0.342105
	-0.651375	1	0.631579	0.368421
	-0.640948	1	0.605263	0.394737
	-0.636958	1	0.578947	0.421053
	-0.624024	1	0.552632	0.447368
	-0.611594	1	0.526316	0.473684
	-0.607543	1	0.5	0.5
	-0.59573	1	0.473684	0.526316
	-0.584432	1	0.447368	0.552632
	-0.581186	1	0.421053	0.578947
	-0.559256	1	0.394737	0.605263
	-0.539158	1	0.368421	0.631579
	-0.518324	1	0.342105	0.657895
	-0.492323	1	0.315789	0.684211
	-0.48188	1	0.289474	0.710526
	-0.46335	1	0.263158	0.736842
	-0.437832	1	0.236842	0.763158
	-0.425044	1	0.210526	0.789474
	-0.414731	1	0.184211	0.815789
	-0.380033	1	0.157895	0.842105
	-0.353198	1	0.131579	0.868421
	-0.345998	1	0.105263	0.894737
	-0.328269	1	0.0789474	0.921053
	-0.294733	1	0.0526316	0.947368
	-0.247486	1	0.0263158	0.973684
	-0.163681	1	0	1
	-0.00654828	0.833333	0	0.833333
	0.283309	0.666667	0	0.666667
	0.503553	0.5	0	0.5
	0.613004	0.333333	0	0.333333
	0.8197	0.166667	0	0.166667
	1.94651	0	0	0
3-Hydroxyhexanoylcarnitine	-3.03955	1	1	0
	-1.96238	1	0.973684	0.0263158
	-1.83988	1	0.947368	0.0526316
	-1.77687	1	0.921053	0.0789474
	-1.70369	1	0.894737	0.105263
	-1.56239	1	0.868421	0.131579
	-1.43014	1	0.842105	0.157895
	-1.34419	1	0.815789	0.184211
	-1.29267	1	0.789474	0.210526
	-1.27961	1	0.763158	0.236842
	-1.27457	1	0.736842	0.263158
	-1.23432	1	0.710526	0.289474
	-1.18429	1	0.684211	0.315789
	-1.13526	1	0.657895	0.342105
	-1.0803	1	0.631579	0.368421
	-1.02957	1	0.605263	0.394737
	-0.986121	1	0.578947	0.421053
	-0.963573	1	0.552632	0.447368
	-0.946071	1	0.526316	0.473684
	-0.907393	1	0.5	0.5
	-0.86148	1	0.473684	0.526316
	-0.842074	1	0.447368	0.552632
	-0.832806	1	0.421053	0.578947
	-0.810854	1	0.394737	0.605263
	-0.755846	1	0.368421	0.631579
	-0.710414	1	0.342105	0.657895
	-0.70069	1	0.315789	0.684211
	-0.650726	1	0.289474	0.710526
	-0.54911	1	0.263158	0.736842
	-0.453527	1	0.236842	0.763158
	-0.359039	1	0.210526	0.789474
	-0.283554	1	0.184211	0.815789
	-0.255056	1	0.157895	0.842105
	-0.242263	1	0.131579	0.868421
	-0.220537	1	0.105263	0.894737
	-0.19416	1	0.0789474	0.921053
	-0.173181	1	0.0526316	0.947368
	-0.154807	1	0.0263158	0.973684
	-0.119663	0.833333	0.0263158	0.807018
	-0.0869005	0.833333	0	0.833333
	0.047492	0.666667	0	0.666667
	0.392924	0.5	0	0.5
	0.687536	0.333333	0	0.333333
	0.82337	0.166667	0	0.166667
	1.88268	0	0	0
Succinyladenosine	-1.99912	1	1	0
	-0.971406	1	0.973684	0.0263158
	-0.937221	1	0.947368	0.0526316
	-0.917816	1	0.921053	0.0789474
	-0.87158	1	0.894737	0.105263
	-0.818806	1	0.868421	0.131579
	-0.787291	1	0.842105	0.157895
	-0.748216	1	0.815789	0.184211
	-0.71393	1	0.789474	0.210526
	-0.702061	1	0.763158	0.236842
	-0.693535	1	0.736842	0.263158
	-0.684194	1	0.710526	0.289474
	-0.674919	1	0.684211	0.315789
	-0.665398	1	0.657895	0.342105
	-0.658029	1	0.631579	0.368421
	-0.652497	1	0.605263	0.394737
	-0.639723	1	0.578947	0.421053
	-0.617108	1	0.552632	0.447368
	-0.599839	1	0.526316	0.473684
	-0.595626	1	0.5	0.5
	-0.588116	1	0.473684	0.526316
	-0.562879	1	0.447368	0.552632
	-0.538857	1	0.421053	0.578947
	-0.529927	1	0.394737	0.605263
	-0.518667	1	0.368421	0.631579
	-0.494551	1	0.342105	0.657895
	-0.467826	1	0.315789	0.684211
	-0.451805	1	0.289474	0.710526
	-0.446005	1	0.263158	0.736842
	-0.423512	1	0.236842	0.763158
	-0.374126	1	0.210526	0.789474
	-0.331315	1	0.184211	0.815789
	-0.314116	1	0.157895	0.842105
	-0.295483	1	0.131579	0.868421
	-0.268811	1	0.105263	0.894737
	-0.248447	1	0.0789474	0.921053
	-0.217109	1	0.0526316	0.947368
	-0.168581	1	0.0263158	0.973684
	-0.0889662	0.833333	0.0263158	0.807018
	0.043431	0.833333	0	0.833333
	0.190367	0.666667	0	0.666667
	0.313788	0.5	0	0.5
	0.484428	0.333333	0	0.333333
	0.608956	0.166667	0	0.166667
	1.61996	0	0	0
3-Hydroxyoctadecenoylcarnitine	-3.02912	1	1	0
	-1.79916	1	0.973684	0.0263158
	-1.47905	1	0.947368	0.0526316
	-1.37674	1	0.921053	0.0789474
	-1.33341	1	0.894737	0.105263
	-1.2548	1	0.868421	0.131579
	-1.19111	1	0.842105	0.157895
	-1.15955	1	0.815789	0.184211
	-1.13408	1	0.789474	0.210526
	-1.12132	1	0.763158	0.236842
	-1.10837	1	0.736842	0.263158
	-1.02581	1	0.710526	0.289474
	-0.935491	1	0.684211	0.315789
	-0.916491	1	0.657895	0.342105
	-0.910005	1	0.631579	0.368421
	-0.869307	1	0.605263	0.394737
	-0.820329	1	0.578947	0.421053
	-0.794411	1	0.552632	0.447368
	-0.761779	1	0.526316	0.473684
	-0.726494	1	0.5	0.5
	-0.669966	1	0.473684	0.526316
	-0.622283	1	0.447368	0.552632
	-0.608814	1	0.421053	0.578947
	-0.597638	1	0.394737	0.605263
	-0.579006	1	0.368421	0.631579
	-0.485255	1	0.342105	0.657895
	-0.395398	1	0.315789	0.684211
	-0.381666	1	0.289474	0.710526
	-0.378908	1	0.263158	0.736842
	-0.328027	1	0.236842	0.763158
	-0.266431	1	0.210526	0.789474
	-0.195534	1	0.184211	0.815789
	-0.120578	1	0.157895	0.842105
	-0.100543	1	0.131579	0.868421
	-0.0480031	1	0.105263	0.894737
	0.0983515	1	0.0789474	0.921053
	0.198732	1	0.0526316	0.947368
	0.230517	1	0.0263158	0.973684
	0.363667	0.833333	0.0263158	0.807018
	0.526141	0.666667	0.0263158	0.640351
	0.632975	0.5	0.0263158	0.473684
	0.707095	0.5	0	0.5
	0.798723	0.333333	0	0.333333
	0.880632	0.166667	0	0.166667
	1.8978	0	0	0
3-Hydroxyhexadecenoylcarnitine	-3.13686	1	1	0
	-1.94202	1	0.973684	0.0263158
	-1.6715	1	0.947368	0.0526316
	-1.571	1	0.921053	0.0789474
	-1.52972	1	0.894737	0.105263
	-1.42343	1	0.868421	0.131579
	-1.25826	1	0.842105	0.157895
	-1.15597	1	0.815789	0.184211
	-1.0719	1	0.789474	0.210526
	-1.0006	1	0.763158	0.236842
	-0.961722	1	0.736842	0.263158
	-0.902904	1	0.710526	0.289474
	-0.824433	1	0.684211	0.315789
	-0.776611	1	0.657895	0.342105
	-0.762806	1	0.631579	0.368421
	-0.745032	1	0.605263	0.394737
	-0.729135	1	0.578947	0.421053
	-0.694475	1	0.552632	0.447368
	-0.62827	1	0.526316	0.473684
	-0.582391	1	0.5	0.5
	-0.559135	1	0.473684	0.526316
	-0.531937	1	0.447368	0.552632
	-0.508312	1	0.421053	0.578947
	-0.479405	1	0.394737	0.605263
	-0.438532	1	0.368421	0.631579
	-0.41264	1	0.342105	0.657895
	-0.406191	1	0.315789	0.684211
	-0.39018	1	0.289474	0.710526
	-0.341937	1	0.263158	0.736842
	-0.301173	1	0.236842	0.763158
	-0.269154	1	0.210526	0.789474
	-0.185308	1	0.184211	0.815789
	-0.0913229	1	0.157895	0.842105
	-0.00271488	1	0.131579	0.868421
	0.0523023	1	0.105263	0.894737
	0.0641102	1	0.0789474	0.921053
	0.108094	1	0.0526316	0.947368
	0.267466	1	0.0263158	0.973684
	0.400922	0.833333	0.0263158	0.807018
	0.42097	0.666667	0.0263158	0.640351
	0.445927	0.5	0.0263158	0.473684
	0.536044	0.5	0	0.5
	0.639126	0.333333	0	0.333333
	0.758372	0.166667	0	0.166667
	1.84715	0	0	0
Acetylcarnitine	-2.41063	1	1	0
	-1.35799	1	0.973684	0.0263158
	-1.2714	1	0.947368	0.0526316
	-1.16675	1	0.921053	0.0789474
	-1.05	1	0.894737	0.105263
	-0.932784	1	0.868421	0.131579
	-0.837354	1	0.842105	0.157895
	-0.808761	1	0.815789	0.184211
	-0.794072	1	0.789474	0.210526
	-0.744398	1	0.763158	0.236842
	-0.699394	1	0.736842	0.263158
	-0.691243	1	0.710526	0.289474
	-0.666959	1	0.684211	0.315789
	-0.644492	1	0.657895	0.342105
	-0.61261	1	0.631579	0.368421
	-0.570816	1	0.605263	0.394737
	-0.520885	1	0.578947	0.421053
	-0.476113	1	0.552632	0.447368
	-0.469787	1	0.526316	0.473684
	-0.463055	1	0.5	0.5
	-0.438222	1	0.473684	0.526316
	-0.414206	1	0.447368	0.552632
	-0.408471	1	0.421053	0.578947
	-0.382102	1	0.394737	0.605263
	-0.331857	1	0.368421	0.631579
	-0.274369	1	0.342105	0.657895
	-0.230593	1	0.315789	0.684211
	-0.214025	1	0.289474	0.710526
	-0.192322	1	0.263158	0.736842
	-0.161204	1	0.236842	0.763158
	-0.14364	1	0.210526	0.789474
	-0.101394	1	0.184211	0.815789
	-0.0443909	1	0.157895	0.842105
	-0.0197842	1	0.131579	0.868421
	0.0294091	1	0.105263	0.894737
	0.0843524	1	0.0789474	0.921053
	0.148606	1	0.0526316	0.947368
	0.203839	0.833333	0.0526316	0.780702
	0.299306	0.833333	0.0263158	0.807018
	0.399875	0.666667	0.0263158	0.640351
	0.456891	0.666667	0	0.666667
	0.582158	0.5	0	0.5
	0.66235	0.333333	0	0.333333
	0.771346	0.166667	0	0.166667
	1.87759	0	0	0
Butyrylcarnitine	-3.19204	1	1	0
	-2.0256	1	0.973684	0.0263158
	-1.71404	1	0.947368	0.0526316
	-1.55708	1	0.921053	0.0789474
	-1.49337	1	0.894737	0.105263
	-1.43463	1	0.868421	0.131579
	-1.42175	1	0.842105	0.157895
	-1.35213	1	0.815789	0.184211
	-1.2876	1	0.789474	0.210526
	-1.27486	1	0.763158	0.236842
	-1.2482	1	0.736842	0.263158
	-1.22374	1	0.710526	0.289474
	-1.2037	1	0.684211	0.315789
	-1.18383	1	0.657895	0.342105
	-1.16458	1	0.631579	0.368421
	-1.15267	1	0.605263	0.394737
	-1.11411	1	0.578947	0.421053
	-1.06186	1	0.552632	0.447368
	-1.04382	1	0.526316	0.473684
	-1.0236	1	0.5	0.5
	-0.970312	1	0.473684	0.526316
	-0.915642	1	0.447368	0.552632
	-0.870727	1	0.421053	0.578947
	-0.828554	1	0.394737	0.605263
	-0.797725	1	0.368421	0.631579
	-0.775599	1	0.342105	0.657895
	-0.760471	1	0.315789	0.684211
	-0.748506	1	0.289474	0.710526
	-0.722002	1	0.263158	0.736842
	-0.659623	1	0.236842	0.763158
	-0.616283	1	0.210526	0.789474
	-0.577853	1	0.184211	0.815789
	-0.532753	1	0.157895	0.842105
	-0.523148	1	0.131579	0.868421
	-0.450832	1	0.105263	0.894737
	-0.332266	1	0.0789474	0.921053
	-0.26815	0.833333	0.0789474	0.754386
	-0.208871	0.833333	0.0526316	0.780702
	-0.0796952	0.833333	0.0263158	0.807018
	0.017643	0.833333	0	0.833333
	0.0427053	0.666667	0	0.666667
	0.359488	0.5	0	0.5
	0.772126	0.333333	0	0.333333
	0.998533	0.166667	0	0.166667
	2.11381	0	0	0
Lactate	-2.13557	1	1	0
	-1.13018	1	0.973684	0.0263158
	-1.07462	1	0.947368	0.0526316
	-1.0147	1	0.921053	0.0789474
	-0.942905	1	0.894737	0.105263
	-0.795491	1	0.868421	0.131579
	-0.707353	1	0.842105	0.157895
	-0.689191	1	0.815789	0.184211
	-0.664822	1	0.789474	0.210526
	-0.639882	1	0.763158	0.236842
	-0.62389	1	0.736842	0.263158
	-0.620817	1	0.710526	0.289474
	-0.605622	1	0.684211	0.315789
	-0.56234	1	0.657895	0.342105
	-0.530155	1	0.631579	0.368421
	-0.517753	1	0.605263	0.394737
	-0.499036	1	0.578947	0.421053
	-0.490901	1	0.552632	0.447368
	-0.488645	1	0.526316	0.473684
	-0.471509	1	0.5	0.5
	-0.442806	1	0.473684	0.526316
	-0.401933	1	0.447368	0.552632
	-0.365535	1	0.421053	0.578947
	-0.356488	1	0.394737	0.605263
	-0.325204	1	0.368421	0.631579
	-0.292428	1	0.342105	0.657895
	-0.287031	1	0.315789	0.684211
	-0.279931	1	0.289474	0.710526
	-0.268875	1	0.263158	0.736842
	-0.253097	1	0.236842	0.763158
	-0.191346	1	0.210526	0.789474
	-0.130819	1	0.184211	0.815789
	-0.0970818	1	0.157895	0.842105
	-0.0665128	1	0.131579	0.868421
	-0.0231596	0.833333	0.131579	0.701754
	0.0335196	0.833333	0.105263	0.72807
	0.0952194	0.833333	0.0789474	0.754386
	0.147579	0.833333	0.0526316	0.780702
	0.170557	0.833333	0.0263158	0.807018
	0.24692	0.833333	0	0.833333
	0.316014	0.666667	0	0.666667
	0.384867	0.5	0	0.5
	0.460593	0.333333	0	0.333333
	0.629472	0.166667	0	0.166667
	1.78375	0	0	0
Ornithine	-2.0049	1	1	0
	-0.822285	0.833333	1	-0.166667
	-0.595419	0.666667	1	-0.333333
	-0.523644	0.5	1	-0.5
	-0.483776	0.333333	1	-0.666667
	-0.468403	0.333333	0.973684	-0.640351
	-0.45593	0.333333	0.947368	-0.614035
	-0.444468	0.333333	0.921053	-0.587719
	-0.411156	0.166667	0.921053	-0.754386
	-0.311574	0	0.921053	-0.921053
	-0.230058	0	0.894737	-0.894737
	-0.187643	0	0.868421	-0.868421
	-0.136944	0	0.842105	-0.842105
	-0.111594	0	0.815789	-0.815789
	-0.105802	0	0.789474	-0.789474
	-0.0904945	0	0.763158	-0.763158
	-0.0717447	0	0.736842	-0.736842
	-0.0517088	0	0.710526	-0.710526
	-0.0366082	0	0.684211	-0.684211
	-0.0293332	0	0.657895	-0.657895
	-0.0219059	0	0.631579	-0.631579
	-0.0118021	0	0.605263	-0.605263
	0.010103	0	0.578947	-0.578947
	0.0360771	0	0.552632	-0.552632
	0.0525222	0	0.526316	-0.526316
	0.0660113	0	0.5	-0.5
	0.0861764	0	0.473684	-0.473684
	0.105033	0	0.447368	-0.447368
	0.126589	0	0.421053	-0.421053
	0.139967	0	0.394737	-0.394737
	0.143848	0	0.368421	-0.368421
	0.195252	0	0.342105	-0.342105
	0.248838	0	0.315789	-0.315789
	0.253839	0	0.289474	-0.289474
	0.255058	0	0.263158	-0.263158
	0.256569	0	0.236842	-0.236842
	0.265227	0	0.210526	-0.210526
	0.286937	0	0.184211	-0.184211
	0.346094	0	0.157895	-0.157895
	0.426442	0	0.131579	-0.131579
	0.461071	0	0.105263	-0.105263
	0.470908	0	0.0789474	-0.0789474
	0.592709	0	0.0526316	-0.0526316
	0.735308	0	0.0263158	-0.0263158
	1.7659	0	0	0
3-Hydroxybutyrylcarnitine	-3.80743	1	1	0
	-2.72954	1	0.973684	0.0263158
	-2.56245	1	0.947368	0.0526316
	-2.39116	1	0.921053	0.0789474
	-2.24214	1	0.894737	0.105263
	-2.13706	1	0.868421	0.131579
	-2.08894	1	0.842105	0.157895
	-2.0682	1	0.815789	0.184211
	-2.04361	1	0.789474	0.210526
	-2.02761	1	0.763158	0.236842
	-1.99612	1	0.736842	0.263158
	-1.95779	1	0.710526	0.289474
	-1.92503	1	0.684211	0.315789
	-1.85755	1	0.657895	0.342105
	-1.7893	1	0.631579	0.368421
	-1.70276	1	0.605263	0.394737
	-1.59806	1	0.578947	0.421053
	-1.55263	1	0.552632	0.447368
	-1.52377	1	0.526316	0.473684
	-1.47157	1	0.5	0.5
	-1.44148	1	0.473684	0.526316
	-1.4053	1	0.447368	0.552632
	-1.30087	1	0.421053	0.578947
	-1.17614	1	0.394737	0.605263
	-1.11006	1	0.368421	0.631579
	-1.06984	1	0.342105	0.657895
	-1.02032	1	0.315789	0.684211
	-0.961984	1	0.289474	0.710526
	-0.898286	1	0.263158	0.736842
	-0.867043	1	0.236842	0.763158
	-0.832156	1	0.210526	0.789474
	-0.797763	1	0.184211	0.815789
	-0.704389	1	0.157895	0.842105
	-0.590005	1	0.131579	0.868421
	-0.556866	1	0.105263	0.894737
	-0.453516	1	0.0789474	0.921053
	-0.260362	1	0.0526316	0.947368
	-0.154715	0.833333	0.0526316	0.780702
	-0.089403	0.666667	0.0526316	0.614035
	0.0770153	0.5	0.0526316	0.447368
	0.21552	0.5	0.0263158	0.473684
	0.501215	0.5	0	0.5
	0.858746	0.333333	0	0.333333
	0.990195	0.166667	0	0.166667
	2.01864	0	0	0
3-Hydroxytetradecenoylcarnitine	-2.80901	1	1	0
	-1.66872	1	0.973684	0.0263158
	-1.52173	1	0.947368	0.0526316
	-1.49434	1	0.921053	0.0789474
	-1.36941	1	0.894737	0.105263
	-1.25176	1	0.868421	0.131579
	-1.20538	1	0.842105	0.157895
	-1.13404	1	0.815789	0.184211
	-0.97614	1	0.789474	0.210526
	-0.850309	1	0.763158	0.236842
	-0.802117	1	0.736842	0.263158
	-0.758927	1	0.710526	0.289474
	-0.753382	1	0.684211	0.315789
	-0.744324	1	0.657895	0.342105
	-0.739405	1	0.631579	0.368421
	-0.738971	1	0.605263	0.394737
	-0.724028	1	0.578947	0.421053
	-0.704472	1	0.552632	0.447368
	-0.655894	1	0.526316	0.473684
	-0.582998	1	0.5	0.5
	-0.541547	1	0.473684	0.526316
	-0.517037	1	0.447368	0.552632
	-0.493506	1	0.421053	0.578947
	-0.478953	1	0.394737	0.605263
	-0.452849	1	0.368421	0.631579
	-0.417478	1	0.342105	0.657895
	-0.392717	1	0.315789	0.684211
	-0.334404	1	0.289474	0.710526
	-0.276628	1	0.263158	0.736842
	-0.246955	1	0.236842	0.763158
	-0.228667	1	0.210526	0.789474
	-0.192739	1	0.184211	0.815789
	-0.107712	1	0.157895	0.842105
	-0.0530652	1	0.131579	0.868421
	-0.0428946	0.833333	0.131579	0.701754
	-0.0307849	0.833333	0.105263	0.72807
	-0.0119561	0.833333	0.0789474	0.754386
	0.0950668	0.833333	0.0526316	0.780702
	0.311299	0.833333	0.0263158	0.807018
	0.469759	0.666667	0.0263158	0.640351
	0.51276	0.5	0.0263158	0.473684
	0.56573	0.5	0	0.5
	0.652893	0.333333	0	0.333333
	0.738725	0.166667	0	0.166667
	1.78504	0	0	0
Propionylcarnitine	-2.32046	1	1	0
	-1.16661	1	0.973684	0.0263158
	-0.992931	1	0.947368	0.0526316
	-0.956902	1	0.921053	0.0789474
	-0.897202	1	0.894737	0.105263
	-0.851281	1	0.868421	0.131579
	-0.820356	1	0.842105	0.157895
	-0.786213	1	0.815789	0.184211
	-0.777993	1	0.789474	0.210526
	-0.77491	1	0.763158	0.236842
	-0.762894	1	0.736842	0.263158
	-0.740896	1	0.710526	0.289474
	-0.728874	1	0.684211	0.315789
	-0.714954	1	0.657895	0.342105
	-0.652046	1	0.631579	0.368421
	-0.59504	1	0.605263	0.394737
	-0.567657	1	0.578947	0.421053
	-0.536509	1	0.552632	0.447368
	-0.508355	1	0.526316	0.473684
	-0.48184	1	0.5	0.5
	-0.466632	1	0.473684	0.526316
	-0.446012	1	0.447368	0.552632
	-0.429028	1	0.421053	0.578947
	-0.402708	1	0.394737	0.605263
	-0.370925	1	0.368421	0.631579
	-0.347354	1	0.342105	0.657895
	-0.312265	1	0.315789	0.684211
	-0.281249	1	0.289474	0.710526
	-0.257688	1	0.263158	0.736842
	-0.242975	1	0.236842	0.763158
	-0.238974	1	0.210526	0.789474
	-0.233288	1	0.184211	0.815789
	-0.199694	1	0.157895	0.842105
	-0.151216	1	0.131579	0.868421
	-0.12964	0.833333	0.131579	0.701754
	-0.116661	0.833333	0.105263	0.72807
	-0.0889154	0.833333	0.0789474	0.754386
	-0.0409703	0.833333	0.0526316	0.780702
	0.0758309	0.833333	0.0263158	0.807018
	0.28331	0.666667	0.0263158	0.640351
	0.47579	0.5	0.0263158	0.473684
	0.591377	0.5	0	0.5
	0.690136	0.333333	0	0.333333
	1.05743	0.166667	0	0.166667
	2.37013	0	0	0
Nonanoylcarnitine	-1.87247	1	1	0
	-0.870972	0.833333	1	-0.166667
	-0.815339	0.833333	0.973684	-0.140351
	-0.736751	0.666667	0.973684	-0.307018
	-0.677416	0.5	0.973684	-0.473684
	-0.63681	0.333333	0.973684	-0.640351
	-0.62369	0.166667	0.973684	-0.807018
	-0.568366	0.166667	0.947368	-0.780702
	-0.511154	0.166667	0.921053	-0.754386
	-0.482134	0.166667	0.894737	-0.72807
	-0.408075	0	0.894737	-0.894737
	-0.311951	0	0.868421	-0.868421
	-0.245457	0	0.842105	-0.842105
	-0.212255	0	0.815789	-0.815789
	-0.125142	0	0.789474	-0.789474
	-0.0348382	0	0.763158	-0.763158
	-0.00471143	0	0.736842	-0.736842
	0.0256194	0	0.710526	-0.710526
	0.048345	0	0.684211	-0.684211
	0.0699633	0	0.657895	-0.657895
	0.0834053	0	0.631579	-0.631579
	0.0880973	0	0.605263	-0.605263
	0.0933343	0	0.578947	-0.578947
	0.107095	0	0.552632	-0.552632
	0.133269	0	0.526316	-0.526316
	0.18561	0	0.5	-0.5
	0.23023	0	0.473684	-0.473684
	0.246081	0	0.447368	-0.447368
	0.265022	0	0.421053	-0.421053
	0.301694	0	0.394737	-0.394737
	0.351547	0	0.368421	-0.368421
	0.385469	0	0.342105	-0.342105
	0.447641	0	0.315789	-0.315789
	0.537435	0	0.289474	-0.289474
	0.580537	0	0.263158	-0.263158
	0.593377	0	0.236842	-0.236842
	0.602791	0	0.210526	-0.210526
	0.623113	0	0.184211	-0.184211
	0.654957	0	0.157895	-0.157895
	0.702837	0	0.131579	-0.131579
	0.74145	0	0.105263	-0.105263
	0.851903	0	0.0789474	-0.0789474
	1.06233	0	0.0526316	-0.0526316
	1.37366	0	0.0263158	-0.0263158
	2.58048	0	0	0
N-Formylglycinamide riboside	-2.26383	1	1	0
	-1.05227	1	0.973684	0.0263158
	-0.838428	1	0.947368	0.0526316
	-0.819645	1	0.921053	0.0789474
	-0.783024	1	0.894737	0.105263
	-0.699591	1	0.868421	0.131579
	-0.632721	1	0.842105	0.157895
	-0.627188	1	0.815789	0.184211
	-0.614902	1	0.789474	0.210526
	-0.571805	1	0.763158	0.236842
	-0.531842	1	0.736842	0.263158
	-0.517039	1	0.710526	0.289474
	-0.506048	1	0.684211	0.315789
	-0.502087	1	0.657895	0.342105
	-0.499962	1	0.631579	0.368421
	-0.455067	1	0.605263	0.394737
	-0.390549	1	0.578947	0.421053
	-0.365515	1	0.552632	0.447368
	-0.337193	1	0.526316	0.473684
	-0.310877	1	0.5	0.5
	-0.30797	1	0.473684	0.526316
	-0.305061	1	0.447368	0.552632
	-0.294692	1	0.421053	0.578947
	-0.284685	1	0.394737	0.605263
	-0.279378	1	0.368421	0.631579
	-0.267092	1	0.342105	0.657895
	-0.241283	1	0.315789	0.684211
	-0.208411	1	0.289474	0.710526
	-0.185327	1	0.263158	0.736842
	-0.170453	1	0.236842	0.763158
	-0.16268	1	0.210526	0.789474
	-0.133915	1	0.184211	0.815789
	-0.105075	1	0.157895	0.842105
	-0.0869243	1	0.131579	0.868421
	-0.0597153	1	0.105263	0.894737
	0.0298032	0.833333	0.105263	0.72807
	0.122923	0.833333	0.0789474	0.754386
	0.150954	0.833333	0.0526316	0.780702
	0.189804	0.666667	0.0526316	0.614035
	0.258857	0.666667	0.0263158	0.640351
	0.336819	0.5	0.0263158	0.473684
	0.481418	0.333333	0.0263158	0.307018
	0.612218	0.333333	0	0.333333
	0.869988	0.166667	0	0.166667
	2.10867	0	0	0
Tiglylcarnitine	-2.41424	1	1	0
	-1.38225	1	0.973684	0.0263158
	-1.23729	1	0.947368	0.0526316
	-1.11366	1	0.921053	0.0789474
	-1.1011	1	0.894737	0.105263
	-1.02011	1	0.868421	0.131579
	-0.930664	1	0.842105	0.157895
	-0.836397	1	0.815789	0.184211
	-0.733243	1	0.789474	0.210526
	-0.691614	1	0.763158	0.236842
	-0.665635	1	0.736842	0.263158
	-0.647759	1	0.710526	0.289474
	-0.625094	1	0.684211	0.315789
	-0.593237	1	0.657895	0.342105
	-0.540619	1	0.631579	0.368421
	-0.508616	1	0.605263	0.394737
	-0.501394	1	0.578947	0.421053
	-0.472855	1	0.552632	0.447368
	-0.426716	1	0.526316	0.473684
	-0.403881	1	0.5	0.5
	-0.378963	1	0.473684	0.526316
	-0.320561	1	0.447368	0.552632
	-0.264591	1	0.421053	0.578947
	-0.241452	1	0.394737	0.605263
	-0.234357	1	0.368421	0.631579
	-0.228603	1	0.342105	0.657895
	-0.218936	1	0.315789	0.684211
	-0.208297	1	0.289474	0.710526
	-0.189261	0.833333	0.289474	0.54386
	-0.120343	0.833333	0.263158	0.570175
	-0.0551884	0.833333	0.236842	0.596491
	-0.0301207	0.833333	0.210526	0.622807
	-0.00275295	0.833333	0.184211	0.649123
	0.0256391	0.833333	0.157895	0.675439
	0.0508496	0.833333	0.131579	0.701754
	0.0955786	0.833333	0.105263	0.72807
	0.135482	0.833333	0.0789474	0.754386
	0.148835	0.833333	0.0526316	0.780702
	0.21161	0.833333	0.0263158	0.807018
	0.328683	0.833333	0	0.833333
	0.437442	0.666667	0	0.666667
	0.517071	0.5	0	0.5
	0.601794	0.333333	0	0.333333
	0.842371	0.166667	0	0.166667
	2.02834	0	0	0
S-Adenosylmethionine	-2.73494	1	1	0
	-1.62067	1	0.973684	0.0263158
	-1.26503	1	0.947368	0.0526316
	-1.01719	1	0.921053	0.0789474
	-0.98614	1	0.894737	0.105263
	-0.949602	1	0.868421	0.131579
	-0.925635	1	0.842105	0.157895
	-0.909098	1	0.815789	0.184211
	-0.883303	1	0.789474	0.210526
	-0.819962	1	0.763158	0.236842
	-0.761802	1	0.736842	0.263158
	-0.708743	1	0.710526	0.289474
	-0.647838	1	0.684211	0.315789
	-0.59208	1	0.657895	0.342105
	-0.525334	1	0.631579	0.368421
	-0.481708	1	0.605263	0.394737
	-0.470417	1	0.578947	0.421053
	-0.464166	1	0.552632	0.447368
	-0.460208	1	0.526316	0.473684
	-0.425435	1	0.5	0.5
	-0.388589	1	0.473684	0.526316
	-0.378423	1	0.447368	0.552632
	-0.363406	1	0.421053	0.578947
	-0.339587	1	0.394737	0.605263
	-0.320147	1	0.368421	0.631579
	-0.314005	1	0.342105	0.657895
	-0.278788	1	0.315789	0.684211
	-0.243524	1	0.289474	0.710526
	-0.233689	1	0.263158	0.736842
	-0.222918	1	0.236842	0.763158
	-0.21253	1	0.210526	0.789474
	-0.18951	1	0.184211	0.815789
	-0.165894	1	0.157895	0.842105
	-0.131547	1	0.131579	0.868421
	-0.0818701	1	0.105263	0.894737
	-0.00896088	0.833333	0.105263	0.72807
	0.04745	0.833333	0.0789474	0.754386
	0.0835089	0.833333	0.0526316	0.780702
	0.117071	0.666667	0.0526316	0.614035
	0.127287	0.5	0.0526316	0.447368
	0.142109	0.333333	0.0526316	0.280702
	0.16239	0.333333	0.0263158	0.307018
	0.177217	0.166667	0.0263158	0.140351
	0.230091	0.166667	0	0.166667
	1.28078	0	0	0
3-Hydroxyvalerylcarnitine	-2.52336	1	1	0
	-1.49367	1	0.973684	0.0263158
	-1.2451	1	0.947368	0.0526316
	-1.01646	1	0.921053	0.0789474
	-0.99571	1	0.894737	0.105263
	-0.96459	1	0.868421	0.131579
	-0.910401	1	0.842105	0.157895
	-0.810639	1	0.815789	0.184211
	-0.736031	1	0.789474	0.210526
	-0.723188	1	0.763158	0.236842
	-0.717633	1	0.736842	0.263158
	-0.712229	1	0.710526	0.289474
	-0.707428	1	0.684211	0.315789
	-0.699216	1	0.657895	0.342105
	-0.688134	1	0.631579	0.368421
	-0.645884	1	0.605263	0.394737
	-0.557455	1	0.578947	0.421053
	-0.505961	1	0.552632	0.447368
	-0.502078	1	0.526316	0.473684
	-0.495247	1	0.5	0.5
	-0.485118	1	0.473684	0.526316
	-0.454798	1	0.447368	0.552632
	-0.422091	1	0.421053	0.578947
	-0.396519	1	0.394737	0.605263
	-0.358469	1	0.368421	0.631579
	-0.337526	0.833333	0.368421	0.464912
	-0.33522	0.833333	0.342105	0.491228
	-0.315645	0.833333	0.315789	0.517544
	-0.273658	0.833333	0.289474	0.54386
	-0.226982	0.833333	0.263158	0.570175
	-0.19246	0.833333	0.236842	0.596491
	-0.179054	0.833333	0.210526	0.622807
	-0.165379	0.833333	0.184211	0.649123
	-0.141631	0.833333	0.157895	0.675439
	-0.0895431	0.833333	0.131579	0.701754
	-0.0310501	0.833333	0.105263	0.72807
	0.0324103	0.833333	0.0789474	0.754386
	0.129429	0.833333	0.0526316	0.780702
	0.204592	0.833333	0.0263158	0.807018
	0.412227	0.833333	0	0.833333
	0.613155	0.666667	0	0.666667
	0.669895	0.5	0	0.5
	0.715969	0.333333	0	0.333333
	0.751766	0.166667	0	0.166667
	1.78096	0	0	0
Guanidinoacetate	-2.00802	1	1	0
	-0.777324	0.833333	1	-0.166667
	-0.491879	0.833333	0.973684	-0.140351
	-0.435735	0.666667	0.973684	-0.307018
	-0.406045	0.5	0.973684	-0.473684
	-0.375117	0.333333	0.973684	-0.640351
	-0.367567	0.166667	0.973684	-0.807018
	-0.360427	0.166667	0.947368	-0.780702
	-0.353971	0.166667	0.921053	-0.754386
	-0.348536	0.166667	0.894737	-0.72807
	-0.325091	0.166667	0.868421	-0.701754
	-0.292188	0.166667	0.842105	-0.675439
	-0.27056	0.166667	0.815789	-0.649123
	-0.257543	0.166667	0.789474	-0.622807
	-0.232036	0.166667	0.763158	-0.596491
	-0.196203	0.166667	0.736842	-0.570175
	-0.174899	0.166667	0.710526	-0.54386
	-0.15967	0	0.710526	-0.710526
	-0.151194	0	0.684211	-0.684211
	-0.148684	0	0.657895	-0.657895
	-0.129775	0	0.631579	-0.631579
	-0.10999	0	0.605263	-0.605263
	-0.0361708	0	0.578947	-0.578947
	0.0474145	0	0.552632	-0.552632
	0.0608616	0	0.526316	-0.526316
	0.0737662	0	0.5	-0.5
	0.107043	0	0.473684	-0.473684
	0.139239	0	0.447368	-0.447368
	0.15361	0	0.421053	-0.421053
	0.166816	0	0.394737	-0.394737
	0.1887	0	0.368421	-0.368421
	0.234839	0	0.342105	-0.342105
	0.282112	0	0.315789	-0.315789
	0.298321	0	0.289474	-0.289474
	0.303003	0	0.263158	-0.263158
	0.308394	0	0.236842	-0.236842
	0.315219	0	0.210526	-0.210526
	0.326978	0	0.184211	-0.184211
	0.34604	0	0.157895	-0.157895
	0.389595	0	0.131579	-0.131579
	0.424777	0	0.105263	-0.105263
	0.433359	0	0.0789474	-0.0789474
	0.448206	0	0.0526316	-0.0526316
	0.487296	0	0.0263158	-0.0263158
	1.51646	0	0	0
Pseudouridine	-1.72539	1	1	0
	-0.714895	1	0.973684	0.0263158
	-0.650334	1	0.947368	0.0526316
	-0.576627	1	0.921053	0.0789474
	-0.539239	1	0.894737	0.105263
	-0.507742	1	0.868421	0.131579
	-0.478957	1	0.842105	0.157895
	-0.462174	1	0.815789	0.184211
	-0.456254	1	0.789474	0.210526
	-0.440095	1	0.763158	0.236842
	-0.419041	1	0.736842	0.263158
	-0.409202	1	0.710526	0.289474
	-0.40713	1	0.684211	0.315789
	-0.404652	1	0.657895	0.342105
	-0.397991	1	0.631579	0.368421
	-0.383911	1	0.605263	0.394737
	-0.367867	1	0.578947	0.421053
	-0.359773	1	0.552632	0.447368
	-0.355316	1	0.526316	0.473684
	-0.348931	1	0.5	0.5
	-0.34399	1	0.473684	0.526316
	-0.341352	1	0.447368	0.552632
	-0.335889	1	0.421053	0.578947
	-0.327187	1	0.394737	0.605263
	-0.313215	1	0.368421	0.631579
	-0.294672	1	0.342105	0.657895
	-0.281624	1	0.315789	0.684211
	-0.272232	1	0.289474	0.710526
	-0.263439	1	0.263158	0.736842
	-0.258971	1	0.236842	0.763158
	-0.244877	0.833333	0.236842	0.596491
	-0.196172	0.833333	0.210526	0.622807
	-0.157118	0.833333	0.184211	0.649123
	-0.148803	0.833333	0.157895	0.675439
	-0.134224	0.666667	0.157895	0.508772
	-0.115092	0.666667	0.131579	0.535088
	-0.103415	0.666667	0.105263	0.561404
	-0.083387	0.666667	0.0789474	0.587719
	-0.0596179	0.666667	0.0526316	0.614035
	-0.0475131	0.666667	0.0263158	0.640351
	0.102488	0.666667	0	0.666667
	0.259815	0.5	0	0.5
	0.304334	0.333333	0	0.333333
	0.375409	0.166667	0	0.166667
	1.4145	0	0	0
Alanine	-1.62306	1	1	0
	-0.600549	1	0.973684	0.0263158
	-0.566961	1	0.947368	0.0526316
	-0.544148	1	0.921053	0.0789474
	-0.528346	1	0.894737	0.105263
	-0.50982	1	0.868421	0.131579
	-0.475247	1	0.842105	0.157895
	-0.451879	1	0.815789	0.184211
	-0.440778	1	0.789474	0.210526
	-0.430645	1	0.763158	0.236842
	-0.426674	1	0.736842	0.263158
	-0.421979	1	0.710526	0.289474
	-0.41638	1	0.684211	0.315789
	-0.41162	1	0.657895	0.342105
	-0.406257	1	0.631579	0.368421
	-0.396448	1	0.605263	0.394737
	-0.387824	1	0.578947	0.421053
	-0.379411	1	0.552632	0.447368
	-0.371217	1	0.526316	0.473684
	-0.365963	1	0.5	0.5
	-0.355748	1	0.473684	0.526316
	-0.337222	1	0.447368	0.552632
	-0.324559	1	0.421053	0.578947
	-0.323508	1	0.394737	0.605263
	-0.308373	1	0.368421	0.631579
	-0.290339	1	0.342105	0.657895
	-0.278679	1	0.315789	0.684211
	-0.261772	1	0.289474	0.710526
	-0.250678	1	0.263158	0.736842
	-0.222624	1	0.236842	0.763158
	-0.18561	1	0.210526	0.789474
	-0.171661	0.833333	0.210526	0.622807
	-0.166727	0.833333	0.184211	0.649123
	-0.129573	0.833333	0.157895	0.675439
	-0.0930108	0.666667	0.157895	0.508772
	-0.0895495	0.666667	0.131579	0.535088
	-0.0878159	0.666667	0.105263	0.561404
	-0.0673079	0.666667	0.0789474	0.587719
	-0.041483	0.666667	0.0526316	0.614035
	-0.013364	0.5	0.0526316	0.447368
	0.0132624	0.5	0.0263158	0.473684
	0.0699274	0.5	0	0.5
	0.317965	0.333333	0	0.333333
	0.674034	0.166667	0	0.166667
	1.8345	0	0	0
3-Hydroxyhexadecanoylcarnitine	-3.11706	1	1	0
	-1.77001	1	0.973684	0.0263158
	-1.3923	1	0.947368	0.0526316
	-1.25942	1	0.921053	0.0789474
	-1.15184	1	0.894737	0.105263
	-1.11925	1	0.868421	0.131579
	-1.03061	1	0.842105	0.157895
	-0.953649	1	0.815789	0.184211
	-0.919869	1	0.789474	0.210526
	-0.861207	1	0.763158	0.236842
	-0.797729	1	0.736842	0.263158
	-0.772967	1	0.710526	0.289474
	-0.737469	1	0.684211	0.315789
	-0.698533	1	0.657895	0.342105
	-0.686742	1	0.631579	0.368421
	-0.675633	1	0.605263	0.394737
	-0.65886	1	0.578947	0.421053
	-0.633011	1	0.552632	0.447368
	-0.613737	1	0.526316	0.473684
	-0.602693	1	0.5	0.5
	-0.593472	1	0.473684	0.526316
	-0.588242	1	0.447368	0.552632
	-0.568274	1	0.421053	0.578947
	-0.537436	1	0.394737	0.605263
	-0.515307	1	0.368421	0.631579
	-0.505086	1	0.342105	0.657895
	-0.500376	1	0.315789	0.684211
	-0.48234	1	0.289474	0.710526
	-0.453048	1	0.263158	0.736842
	-0.432597	1	0.236842	0.763158
	-0.392052	1	0.210526	0.789474
	-0.355753	1	0.184211	0.815789
	-0.325031	0.833333	0.184211	0.649123
	-0.28574	0.666667	0.184211	0.482456
	-0.269217	0.666667	0.157895	0.508772
	-0.249249	0.666667	0.131579	0.535088
	-0.232259	0.666667	0.105263	0.561404
	-0.195662	0.666667	0.0789474	0.587719
	-0.129325	0.5	0.0789474	0.421053
	-0.0851666	0.5	0.0526316	0.447368
	0.0314235	0.5	0.0263158	0.473684
	0.21737	0.333333	0.0263158	0.307018
	0.337141	0.166667	0.0263158	0.140351
	0.398523	0	0.0263158	-0.0263158
	1.41949	0	0	0
Indole-3-acetate	-1.90835	1	1	0
	-0.880435	1	0.973684	0.0263158
	-0.811604	1	0.947368	0.0526316
	-0.747048	1	0.921053	0.0789474
	-0.722101	1	0.894737	0.105263
	-0.708904	1	0.868421	0.131579
	-0.689518	1	0.842105	0.157895
	-0.671773	1	0.815789	0.184211
	-0.652782	1	0.789474	0.210526
	-0.643859	1	0.763158	0.236842
	-0.638978	1	0.736842	0.263158
	-0.622143	1	0.710526	0.289474
	-0.590696	1	0.684211	0.315789
	-0.546862	1	0.657895	0.342105
	-0.512038	1	0.631579	0.368421
	-0.495122	1	0.605263	0.394737
	-0.483214	1	0.578947	0.421053
	-0.476246	1	0.552632	0.447368
	-0.472101	1	0.526316	0.473684
	-0.467483	1	0.5	0.5
	-0.457916	0.833333	0.5	0.333333
	-0.43879	0.833333	0.473684	0.359649
	-0.422753	0.833333	0.447368	0.385965
	-0.413079	0.833333	0.421053	0.412281
	-0.400963	0.833333	0.394737	0.438596
	-0.38884	0.833333	0.368421	0.464912
	-0.379466	0.833333	0.342105	0.491228
	-0.373449	0.833333	0.315789	0.517544
	-0.363311	0.833333	0.289474	0.54386
	-0.347939	0.833333	0.263158	0.570175
	-0.325781	0.833333	0.236842	0.596491
	-0.307417	0.833333	0.210526	0.622807
	-0.29147	0.833333	0.184211	0.649123
	-0.26429	0.833333	0.157895	0.675439
	-0.230694	0.833333	0.131579	0.701754
	-0.205881	0.833333	0.105263	0.72807
	-0.191561	0.833333	0.0789474	0.754386
	-0.18164	0.833333	0.0526316	0.780702
	-0.113358	0.833333	0.0263158	0.807018
	0.0435494	0.666667	0.0263158	0.640351
	0.138057	0.5	0.0263158	0.473684
	0.169761	0.5	0	0.5
	0.243172	0.333333	0	0.333333
	0.362016	0.166667	0	0.166667
	1.43475	0	0	0
Galactitol_Mannitol	-2.17714	1	1	0
	-1.14489	1	0.973684	0.0263158
	-1.07271	1	0.947368	0.0526316
	-0.999722	1	0.921053	0.0789474
	-0.964382	1	0.894737	0.105263
	-0.954941	1	0.868421	0.131579
	-0.942537	1	0.842105	0.157895
	-0.932401	1	0.815789	0.184211
	-0.895959	1	0.789474	0.210526
	-0.822955	1	0.763158	0.236842
	-0.752406	1	0.736842	0.263158
	-0.716295	1	0.710526	0.289474
	-0.706157	1	0.684211	0.315789
	-0.698966	1	0.657895	0.342105
	-0.674604	1	0.631579	0.368421
	-0.652507	1	0.605263	0.394737
	-0.649068	1	0.578947	0.421053
	-0.645995	1	0.552632	0.447368
	-0.63286	1	0.526316	0.473684
	-0.62068	1	0.5	0.5
	-0.618587	1	0.473684	0.526316
	-0.611719	1	0.447368	0.552632
	-0.596129	1	0.421053	0.578947
	-0.547955	1	0.394737	0.605263
	-0.487562	1	0.368421	0.631579
	-0.460877	1	0.342105	0.657895
	-0.44572	1	0.315789	0.684211
	-0.431012	1	0.289474	0.710526
	-0.424291	1	0.263158	0.736842
	-0.418739	1	0.236842	0.763158
	-0.381759	1	0.210526	0.789474
	-0.338594	0.833333	0.210526	0.622807
	-0.326715	0.833333	0.184211	0.649123
	-0.300247	0.833333	0.157895	0.675439
	-0.2091	0.666667	0.157895	0.508772
	-0.137049	0.666667	0.131579	0.535088
	-0.085127	0.666667	0.105263	0.561404
	-0.0108181	0.5	0.105263	0.394737
	0.0167265	0.5	0.0789474	0.421053
	0.0223434	0.5	0.0526316	0.447368
	0.0270588	0.5	0.0263158	0.473684
	0.490017	0.333333	0.0263158	0.307018
	0.984555	0.166667	0.0263158	0.140351
	1.16873	0	0.0263158	-0.0263158
	2.32127	0	0	0
Citrulline	-1.61184	1	1	0
	-0.599602	0.833333	1	-0.166667
	-0.58046	0.833333	0.973684	-0.140351
	-0.527257	0.666667	0.973684	-0.307018
	-0.445808	0.5	0.973684	-0.473684
	-0.39387	0.5	0.947368	-0.447368
	-0.364516	0.5	0.921053	-0.421053
	-0.334865	0.5	0.894737	-0.394737
	-0.302713	0.5	0.868421	-0.368421
	-0.240652	0.333333	0.868421	-0.535088
	-0.171785	0.166667	0.868421	-0.701754
	-0.140015	0.166667	0.842105	-0.675439
	-0.103739	0.166667	0.815789	-0.649123
	-0.0571406	0.166667	0.789474	-0.622807
	-0.0368096	0.166667	0.763158	-0.596491
	-0.0343103	0.166667	0.736842	-0.570175
	-0.0224901	0	0.736842	-0.736842
	-0.00544664	0	0.710526	-0.710526
	0.0143097	0	0.684211	-0.684211
	0.0305794	0	0.657895	-0.657895
	0.0408981	0	0.631579	-0.631579
	0.0549101	0	0.605263	-0.605263
	0.0730287	0	0.578947	-0.578947
	0.0840836	0	0.552632	-0.552632
	0.086567	0	0.526316	-0.526316
	0.093012	0	0.5	-0.5
	0.104704	0	0.473684	-0.473684
	0.115386	0	0.447368	-0.447368
	0.122317	0	0.421053	-0.421053
	0.129524	0	0.394737	-0.394737
	0.135666	0	0.368421	-0.368421
	0.137897	0	0.342105	-0.342105
	0.159405	0	0.315789	-0.315789
	0.209881	0	0.289474	-0.289474
	0.246308	0	0.263158	-0.263158
	0.258788	0	0.236842	-0.236842
	0.264295	0	0.210526	-0.210526
	0.264844	0	0.184211	-0.184211
	0.281933	0	0.157895	-0.157895
	0.299963	0	0.131579	-0.131579
	0.313058	0	0.105263	-0.105263
	0.35588	0	0.0789474	-0.0789474
	0.411678	0	0.0526316	-0.0526316
	0.442634	0	0.0263158	-0.0263158
	1.44859	0	0	0
Homoarginine	-1.63449	1	1	0
	-0.63125	1	0.973684	0.0263158
	-0.591943	1	0.947368	0.0526316
	-0.54183	1	0.921053	0.0789474
	-0.496093	1	0.894737	0.105263
	-0.464055	1	0.868421	0.131579
	-0.46199	1	0.842105	0.157895
	-0.448083	1	0.815789	0.184211
	-0.428513	1	0.789474	0.210526
	-0.419429	1	0.763158	0.236842
	-0.403321	1	0.736842	0.263158
	-0.388714	1	0.710526	0.289474
	-0.388363	1	0.684211	0.315789
	-0.383892	1	0.657895	0.342105
	-0.373926	1	0.631579	0.368421
	-0.365721	1	0.605263	0.394737
	-0.355556	0.833333	0.605263	0.22807
	-0.332044	0.833333	0.578947	0.254386
	-0.31343	0.833333	0.552632	0.280702
	-0.290005	0.833333	0.526316	0.307018
	-0.26872	0.833333	0.5	0.333333
	-0.26303	0.833333	0.473684	0.359649
	-0.257114	0.833333	0.447368	0.385965
	-0.254688	0.833333	0.421053	0.412281
	-0.247421	0.833333	0.394737	0.438596
	-0.234686	0.833333	0.368421	0.464912
	-0.224534	0.833333	0.342105	0.491228
	-0.216613	0.833333	0.315789	0.517544
	-0.199085	0.833333	0.289474	0.54386
	-0.173335	0.833333	0.263158	0.570175
	-0.160188	0.833333	0.236842	0.596491
	-0.156393	0.833333	0.210526	0.622807
	-0.150039	0.833333	0.184211	0.649123
	-0.14602	0.833333	0.157895	0.675439
	-0.126798	0.833333	0.131579	0.701754
	-0.0940587	0.833333	0.105263	0.72807
	-0.0577254	0.833333	0.0789474	0.754386
	0.0172138	0.833333	0.0526316	0.780702
	0.0918059	0.833333	0.0263158	0.807018
	0.133562	0.833333	0	0.833333
	0.19134	0.666667	0	0.666667
	0.247806	0.5	0	0.5
	0.307377	0.333333	0	0.333333
	0.40527	0.166667	0	0.166667
	1.46298	0	0	0
Cystathionine	-3.54359	1	1	0
	-2.48673	1	0.973684	0.0263158
	-2.36359	1	0.947368	0.0526316
	-2.23075	1	0.921053	0.0789474
	-2.1621	1	0.894737	0.105263
	-2.15042	1	0.868421	0.131579
	-2.13132	1	0.842105	0.157895
	-2.06848	1	0.815789	0.184211
	-1.99909	1	0.789474	0.210526
	-1.96763	1	0.763158	0.236842
	-1.94512	1	0.736842	0.263158
	-1.91568	1	0.710526	0.289474
	-1.86711	1	0.684211	0.315789
	-1.82864	1	0.657895	0.342105
	-1.79423	1	0.631579	0.368421
	-1.76296	1	0.605263	0.394737
	-1.73883	1	0.578947	0.421053
	-1.71224	1	0.552632	0.447368
	-1.68818	1	0.526316	0.473684
	-1.67276	1	0.5	0.5
	-1.65167	1	0.473684	0.526316
	-1.62958	1	0.447368	0.552632
	-1.61044	1	0.421053	0.578947
	-1.58853	1	0.394737	0.605263
	-1.57416	1	0.368421	0.631579
	-1.51586	1	0.342105	0.657895
	-1.4622	1	0.315789	0.684211
	-1.45669	1	0.289474	0.710526
	-1.41595	1	0.263158	0.736842
	-1.37145	1	0.236842	0.763158
	-1.36193	1	0.210526	0.789474
	-1.32372	1	0.184211	0.815789
	-1.28226	0.833333	0.184211	0.649123
	-1.26354	0.666667	0.184211	0.482456
	-1.24112	0.666667	0.157895	0.508772
	-1.20498	0.5	0.157895	0.342105
	-1.17299	0.5	0.131579	0.368421
	-1.15218	0.5	0.105263	0.394737
	-1.116	0.5	0.0789474	0.421053
	-1.08123	0.5	0.0526316	0.447368
	-1.05684	0.333333	0.0526316	0.280702
	-1.01718	0.333333	0.0263158	0.307018
	-0.97092	0.166667	0.0263158	0.140351
	-0.95312	0.166667	0	0.166667
	0.0469557	0	0	0
Acetylglutamate	-2.04948	1	1	0
	-1.00347	1	0.973684	0.0263158
	-0.92395	1	0.947368	0.0526316
	-0.867391	1	0.921053	0.0789474
	-0.819896	1	0.894737	0.105263
	-0.774815	1	0.868421	0.131579
	-0.733684	1	0.842105	0.157895
	-0.676351	1	0.815789	0.184211
	-0.635173	1	0.789474	0.210526
	-0.629877	1	0.763158	0.236842
	-0.610828	1	0.736842	0.263158
	-0.587555	1	0.710526	0.289474
	-0.571689	1	0.684211	0.315789
	-0.560124	1	0.657895	0.342105
	-0.542835	1	0.631579	0.368421
	-0.524249	1	0.605263	0.394737
	-0.508649	1	0.578947	0.421053
	-0.491899	1	0.552632	0.447368
	-0.482185	1	0.526316	0.473684
	-0.459645	1	0.5	0.5
	-0.436216	1	0.473684	0.526316
	-0.41967	1	0.447368	0.552632
	-0.407773	1	0.421053	0.578947
	-0.398745	1	0.394737	0.605263
	-0.39045	1	0.368421	0.631579
	-0.388485	1	0.342105	0.657895
	-0.384317	1	0.315789	0.684211
	-0.378991	1	0.289474	0.710526
	-0.374585	1	0.263158	0.736842
	-0.369187	0.833333	0.263158	0.570175
	-0.360047	0.833333	0.236842	0.596491
	-0.339961	0.833333	0.210526	0.622807
	-0.323124	0.666667	0.210526	0.45614
	-0.30951	0.666667	0.184211	0.482456
	-0.283835	0.666667	0.157895	0.508772
	-0.263675	0.5	0.157895	0.342105
	-0.236824	0.5	0.131579	0.368421
	-0.204616	0.5	0.105263	0.394737
	-0.178001	0.5	0.0789474	0.421053
	-0.15195	0.5	0.0526316	0.447368
	-0.113147	0.5	0.0263158	0.473684
	0.118987	0.5	0	0.5
	0.347419	0.333333	0	0.333333
	0.439708	0.166667	0	0.166667
	1.50611	0	0	0
3-Hydroxyhexadecadienoylcarnitine	-3.05214	1	1	0
	-1.82277	1	0.973684	0.0263158
	-1.43983	1	0.947368	0.0526316
	-1.22582	1	0.921053	0.0789474
	-1.15785	1	0.894737	0.105263
	-1.13428	1	0.868421	0.131579
	-1.06705	1	0.842105	0.157895
	-1.01503	1	0.815789	0.184211
	-1.00421	1	0.789474	0.210526
	-0.982994	1	0.763158	0.236842
	-0.966472	1	0.736842	0.263158
	-0.944806	1	0.710526	0.289474
	-0.909103	1	0.684211	0.315789
	-0.868503	1	0.657895	0.342105
	-0.826435	1	0.631579	0.368421
	-0.791647	1	0.605263	0.394737
	-0.772034	1	0.578947	0.421053
	-0.724463	1	0.552632	0.447368
	-0.668008	1	0.526316	0.473684
	-0.627376	1	0.5	0.5
	-0.58965	1	0.473684	0.526316
	-0.54936	1	0.447368	0.552632
	-0.502148	1	0.421053	0.578947
	-0.462018	1	0.394737	0.605263
	-0.406038	1	0.368421	0.631579
	-0.352177	1	0.342105	0.657895
	-0.310994	1	0.315789	0.684211
	-0.263923	1	0.289474	0.710526
	-0.210378	1	0.263158	0.736842
	-0.179029	1	0.236842	0.763158
	-0.16807	0.833333	0.236842	0.596491
	-0.133929	0.833333	0.210526	0.622807
	-0.0923054	0.833333	0.184211	0.649123
	-0.0677884	0.666667	0.184211	0.482456
	-0.0264969	0.666667	0.157895	0.508772
	0.00568898	0.666667	0.131579	0.535088
	0.0544044	0.5	0.131579	0.368421
	0.116024	0.5	0.105263	0.394737
	0.175554	0.333333	0.105263	0.22807
	0.240683	0.333333	0.0789474	0.254386
	0.306339	0.333333	0.0526316	0.280702
	0.400728	0.166667	0.0526316	0.114035
	0.639239	0.166667	0.0263158	0.140351
	0.949523	0.166667	0	0.166667
	2.06866	0	0	0
2-Hydroxybutyrate_2-Hydroxyisobutyrate	-2.19056	1	1	0
	-1.16955	1	0.973684	0.0263158
	-1.10712	1	0.947368	0.0526316
	-1.04085	1	0.921053	0.0789474
	-1.015	1	0.894737	0.105263
	-0.977362	1	0.868421	0.131579
	-0.900988	1	0.842105	0.157895
	-0.824081	1	0.815789	0.184211
	-0.759533	1	0.789474	0.210526
	-0.728481	1	0.763158	0.236842
	-0.712404	1	0.736842	0.263158
	-0.693302	1	0.710526	0.289474
	-0.662437	1	0.684211	0.315789
	-0.626706	1	0.657895	0.342105
	-0.613302	1	0.631579	0.368421
	-0.590829	1	0.605263	0.394737
	-0.563282	1	0.578947	0.421053
	-0.546351	1	0.552632	0.447368
	-0.533722	1	0.526316	0.473684
	-0.527034	0.833333	0.526316	0.307018
	-0.512653	0.833333	0.5	0.333333
	-0.501482	0.833333	0.473684	0.359649
	-0.415849	0.833333	0.447368	0.385965
	-0.326965	0.833333	0.421053	0.412281
	-0.306129	0.833333	0.394737	0.438596
	-0.287123	0.833333	0.368421	0.464912
	-0.283775	0.833333	0.342105	0.491228
	-0.251175	0.833333	0.315789	0.517544
	-0.200135	0.833333	0.289474	0.54386
	-0.180322	0.833333	0.263158	0.570175
	-0.17146	0.833333	0.236842	0.596491
	-0.15918	0.833333	0.210526	0.622807
	-0.153771	0.833333	0.184211	0.649123
	-0.128105	0.833333	0.157895	0.675439
	-0.103253	0.833333	0.131579	0.701754
	-0.0720471	0.833333	0.105263	0.72807
	-0.014833	0.833333	0.0789474	0.754386
	0.0533459	0.666667	0.0789474	0.587719
	0.111353	0.5	0.0789474	0.421053
	0.197569	0.5	0.0526316	0.447368
	0.31943	0.333333	0.0526316	0.280702
	0.418387	0.333333	0.0263158	0.307018
	0.534781	0.166667	0.0263158	0.140351
	0.806423	0.166667	0	0.166667
	2.00829	0	0	0
3-Hydroxypropionylcarnitine	-1.29968	1	1	0
	-0.277688	1	0.973684	0.0263158
	-0.254819	1	0.947368	0.0526316
	-0.236742	1	0.921053	0.0789474
	-0.217202	1	0.894737	0.105263
	-0.213567	1	0.868421	0.131579
	-0.201878	1	0.842105	0.157895
	-0.191406	1	0.815789	0.184211
	-0.190252	1	0.789474	0.210526
	-0.188862	1	0.763158	0.236842
	-0.185961	1	0.736842	0.263158
	-0.18213	1	0.710526	0.289474
	-0.180212	0.833333	0.710526	0.122807
	-0.178137	0.833333	0.684211	0.149123
	-0.165761	0.833333	0.657895	0.175439
	-0.152395	0.833333	0.631579	0.201754
	-0.148305	0.833333	0.605263	0.22807
	-0.144985	0.833333	0.578947	0.254386
	-0.14203	0.833333	0.552632	0.280702
	-0.140248	0.833333	0.526316	0.307018
	-0.138508	0.833333	0.5	0.333333
	-0.137158	0.833333	0.473684	0.359649
	-0.136165	0.833333	0.447368	0.385965
	-0.12626	0.833333	0.421053	0.412281
	-0.115709	0.833333	0.394737	0.438596
	-0.113697	0.833333	0.368421	0.464912
	-0.0991029	0.833333	0.342105	0.491228
	-0.0812624	0.833333	0.315789	0.517544
	-0.074696	0.833333	0.289474	0.54386
	-0.0702459	0.833333	0.263158	0.570175
	-0.0650323	0.833333	0.236842	0.596491
	-0.0587905	0.833333	0.210526	0.622807
	-0.0402416	0.833333	0.184211	0.649123
	-0.0182743	0.833333	0.157895	0.675439
	-0.00717507	0.833333	0.131579	0.701754
	0.00667889	0.833333	0.105263	0.72807
	0.0247896	0.833333	0.0789474	0.754386
	0.0565952	0.666667	0.0789474	0.587719
	0.0818846	0.666667	0.0526316	0.614035
	0.0982717	0.666667	0.0263158	0.640351
	0.116291	0.666667	0	0.666667
	0.189394	0.5	0	0.5
	0.278655	0.333333	0	0.333333
	0.331814	0.166667	0	0.166667
	1.36434	0	0	0
Hexenoylcarnitine	-2.20124	1	1	0
	-1.1636	1	0.973684	0.0263158
	-1.11857	1	0.947368	0.0526316
	-1.10512	1	0.921053	0.0789474
	-1.09636	1	0.894737	0.105263
	-1.03052	1	0.868421	0.131579
	-0.965468	1	0.842105	0.157895
	-0.951808	1	0.815789	0.184211
	-0.9356	1	0.789474	0.210526
	-0.928021	1	0.763158	0.236842
	-0.90131	1	0.736842	0.263158
	-0.87134	1	0.710526	0.289474
	-0.84038	1	0.684211	0.315789
	-0.801126	1	0.657895	0.342105
	-0.77263	1	0.631579	0.368421
	-0.754366	1	0.605263	0.394737
	-0.729779	1	0.578947	0.421053
	-0.679353	1	0.552632	0.447368
	-0.638873	1	0.526316	0.473684
	-0.620688	1	0.5	0.5
	-0.608213	1	0.473684	0.526316
	-0.585146	1	0.447368	0.552632
	-0.52503	1	0.421053	0.578947
	-0.472115	1	0.394737	0.605263
	-0.451997	1	0.368421	0.631579
	-0.359026	1	0.342105	0.657895
	-0.2641	1	0.315789	0.684211
	-0.216846	0.833333	0.315789	0.517544
	-0.162524	0.833333	0.289474	0.54386
	-0.137133	0.666667	0.289474	0.377193
	-0.106873	0.666667	0.263158	0.403509
	-0.0833116	0.666667	0.236842	0.429825
	-0.0724295	0.666667	0.210526	0.45614
	-0.0467806	0.666667	0.184211	0.482456
	-0.0126533	0.666667	0.157895	0.508772
	0.0123093	0.666667	0.131579	0.535088
	0.0463201	0.666667	0.105263	0.561404
	0.109313	0.666667	0.0789474	0.587719
	0.157404	0.666667	0.0526316	0.614035
	0.185194	0.5	0.0526316	0.447368
	0.235809	0.333333	0.0526316	0.280702
	0.281033	0.166667	0.0526316	0.114035
	0.294948	0.166667	0.0263158	0.140351
	0.379382	0	0.0263158	-0.0263158
	1.45972	0	0	0
Octanoylcarnitine	-2.50891	1	1	0
	-1.24178	1	0.973684	0.0263158
	-0.910862	1	0.947368	0.0526316
	-0.824843	1	0.921053	0.0789474
	-0.747826	1	0.894737	0.105263
	-0.685509	0.833333	0.894737	-0.0614035
	-0.643896	0.666667	0.894737	-0.22807
	-0.598396	0.5	0.894737	-0.394737
	-0.573286	0.5	0.868421	-0.368421
	-0.531322	0.333333	0.868421	-0.535088
	-0.453826	0.333333	0.842105	-0.508772
	-0.403137	0.166667	0.842105	-0.675439
	-0.385511	0.166667	0.815789	-0.649123
	-0.357723	0.166667	0.789474	-0.622807
	-0.30816	0.166667	0.763158	-0.596491
	-0.257492	0	0.763158	-0.763158
	-0.243956	0	0.736842	-0.736842
	-0.239303	0	0.710526	-0.710526
	-0.235211	0	0.684211	-0.684211
	-0.208424	0	0.657895	-0.657895
	-0.172222	0	0.631579	-0.631579
	-0.134172	0	0.605263	-0.605263
	-0.103637	0	0.578947	-0.578947
	-0.0965557	0	0.552632	-0.552632
	-0.0825252	0	0.526316	-0.526316
	-0.0664	0	0.5	-0.5
	-0.0552745	0	0.473684	-0.473684
	-0.0480523	0	0.447368	-0.447368
	-0.0434912	0	0.421053	-0.421053
	-0.00624163	0	0.394737	-0.394737
	0.0575828	0	0.368421	-0.368421
	0.0965257	0	0.342105	-0.342105
	0.11679	0	0.315789	-0.315789
	0.136022	0	0.289474	-0.289474
	0.169164	0	0.263158	-0.263158
	0.25783	0	0.236842	-0.236842
	0.34593	0	0.210526	-0.210526
	0.404303	0	0.184211	-0.184211
	0.461379	0	0.157895	-0.157895
	0.539928	0	0.131579	-0.131579
	0.613429	0	0.105263	-0.105263
	0.679907	0	0.0789474	-0.0789474
	0.747774	0	0.0526316	-0.0526316
	1.10471	0	0.0263158	-0.0263158
	2.44392	0	0	0
3-Hydroxyoctanoylcarnitine	-2.68286	1	1	0
	-1.65827	1	0.973684	0.0263158
	-1.58095	1	0.947368	0.0526316
	-1.20061	1	0.921053	0.0789474
	-0.855984	1	0.894737	0.105263
	-0.825307	1	0.868421	0.131579
	-0.808352	1	0.842105	0.157895
	-0.738873	1	0.815789	0.184211
	-0.670648	1	0.789474	0.210526
	-0.63802	1	0.763158	0.236842
	-0.568586	1	0.736842	0.263158
	-0.520759	1	0.710526	0.289474
	-0.475245	1	0.684211	0.315789
	-0.409104	1	0.657895	0.342105
	-0.375745	1	0.631579	0.368421
	-0.361172	1	0.605263	0.394737
	-0.340204	1	0.578947	0.421053
	-0.325935	1	0.552632	0.447368
	-0.312431	1	0.526316	0.473684
	-0.294583	1	0.5	0.5
	-0.263737	1	0.473684	0.526316
	-0.192569	1	0.447368	0.552632
	-0.138493	1	0.421053	0.578947
	-0.119072	1	0.394737	0.605263
	-0.0909849	1	0.368421	0.631579
	-0.0173679	1	0.342105	0.657895
	0.0485346	1	0.315789	0.684211
	0.0594881	1	0.289474	0.710526
	0.0751778	1	0.263158	0.736842
	0.0904275	0.833333	0.263158	0.570175
	0.115374	0.833333	0.236842	0.596491
	0.142781	0.666667	0.236842	0.429825
	0.159611	0.5	0.236842	0.263158
	0.175996	0.5	0.210526	0.289474
	0.184858	0.5	0.184211	0.315789
	0.205853	0.5	0.157895	0.342105
	0.229531	0.5	0.131579	0.368421
	0.269291	0.5	0.105263	0.394737
	0.312137	0.5	0.0789474	0.421053
	0.346641	0.333333	0.0789474	0.254386
	0.400629	0.333333	0.0526316	0.280702
	0.440579	0.333333	0.0263158	0.307018
	0.50875	0.166667	0.0263158	0.140351
	0.569842	0.166667	0	0.166667
	1.57489	0	0	0
Decanoylcarnitine	-2.68428	1	1	0
	-1.42531	1	0.973684	0.0263158
	-1.01373	1	0.947368	0.0526316
	-0.785504	1	0.921053	0.0789474
	-0.700147	1	0.894737	0.105263
	-0.67337	0.833333	0.894737	-0.0614035
	-0.650063	0.833333	0.868421	-0.0350877
	-0.628468	0.666667	0.868421	-0.201754
	-0.568318	0.5	0.868421	-0.368421
	-0.507851	0.333333	0.868421	-0.535088
	-0.468755	0.333333	0.842105	-0.508772
	-0.439369	0.166667	0.842105	-0.675439
	-0.424759	0.166667	0.815789	-0.649123
	-0.402024	0.166667	0.789474	-0.622807
	-0.375743	0	0.789474	-0.789474
	-0.347304	0	0.763158	-0.763158
	-0.313326	0	0.736842	-0.736842
	-0.293508	0	0.710526	-0.710526
	-0.268371	0	0.684211	-0.684211
	-0.223578	0	0.657895	-0.657895
	-0.201238	0	0.631579	-0.631579
	-0.178641	0	0.605263	-0.605263
	-0.123322	0	0.578947	-0.578947
	-0.0817257	0	0.552632	-0.552632
	-0.0370299	0	0.526316	-0.526316
	0.0174016	0	0.5	-0.5
	0.0356651	0	0.473684	-0.473684
	0.0556173	0	0.447368	-0.447368
	0.0757179	0	0.421053	-0.421053
	0.0979367	0	0.394737	-0.394737
	0.142226	0	0.368421	-0.368421
	0.167747	0	0.342105	-0.342105
	0.20256	0	0.315789	-0.315789
	0.236966	0	0.289474	-0.289474
	0.249356	0	0.263158	-0.263158
	0.260103	0	0.236842	-0.236842
	0.30716	0	0.210526	-0.210526
	0.377067	0	0.184211	-0.184211
	0.452583	0	0.157895	-0.157895
	0.575045	0	0.131579	-0.131579
	0.670408	0	0.105263	-0.105263
	0.703995	0	0.0789474	-0.0789474
	0.752083	0	0.0526316	-0.0526316
	1.03231	0	0.0263158	-0.0263158
	2.27344	0	0	0
4-Pyridoxate	-4.10348	1	1	0
	-3.05224	1	0.973684	0.0263158
	-2.98184	1	0.947368	0.0526316
	-2.94733	1	0.921053	0.0789474
	-2.91014	1	0.894737	0.105263
	-2.8282	1	0.868421	0.131579
	-2.74512	1	0.842105	0.157895
	-2.69307	1	0.815789	0.184211
	-2.63431	1	0.789474	0.210526
	-2.55509	1	0.763158	0.236842
	-2.49555	1	0.736842	0.263158
	-2.44823	1	0.710526	0.289474
	-2.39804	1	0.684211	0.315789
	-2.37072	1	0.657895	0.342105
	-2.35263	1	0.631579	0.368421
	-2.33674	1	0.605263	0.394737
	-2.30097	1	0.578947	0.421053
	-2.25894	1	0.552632	0.447368
	-2.22644	1	0.526316	0.473684
	-2.19511	1	0.5	0.5
	-2.17593	1	0.473684	0.526316
	-2.16944	1	0.447368	0.552632
	-2.16032	1	0.421053	0.578947
	-2.15474	1	0.394737	0.605263
	-2.12428	1	0.368421	0.631579
	-2.09261	1	0.342105	0.657895
	-2.0505	1	0.315789	0.684211
	-1.99466	0.833333	0.315789	0.517544
	-1.942	0.833333	0.289474	0.54386
	-1.90455	0.833333	0.263158	0.570175
	-1.89553	0.833333	0.236842	0.596491
	-1.85676	0.666667	0.236842	0.429825
	-1.78781	0.666667	0.210526	0.45614
	-1.72147	0.666667	0.184211	0.482456
	-1.62128	0.666667	0.157895	0.508772
	-1.42235	0.666667	0.131579	0.535088
	-1.21832	0.5	0.131579	0.368421
	-1.10822	0.333333	0.131579	0.201754
	-1.00622	0.333333	0.105263	0.22807
	-0.873618	0.333333	0.0789474	0.254386
	-0.787026	0.333333	0.0526316	0.280702
	-0.624408	0.166667	0.0526316	0.114035
	-0.396618	0.166667	0.0263158	0.140351
	0.942803	0.166667	0	0.166667
	3.19385	0	0	0
Leucyl-leucine	-3.88793	1	1	0
	-2.59171	0.833333	1	-0.166667
	-1.73987	0.666667	1	-0.333333
	-1.06375	0.5	1	-0.5
	-0.915715	0.333333	1	-0.666667
	-0.820397	0.333333	0.973684	-0.640351
	-0.709742	0.333333	0.947368	-0.614035
	-0.655811	0.166667	0.947368	-0.780702
	-0.636524	0.166667	0.921053	-0.754386
	-0.624921	0.166667	0.894737	-0.72807
	-0.57086	0.166667	0.868421	-0.701754
	-0.456811	0.166667	0.842105	-0.675439
	-0.389863	0.166667	0.815789	-0.649123
	-0.370666	0.166667	0.789474	-0.622807
	-0.302798	0.166667	0.763158	-0.596491
	-0.222058	0.166667	0.736842	-0.570175
	-0.193387	0.166667	0.710526	-0.54386
	-0.167187	0.166667	0.684211	-0.517544
	-0.120463	0.166667	0.657895	-0.491228
	-0.0512826	0.166667	0.631579	-0.464912
	0.007314	0.166667	0.605263	-0.438596
	0.024885	0.166667	0.578947	-0.412281
	0.0648541	0.166667	0.552632	-0.385965
	0.125429	0.166667	0.526316	-0.359649
	0.170429	0.166667	0.5	-0.333333
	0.203466	0.166667	0.473684	-0.307018
	0.220257	0.166667	0.447368	-0.280702
	0.22269	0.166667	0.421053	-0.254386
	0.23592	0.166667	0.394737	-0.22807
	0.28908	0.166667	0.368421	-0.201754
	0.355292	0.166667	0.342105	-0.175439
	0.389459	0.166667	0.315789	-0.149123
	0.401183	0.166667	0.289474	-0.122807
	0.420598	0.166667	0.263158	-0.0964912
	0.459972	0.166667	0.236842	-0.0701754
	0.525362	0.166667	0.210526	-0.0438596
	0.586366	0.166667	0.184211	-0.0175439
	0.608739	0.166667	0.157895	0.00877193
	0.677601	0.166667	0.131579	0.0350877
	0.753159	0	0.131579	-0.131579
	0.769562	0	0.105263	-0.105263
	0.809585	0	0.0789474	-0.0789474
	0.919492	0	0.0526316	-0.0526316
	1.073	0	0.0263158	-0.0263158
	2.1516	0	0	0
Kynurenine	-1.76557	1	1	0
	-0.749517	1	0.973684	0.0263158
	-0.700839	1	0.947368	0.0526316
	-0.664467	1	0.921053	0.0789474
	-0.65551	1	0.894737	0.105263
	-0.609017	1	0.868421	0.131579
	-0.559485	1	0.842105	0.157895
	-0.53181	1	0.815789	0.184211
	-0.482322	1	0.789474	0.210526
	-0.442897	1	0.763158	0.236842
	-0.415741	1	0.736842	0.263158
	-0.392598	1	0.710526	0.289474
	-0.386219	1	0.684211	0.315789
	-0.381301	1	0.657895	0.342105
	-0.373949	0.833333	0.657895	0.175439
	-0.364776	0.833333	0.631579	0.201754
	-0.351067	0.833333	0.605263	0.22807
	-0.33806	0.833333	0.578947	0.254386
	-0.332528	0.833333	0.552632	0.280702
	-0.322305	0.833333	0.526316	0.307018
	-0.304156	0.833333	0.5	0.333333
	-0.294718	0.833333	0.473684	0.359649
	-0.288163	0.833333	0.447368	0.385965
	-0.28015	0.833333	0.421053	0.412281
	-0.277209	0.833333	0.394737	0.438596
	-0.272528	0.833333	0.368421	0.464912
	-0.266884	0.833333	0.342105	0.491228
	-0.259636	0.833333	0.315789	0.517544
	-0.251789	0.833333	0.289474	0.54386
	-0.242218	0.833333	0.263158	0.570175
	-0.221979	0.833333	0.236842	0.596491
	-0.196918	0.833333	0.210526	0.622807
	-0.179906	0.833333	0.184211	0.649123
	-0.171443	0.833333	0.157895	0.675439
	-0.126543	0.833333	0.131579	0.701754
	-0.0835658	0.833333	0.105263	0.72807
	-0.0711892	0.833333	0.0789474	0.754386
	-0.0245811	0.666667	0.0789474	0.587719
	0.0321023	0.5	0.0789474	0.421053
	0.0667442	0.333333	0.0789474	0.254386
	0.155006	0.333333	0.0526316	0.280702
	0.287576	0.333333	0.0263158	0.307018
	0.349425	0.166667	0.0263158	0.140351
	0.461982	0.166667	0	0.166667
	1.57106	0	0	0
N.N-Dimethylglycine	-1.69307	1	1	0
	-0.652981	1	0.973684	0.0263158
	-0.599324	1	0.947368	0.0526316
	-0.560202	1	0.921053	0.0789474
	-0.534334	1	0.894737	0.105263
	-0.524418	1	0.868421	0.131579
	-0.514178	1	0.842105	0.157895
	-0.497135	1	0.815789	0.184211
	-0.479096	1	0.789474	0.210526
	-0.466684	1	0.763158	0.236842
	-0.44924	1	0.736842	0.263158
	-0.430625	1	0.710526	0.289474
	-0.416124	1	0.684211	0.315789
	-0.412994	1	0.657895	0.342105
	-0.404769	1	0.631579	0.368421
	-0.385484	1	0.605263	0.394737
	-0.369499	1	0.578947	0.421053
	-0.342179	1	0.552632	0.447368
	-0.29517	1	0.526316	0.473684
	-0.25979	1	0.5	0.5
	-0.245563	1	0.473684	0.526316
	-0.241707	1	0.447368	0.552632
	-0.240488	1	0.421053	0.578947
	-0.221111	0.833333	0.421053	0.412281
	-0.193522	0.833333	0.394737	0.438596
	-0.182545	0.833333	0.368421	0.464912
	-0.177787	0.833333	0.342105	0.491228
	-0.172376	0.833333	0.315789	0.517544
	-0.15959	0.833333	0.289474	0.54386
	-0.130831	0.833333	0.263158	0.570175
	-0.111515	0.666667	0.263158	0.403509
	-0.110141	0.666667	0.236842	0.429825
	-0.0988059	0.666667	0.210526	0.45614
	-0.0840047	0.666667	0.184211	0.482456
	-0.0129169	0.5	0.184211	0.315789
	0.0578131	0.5	0.157895	0.342105
	0.0780431	0.5	0.131579	0.368421
	0.0981953	0.5	0.105263	0.394737
	0.123537	0.5	0.0789474	0.421053
	0.146791	0.5	0.0526316	0.447368
	0.169764	0.5	0.0263158	0.473684
	0.209076	0.333333	0.0263158	0.307018
	0.23474	0.166667	0.0263158	0.140351
	0.429849	0.166667	0	0.166667
	1.61777	0	0	0
Arabitol_Ribitol	-1.75028	1	1	0
	-0.71225	1	0.973684	0.0263158
	-0.671827	1	0.947368	0.0526316
	-0.611825	1	0.921053	0.0789474
	-0.550682	1	0.894737	0.105263
	-0.507231	1	0.868421	0.131579
	-0.452408	1	0.842105	0.157895
	-0.430542	1	0.815789	0.184211
	-0.421614	1	0.789474	0.210526
	-0.414158	1	0.763158	0.236842
	-0.404784	1	0.736842	0.263158
	-0.399257	1	0.710526	0.289474
	-0.393189	1	0.684211	0.315789
	-0.387526	1	0.657895	0.342105
	-0.384099	0.833333	0.657895	0.175439
	-0.380792	0.833333	0.631579	0.201754
	-0.366421	0.833333	0.605263	0.22807
	-0.35026	0.833333	0.578947	0.254386
	-0.345002	0.833333	0.552632	0.280702
	-0.339212	0.833333	0.526316	0.307018
	-0.333856	0.833333	0.5	0.333333
	-0.32177	0.833333	0.473684	0.359649
	-0.311245	0.833333	0.447368	0.385965
	-0.308755	0.833333	0.421053	0.412281
	-0.293329	0.833333	0.394737	0.438596
	-0.277246	0.833333	0.368421	0.464912
	-0.252902	0.833333	0.342105	0.491228
	-0.227129	0.833333	0.315789	0.517544
	-0.212883	0.833333	0.289474	0.54386
	-0.187791	0.833333	0.263158	0.570175
	-0.157775	0.833333	0.236842	0.596491
	-0.131636	0.833333	0.210526	0.622807
	-0.110626	0.833333	0.184211	0.649123
	-0.0838288	0.833333	0.157895	0.675439
	-0.053852	0.833333	0.131579	0.701754
	-0.0399566	0.833333	0.105263	0.72807
	-0.0272156	0.666667	0.105263	0.561404
	-0.0130962	0.666667	0.0789474	0.587719
	-0.00774141	0.5	0.0789474	0.421053
	0.000596455	0.5	0.0526316	0.447368
	0.0575962	0.5	0.0263158	0.473684
	0.153993	0.333333	0.0263158	0.307018
	0.22017	0.166667	0.0263158	0.140351
	0.318527	0	0.0263158	-0.0263158
	1.39535	0	0	0
Creatine_5-AminoLevulinic acid	-1.96818	1	1	0
	-0.801089	1	0.973684	0.0263158
	-0.60921	1	0.947368	0.0526316
	-0.555344	1	0.921053	0.0789474
	-0.505538	1	0.894737	0.105263
	-0.469961	1	0.868421	0.131579
	-0.391032	1	0.842105	0.157895
	-0.324007	1	0.815789	0.184211
	-0.298924	1	0.789474	0.210526
	-0.275832	1	0.763158	0.236842
	-0.251215	1	0.736842	0.263158
	-0.202273	1	0.710526	0.289474
	-0.174978	1	0.684211	0.315789
	-0.168517	1	0.657895	0.342105
	-0.146555	1	0.631579	0.368421
	-0.128411	1	0.605263	0.394737
	-0.126482	1	0.578947	0.421053
	-0.113702	1	0.552632	0.447368
	-0.0995342	1	0.526316	0.473684
	-0.0949452	0.833333	0.526316	0.307018
	-0.089341	0.833333	0.5	0.333333
	-0.0845083	0.833333	0.473684	0.359649
	-0.0802441	0.833333	0.447368	0.385965
	-0.0495073	0.833333	0.421053	0.412281
	-0.0159017	0.833333	0.394737	0.438596
	-0.00552502	0.833333	0.368421	0.464912
	0.00538169	0.833333	0.342105	0.491228
	0.0138861	0.833333	0.315789	0.517544
	0.0278206	0.833333	0.289474	0.54386
	0.0467431	0.833333	0.263158	0.570175
	0.0555558	0.833333	0.236842	0.596491
	0.0622732	0.666667	0.236842	0.429825
	0.0683001	0.666667	0.210526	0.45614
	0.0753708	0.666667	0.184211	0.482456
	0.0872532	0.666667	0.157895	0.508772
	0.104535	0.666667	0.131579	0.535088
	0.123322	0.666667	0.105263	0.561404
	0.141643	0.666667	0.0789474	0.587719
	0.164452	0.5	0.0789474	0.421053
	0.198015	0.333333	0.0789474	0.254386
	0.23239	0.333333	0.0526316	0.280702
	0.260506	0.333333	0.0263158	0.307018
	0.297788	0.333333	0	0.333333
	0.446779	0.166667	0	0.166667
	1.57383	0	0	0
Glycyl-phenylalanine	-1.76124	1	1	0
	-0.716273	1	0.973684	0.0263158
	-0.626047	1	0.947368	0.0526316
	-0.513118	0.833333	0.947368	-0.114035
	-0.443942	0.833333	0.921053	-0.0877193
	-0.427945	0.833333	0.894737	-0.0614035
	-0.409201	0.666667	0.894737	-0.22807
	-0.387404	0.666667	0.868421	-0.201754
	-0.369223	0.5	0.868421	-0.368421
	-0.359556	0.5	0.842105	-0.342105
	-0.341613	0.333333	0.842105	-0.508772
	-0.302366	0.333333	0.815789	-0.482456
	-0.265565	0.333333	0.789474	-0.45614
	-0.258079	0.333333	0.763158	-0.429825
	-0.25016	0.166667	0.763158	-0.596491
	-0.236698	0.166667	0.736842	-0.570175
	-0.229902	0	0.736842	-0.736842
	-0.203132	0	0.710526	-0.710526
	-0.169874	0	0.684211	-0.684211
	-0.144563	0	0.657895	-0.657895
	-0.12105	0	0.631579	-0.631579
	-0.115773	0	0.605263	-0.605263
	-0.110535	0	0.578947	-0.578947
	-0.0729925	0	0.552632	-0.552632
	-0.021864	0	0.526316	-0.526316
	-0.00112725	0	0.5	-0.5
	0.00202522	0	0.473684	-0.473684
	0.0082494	0	0.447368	-0.447368
	0.0197174	0	0.421053	-0.421053
	0.038728	0	0.394737	-0.394737
	0.075725	0	0.368421	-0.368421
	0.107917	0	0.342105	-0.342105
	0.150042	0	0.315789	-0.315789
	0.193394	0	0.289474	-0.289474
	0.204322	0	0.263158	-0.263158
	0.231994	0	0.236842	-0.236842
	0.280395	0	0.210526	-0.210526
	0.303842	0	0.184211	-0.184211
	0.306884	0	0.157895	-0.157895
	0.318038	0	0.131579	-0.131579
	0.390799	0	0.105263	-0.105263
	0.49703	0	0.0789474	-0.0789474
	0.551695	0	0.0526316	-0.0526316
	0.580956	0	0.0263158	-0.0263158
	1.59822	0	0	0
Sialic acid	-2.80843	1	1	0
	-1.73092	1	0.973684	0.0263158
	-1.55088	1	0.947368	0.0526316
	-1.39503	1	0.921053	0.0789474
	-1.26075	1	0.894737	0.105263
	-1.16815	1	0.868421	0.131579
	-1.15118	1	0.842105	0.157895
	-1.00178	1	0.815789	0.184211
	-0.831894	1	0.789474	0.210526
	-0.797688	1	0.763158	0.236842
	-0.717979	1	0.736842	0.263158
	-0.638474	1	0.710526	0.289474
	-0.620999	1	0.684211	0.315789
	-0.597932	1	0.657895	0.342105
	-0.58386	1	0.631579	0.368421
	-0.561657	1	0.605263	0.394737
	-0.538926	0.833333	0.605263	0.22807
	-0.522027	0.833333	0.578947	0.254386
	-0.502936	0.833333	0.552632	0.280702
	-0.497591	0.833333	0.526316	0.307018
	-0.459311	0.833333	0.5	0.333333
	-0.414235	0.833333	0.473684	0.359649
	-0.383281	0.833333	0.447368	0.385965
	-0.331376	0.833333	0.421053	0.412281
	-0.279563	0.833333	0.394737	0.438596
	-0.254797	0.833333	0.368421	0.464912
	-0.24794	0.833333	0.342105	0.491228
	-0.23527	0.833333	0.315789	0.517544
	-0.202337	0.833333	0.289474	0.54386
	-0.177307	0.833333	0.263158	0.570175
	-0.169939	0.833333	0.236842	0.596491
	-0.159778	0.833333	0.210526	0.622807
	-0.150958	0.833333	0.184211	0.649123
	-0.124062	0.666667	0.184211	0.482456
	-0.0865881	0.666667	0.157895	0.508772
	-0.0690071	0.666667	0.131579	0.535088
	-0.0560378	0.666667	0.105263	0.561404
	-0.0231542	0.666667	0.0789474	0.587719
	0.0533577	0.5	0.0789474	0.421053
	0.121359	0.333333	0.0789474	0.254386
	0.14623	0.333333	0.0526316	0.280702
	0.174032	0.333333	0.0263158	0.307018
	0.227178	0.333333	0	0.333333
	0.400866	0.166667	0	0.166667
	1.53764	0	0	0
Glycine	-1.7964	1	1	0
	-0.690492	1	0.973684	0.0263158
	-0.583902	0.833333	0.973684	-0.140351
	-0.561859	0.666667	0.973684	-0.307018
[truncated: 402 more rows]

## Sheet: Urine_MET-OA_SCADd_vs_CTRL
Test Result Variable(s)	Area Under the ROC Curve					Classifier Evaluation Metrics
	Area	Std. Errora	Asymptotic Sig.b	Asymptotic 95% Confidence Interval		Gini Index	K-S Statistics
				Lower Bound	Upper Bound		Max K-Sc	Cutoffd
Butyrylglycine	1,000	,000	<1E-016	1,000	1,000	1,000	1,000	-,623030506989909
Ethylmalonate	1,000	,000	<1E-016	1,000	1,000	1,000	1,000	-,991105656041436
Butyrylcarnitine	,998	,003	<1E-016	,991	1,005	,996	,973	-1,284560061872920
Methylsuccinate	,994	,008	<1E-016	,979	1,009	,988	,923	,172781983376704
Propionylglycine	,904	,044	<1E-016	,818	,991	,809	,680	-1,382413784776995
Valerylglycine	,902	,063	1,255E-010	,780	1,025	,805	,792	,497340060321300
Suberylglycine	,900	,045	<1E-016	,811	,989	,800	,653	-,521185114947212
Ureidopropionate	,900	,046	<1E-016	,811	,989	,800	,638	-,382991996604455
Threonate	,886	,050	1,510E-014	,787	,984	,771	,661	-,417404361100173
2-Aminoadipate	,884	,048	1,776E-015	,789	,978	,767	,730	-,601754284675236
Octanoylcarnitine	,879	,050	4,174E-014	,781	,978	,759	,603	-1,109401364949442
Cysteine	,873	,061	7,948E-010	,754	,992	,746	,738	-,351245181232159
Acetylglutamate	,869	,067	3,667E-008	,738	1,000	,738	,688	-,106414715221578
Isovalerylcarnitine	,869	,051	2,736E-013	,770	,968	,738	,630	-,623530977587962
Hexanoylcarnitine	,863	,057	1,634E-010	,752	,974	,726	,657	-,652844227992393
Betaine	,859	,053	1,420E-011	,755	,963	,717	,626	-1,716370606157205
3-Hydroxyhexanoylcarnitine	,854	,057	4,962E-010	,743	,966	,709	,657	-1,948559315343455
Homocarnosine	,848	,058	1,619E-009	,735	,961	,696	,680	-,394014747382181
4-Hydroxyproline	,846	,072	1,357E-006	,706	,987	,692	,634	-1,789167545884205
Myo-inositol	,846	,062	2,764E-008	,724	,968	,692	,634	-1,713458017874730
N-Methylhistamine	,844	,059	7,272E-009	,727	,961	,688	,626	-,162392428913783
N.N-Dimethylarginine	,842	,056	7,620E-010	,733	,951	,684	,599	-,297205891492722
Guanidinobutanoate	,836	,062	6,208E-008	,714	,957	,672	,549	-1,786314593458845
3-Hydroxyoctanoylcarnitine	,834	,072	3,489E-006	,693	,975	,667	,630	-1,103029784057490
S-Adenosylmethionine	,834	,067	5,862E-007	,703	,965	,667	,607	-,217231611249478
Glucuronate	,834	,061	4,936E-008	,714	,954	,667	,495	-,495904777554733
3-Hydroxyisovalerate	,832	,066	6,144E-007	,701	,962	,663	,511	-,052491802737228
Aminoadipate	,830	,064	3,059E-007	,703	,956	,659	,522	-,333281933068277
Leucine	,827	,070	2,640E-006	,691	,964	,655	,534	,245710106847056
Sialic acid	,821	,079	4,507E-005	,667	,976	,642	,572	-,463570839288962
Glutamate	,817	,075	2,092E-005	,671	,963	,634	,553	-,963953815125836
Choline	,817	,069	4,841E-006	,681	,953	,634	,561	-,224597865694995
Glucosamine	,815	,080	8,361E-005	,658	,972	,630	,580	-,035234468361473
Proline	,813	,068	4,484E-006	,679	,947	,626	,507	-3,326488716452025
N.N-Dimethylglycine	,813	,065	1,528E-006	,685	,940	,626	,514	-1,410416573121870
Sarcosine	,811	,073	2,037E-005	,668	,954	,622	,534	,214438804099504
Decanoylcarnitine	,811	,080	1,050E-004	,654	,968	,622	,576	-,456444564618181
3-Aminoisobutanoate	,811	,072	1,653E-005	,669	,952	,622	,534	-,259707773478094
Phenylalanine	,809	,073	2,182E-005	,666	,951	,617	,530	,020739825862780
Inosine	,809	,084	2,325E-004	,644	,973	,617	,634	-,622812848459203
Creatine_5-AminoLevulinic acid	,807	,076	4,914E-005	,659	,955	,613	,526	-,240349034057177
4-Aminobutyrate	,807	,079	1,037E-004	,652	,961	,613	,584	-,024761801624637
Acetylaspartate	,805	,073	2,767E-005	,662	,947	,609	,561	-,175219615660781
3-Methylglutarylcarnitine	,805	,071	2,046E-005	,664	,945	,609	,653	-1,077153836204300
Acetylglycine	,802	,077	8,200E-005	,652	,953	,605	,584	-,618449831293566
Citrulline	,800	,064	3,187E-006	,674	,927	,601	,514	-,728968435623386
3-Hydroxypropionylcarnitine	,798	,063	2,074E-006	,675	,922	,597	,595	-,435300973638035
Isocitrate	,798	,074	5,843E-005	,653	,944	,597	,507	-,259278007288379
Arabitol_Ribitol	,798	,083	3,529E-004	,635	,962	,597	,588	-,053421267955719
Acetylalanine	,796	,077	1,190E-004	,645	,947	,593	,511	,422092751307179
Adipoylcarnitine	,796	,078	1,433E-004	,644	,949	,593	,626	-1,024518995700090
Citramalate	,796	,068	1,478E-005	,662	,930	,593	,553	-,968304974169564
Pseudouridine	,796	,084	4,274E-004	,631	,961	,593	,526	-,336505429911117
2-Methylbutyrylcarnitine	,794	,063	3,432E-006	,670	,918	,588	,568	-,613857408444515
Hexenoylcarnitine	,794	,072	4,492E-005	,653	,935	,588	,553	-,771046697802468
Cystine	,794	,076	1,162E-004	,645	,944	,588	,530	-,294200611079414
Thymine	,792	,071	4,338E-005	,652	,932	,584	,522	-,655592969864832
3-Hydroxy-3-methylglutarate	,790	,073	7,659E-005	,646	,934	,580	,518	-1,087874411802930
Serine	,788	,083	5,136E-004	,625	,950	,576	,503	-,120707938633630
Maleate	,788	,075	1,155E-004	,642	,934	,576	,457	-,330115622639877
Phenyllactate	,788	,066	1,349E-005	,658	,918	,576	,491	-1,795602963612585
Homoarginine	,786	,084	6,977E-004	,621	,951	,572	,503	-,364905997650708
Hexanoylglycine	,786	,064	9,065E-006	,660	,912	,572	,541	-,085241400697287
Histidine	,784	,070	4,793E-005	,647	,921	,568	,495	,246549490462655
Trypthophan	,784	,082	5,754E-004	,622	,945	,568	,530	,062415791562985
Butenylcarnitine	,784	,080	3,947E-004	,627	,941	,568	,526	-,528023748283789
Threonine	,782	,083	6,847E-004	,619	,944	,563	,557	-,329490617935944
N-Acetylgalactosamine_N-Acetylglucosamine_N-Acetylmannosamine	,782	,096	3,505E-003	,593	,971	,563	,580	,019682947656519
Argininosuccinate	,780	,079	4,286E-004	,624	,935	,559	,457	,095309719707787
Decenoylcarnitine	,778	,081	6,459E-004	,618	,937	,555	,545	-,921272403320816
Glycine	,775	,073	1,556E-004	,633	,918	,551	,526	-,589606728650385
Picolinate	,775	,070	8,230E-005	,638	,913	,551	,437	-,744783006475918
Taurine	,773	,098	5,263E-003	,581	,965	,547	,661	-,484791429586741
3-Hydroxyisobutyrate	,773	,072	1,467E-004	,632	,915	,547	,472	-1,477393767279245
3.4-Dihydroxybutyrate	,773	,069	7,345E-005	,638	,909	,547	,553	-,409485529346166
3-Hydroxyoctanoate	,773	,068	6,509E-005	,639	,908	,547	,499	-,689344186596151
Glutamine	,771	,082	9,554E-004	,610	,932	,543	,491	-,330018462642917
Indole-3-acetate	,767	,083	1,272E-003	,605	,930	,534	,549	-,341765298112810
3-Hydroxytetradecenoylcarnitine	,765	,068	1,073E-004	,631	,899	,530	,491	-,522588776691759
Succinylaminoimidazole carboxamide riboside	,765	,111	1,671E-002	,548	,982	,530	,715	-,135878817887509
Malonate	,763	,085	1,904E-003	,597	,929	,526	,476	-,629869773335354
N-Acetylputrescine	,761	,085	2,045E-003	,595	,927	,522	,476	-,336780007884398
7-Methylguanine	,759	,091	4,251E-003	,581	,936	,518	,557	-,320743647168677
Uridine	,759	,085	2,445E-003	,591	,926	,518	,553	-,682174807298640
Isoleucine	,755	,100	1,052E-002	,560	,950	,509	,538	,032067384400141
Tyrosine	,755	,095	7,375E-003	,568	,941	,509	,530	-,283985716885995
3-Methylglutaconate	,755	,094	6,702E-003	,571	,939	,509	,611	-,974443276250880
Guanidinoacetate	,753	,083	2,300E-003	,590	,915	,505	,457	,344170437765152
Xanthosine	,753	,090	5,154E-003	,576	,930	,505	,503	-,342932305015901
Succinyladenosine	,751	,096	9,171E-003	,562	,939	,501	,553	-,441687012592049
Alanine	,748	,097	1,072E-002	,558	,939	,497	,611	-,725122515778329
Sebacoylcarnitine	,748	,083	2,816E-003	,585	,911	,497	,526	-1,204337484955480
Beta-alanine-3-methylhistidine (anserine)	,748	,093	7,246E-003	,567	,930	,497	,499	-,979486866962655
Cytidine	,746	,088	4,892E-003	,575	,918	,493	,580	-,720533557998743
Methylmalonate	,742	,085	4,421E-003	,575	,909	,484	,457	-,047023271039006
Adenine	,742	,075	1,316E-003	,594	,890	,484	,426	-,394001350118019
Aconitate	,738	,093	1,074E-002	,555	,921	,476	,503	-,882590168591193
Adipate	,738	,088	6,743E-003	,566	,910	,476	,468	-1,164315096439935
Tetradienoylcarnitine	,736	,084	4,816E-003	,572	,900	,472	,399	-,333594844542333
4-HydroxyBenzaldehyde	,736	,082	3,859E-003	,576	,896	,472	,422	-1,089193352706550
Vanilmandelate	,734	,086	6,528E-003	,565	,902	,468	,395	-,345297643748634
Acetylornithine	,732	,085	6,088E-003	,566	,897	,464	,435	-,569278204825201
2-Hydroxyglutarate	,732	,082	4,918E-003	,570	,893	,464	,453	-,719133499956489
4-Hydroxyphenylacetate	,732	,092	1,178E-002	,551	,912	,464	,503	-,214327464705383
Malate	,732	,089	9,243E-003	,557	,906	,464	,426	-2,815822764363265
Suberoylcarnitine	,730	,084	6,137E-003	,565	,894	,459	,472	-1,092451228202565
Nicotinamide	,730	,090	1,082E-002	,553	,906	,459	,472	-,355192913440377
2-Hydroxyisovalerate	,730	,088	8,659E-003	,558	,901	,459	,418	-2,613340055409055
Orotate	,730	,091	1,170E-002	,551	,908	,459	,418	-,779873302728526
Methylcitrate	,726	,082	6,103E-003	,564	,887	,451	,476	,259197334033122
3-Hydroxybutyrylcarnitine	,723	,081	6,040E-003	,564	,883	,447	,376	-1,834981378025100
Homovanilate	,723	,089	1,251E-002	,548	,899	,447	,403	-,194655276781249
Urea	,721	,081	6,103E-003	,563	,880	,443	,445	-,165503433179648
Carnitine	,719	,076	4,052E-003	,570	,869	,439	,387	-1,998877563235245
3-Hydroxyvalerylcarnitine	,719	,078	4,882E-003	,567	,872	,439	,468	-,753874451097974
1-Methylxanthine	,719	,081	6,934E-003	,560	,879	,439	,422	-,270832600839070
3-Hydroxytetradecadienoylcarnitine	,717	,080	6,404E-003	,561	,873	,435	,445	-,577846821167884
Hexoses (Glucose_Fructose_Galactose_Mannose)	,717	,100	2,934E-002	,522	,913	,435	,453	-,647406195229195
Octenoylcarnitine	,711	,091	2,057E-002	,532	,890	,422	,422	-1,214993865827095
Gluconate	,711	,098	3,206E-002	,518	,904	,422	,503	-,936873945374728
Spermine	,709	,098	3,262E-002	,517	,901	,418	,430	,405107629227478
Kynurenine	,707	,095	2,948E-002	,521	,893	,414	,472	-,171335070408611
Malonylcarnitine	,707	,085	1,539E-002	,540	,874	,414	,410	-,518167599691873
Acetylcarnitine	,705	,077	7,457E-003	,555	,855	,410	,368	-2,243039432513885
Dodecanoylcarnitine	,705	,092	2,529E-002	,525	,884	,410	,399	-,155956909996086
Decenoylcarnitine	,705	,085	1,550E-002	,539	,871	,410	,468	-,352773573880967
Creatinine	,705	,092	2,535E-002	,525	,884	,410	,399	-,049202199511846
Adenosine	,705	,101	4,175E-002	,508	,902	,410	,534	-,185632451080630
a Under the nonparametric assumption
b Null hypothesis: true area = 0.5
c The maximum Kolmogorov-Smirnov (K-S) metric. Also the maximum value of Youden's index.
d In case of multiple cutoff values associated with Max K-S, the largest one is reported.
Coordinates of the ROC Curve
Test Result Variable(s)	Positive if Greater Than or Equal Toa	Sensitivity	1 - Specificity	Youden's Index
Butyrylglycine	-4.70961	1	1	0
	-3.70896	1	0.972973	0.027027
	-3.63276	1	0.945946	0.0540541
	-3.51488	1	0.918919	0.0810811
	-3.44797	1	0.891892	0.108108
	-3.27946	1	0.864865	0.135135
	-3.13309	1	0.837838	0.162162
	-3.0123	1	0.810811	0.189189
	-2.86811	1	0.783784	0.216216
	-2.84128	1	0.756757	0.243243
	-2.83699	1	0.72973	0.27027
	-2.77166	1	0.702703	0.297297
	-2.60699	1	0.675676	0.324324
	-2.47069	1	0.648649	0.351351
	-2.42672	1	0.621622	0.378378
	-2.38097	1	0.594595	0.405405
	-2.31336	1	0.567568	0.432432
	-2.26459	1	0.540541	0.459459
	-2.2476	1	0.513514	0.486486
	-2.23022	1	0.486486	0.513514
	-2.19078	1	0.459459	0.540541
	-2.16541	1	0.432432	0.567568
	-2.14874	1	0.405405	0.594595
	-2.12027	1	0.378378	0.621622
	-2.07865	1	0.351351	0.648649
	-2.04128	1	0.324324	0.675676
	-2.02054	1	0.297297	0.702703
	-1.99726	1	0.27027	0.72973
	-1.93595	1	0.243243	0.756757
	-1.85551	1	0.216216	0.783784
	-1.71695	1	0.189189	0.810811
	-1.54752	1	0.162162	0.837838
	-1.47805	1	0.135135	0.864865
	-1.36385	1	0.108108	0.891892
	-1.16526	1	0.0810811	0.918919
	-0.997814	1	0.0540541	0.945946
	-0.841869	1	0.027027	0.972973
	-0.623031	1	0	1
	-0.169292	0.923077	0	0.923077
	0.145429	0.846154	0	0.846154
	0.42709	0.769231	0	0.769231
	0.861369	0.692308	0	0.692308
	1.0906	0.615385	0	0.615385
	1.22109	0.538462	0	0.538462
	1.35813	0.461538	0	0.461538
	1.52157	0.384615	0	0.384615
	1.65379	0.307692	0	0.307692
	1.81635	0.230769	0	0.230769
	2.24459	0.153846	0	0.153846
	2.62272	0.0769231	0	0.0769231
	3.68374	0	0	0
Ethylmalonate	-5.32665	1	1	0
	-4.24623	1	0.972973	0.027027
	-3.97651	1	0.945946	0.0540541
	-3.73235	1	0.918919	0.0810811
	-3.63299	1	0.891892	0.108108
	-3.50015	1	0.864865	0.135135
	-3.41079	1	0.837838	0.162162
	-3.40272	1	0.810811	0.189189
	-3.37063	1	0.783784	0.216216
	-3.34456	1	0.756757	0.243243
	-3.34274	1	0.72973	0.27027
	-3.2973	1	0.702703	0.297297
	-3.22212	1	0.675676	0.324324
	-3.18569	1	0.648649	0.351351
	-3.15165	1	0.621622	0.378378
	-3.11781	1	0.594595	0.405405
	-3.0745	1	0.567568	0.432432
	-3.00902	1	0.540541	0.459459
	-2.96589	1	0.513514	0.486486
	-2.91642	1	0.486486	0.513514
	-2.82887	1	0.459459	0.540541
	-2.7595	1	0.432432	0.567568
	-2.74298	1	0.405405	0.594595
	-2.73186	1	0.378378	0.621622
	-2.71387	1	0.351351	0.648649
	-2.6974	1	0.324324	0.675676
	-2.63511	1	0.297297	0.702703
	-2.57098	1	0.27027	0.72973
	-2.54428	1	0.243243	0.756757
	-2.52238	1	0.216216	0.783784
	-2.51363	1	0.189189	0.810811
	-2.49504	1	0.162162	0.837838
	-2.46939	1	0.135135	0.864865
	-2.38655	1	0.108108	0.891892
	-2.23097	1	0.0810811	0.918919
	-2.04654	1	0.0540541	0.945946
	-1.68576	1	0.027027	0.972973
	-0.991106	1	0	1
	-0.318079	0.923077	0	0.923077
	0.132576	0.846154	0	0.846154
	0.483277	0.769231	0	0.769231
	0.668816	0.692308	0	0.692308
	0.756598	0.615385	0	0.615385
	0.857692	0.538462	0	0.538462
	1.05109	0.461538	0	0.461538
	1.29058	0.384615	0	0.384615
	1.42998	0.307692	0	0.307692
	1.54569	0.230769	0	0.230769
	1.86054	0.153846	0	0.153846
	2.15046	0.0769231	0	0.0769231
	3.20962	0	0	0
Butyrylcarnitine	-5.49138	1	1	0
	-4.31881	1	0.972973	0.027027
	-4.14568	1	0.945946	0.0540541
	-4.04802	1	0.918919	0.0810811
	-3.78626	1	0.891892	0.108108
	-3.56274	1	0.864865	0.135135
	-3.45191	1	0.837838	0.162162
	-3.26393	1	0.810811	0.189189
	-3.09179	1	0.783784	0.216216
	-3.05431	1	0.756757	0.243243
	-2.96451	1	0.72973	0.27027
	-2.86972	1	0.702703	0.297297
	-2.85148	1	0.675676	0.324324
	-2.83104	1	0.648649	0.351351
	-2.80638	1	0.621622	0.378378
	-2.7683	1	0.594595	0.405405
	-2.64689	1	0.567568	0.432432
	-2.48654	1	0.540541	0.459459
	-2.40894	1	0.513514	0.486486
	-2.37543	1	0.486486	0.513514
	-2.33567	1	0.459459	0.540541
	-2.25523	1	0.432432	0.567568
	-2.17029	1	0.405405	0.594595
	-2.13493	1	0.378378	0.621622
	-2.10291	1	0.351351	0.648649
	-2.05464	1	0.324324	0.675676
	-2.01977	1	0.297297	0.702703
	-1.98323	1	0.27027	0.72973
	-1.92608	1	0.243243	0.756757
	-1.8724	1	0.216216	0.783784
	-1.79509	1	0.189189	0.810811
	-1.71035	1	0.162162	0.837838
	-1.62304	1	0.135135	0.864865
	-1.55744	1	0.108108	0.891892
	-1.50017	1	0.0810811	0.918919
	-1.38056	1	0.0540541	0.945946
	-1.28456	1	0.027027	0.972973
	-1.04579	0.923077	0.027027	0.89605
	-0.831633	0.923077	0	0.923077
	-0.675268	0.846154	0	0.846154
	-0.49356	0.769231	0	0.769231
	-0.390106	0.692308	0	0.692308
	-0.303059	0.615385	0	0.615385
	-0.263187	0.538462	0	0.538462
	-0.134669	0.461538	0	0.461538
	-0.00352359	0.384615	0	0.384615
	0.165164	0.307692	0	0.307692
	0.337221	0.230769	0	0.230769
	0.481697	0.153846	0	0.153846
	0.603045	0.0769231	0	0.0769231
	1.6159	0	0	0
Methylsuccinate	-2.8567	1	1	0
	-1.71302	1	0.972973	0.027027
	-1.53419	1	0.945946	0.0540541
	-1.49295	1	0.918919	0.0810811
	-1.48419	1	0.891892	0.108108
	-1.46313	1	0.864865	0.135135
	-1.42004	1	0.837838	0.162162
	-1.38786	1	0.810811	0.189189
	-1.36862	1	0.783784	0.216216
	-1.33441	1	0.756757	0.243243
	-1.29453	1	0.72973	0.27027
	-1.26697	1	0.702703	0.297297
	-1.24958	1	0.675676	0.324324
	-1.23861	1	0.648649	0.351351
	-1.23296	1	0.621622	0.378378
	-1.1799	1	0.594595	0.405405
	-1.10452	1	0.567568	0.432432
	-1.05749	1	0.540541	0.459459
	-1.02177	1	0.513514	0.486486
	-0.995001	1	0.486486	0.513514
	-0.979949	1	0.459459	0.540541
	-0.964766	1	0.432432	0.567568
	-0.928514	1	0.405405	0.594595
	-0.892547	1	0.378378	0.621622
	-0.877333	1	0.351351	0.648649
	-0.865505	1	0.324324	0.675676
	-0.819426	1	0.297297	0.702703
	-0.747814	1	0.27027	0.72973
	-0.703026	1	0.243243	0.756757
	-0.68301	1	0.216216	0.783784
	-0.640699	1	0.189189	0.810811
	-0.594755	1	0.162162	0.837838
	-0.567679	1	0.135135	0.864865
	-0.525224	1	0.108108	0.891892
	-0.479956	1	0.0810811	0.918919
	-0.407313	0.923077	0.0810811	0.841996
	-0.298906	0.923077	0.0540541	0.869023
	-0.0877999	0.923077	0.027027	0.89605
	0.172782	0.923077	0	0.923077
	0.319968	0.846154	0	0.846154
	0.453205	0.769231	0	0.769231
	0.565663	0.692308	0	0.692308
	0.68537	0.615385	0	0.615385
	0.864734	0.538462	0	0.538462
	0.95468	0.461538	0	0.461538
	1.05767	0.384615	0	0.384615
	1.34632	0.307692	0	0.307692
	1.54045	0.230769	0	0.230769
	1.57361	0.153846	0	0.153846
	1.96666	0.0769231	0	0.0769231
	3.33069	0	0	0
Propionylglycine	-4.08143	1	1	0
	-3.07327	1	0.972973	0.027027
	-2.97125	1	0.945946	0.0540541
	-2.87572	1	0.918919	0.0810811
	-2.76513	1	0.891892	0.108108
	-2.59833	1	0.864865	0.135135
	-2.53508	1	0.837838	0.162162
	-2.47813	1	0.810811	0.189189
	-2.35043	1	0.783784	0.216216
	-2.20333	1	0.756757	0.243243
	-2.09067	1	0.72973	0.27027
	-2.0225	1	0.702703	0.297297
	-1.97324	1	0.675676	0.324324
	-1.94588	1	0.648649	0.351351
	-1.89597	1	0.621622	0.378378
	-1.83192	1	0.594595	0.405405
	-1.78969	1	0.567568	0.432432
	-1.76387	1	0.540541	0.459459
	-1.75401	1	0.513514	0.486486
	-1.72974	1	0.486486	0.513514
	-1.70344	1	0.459459	0.540541
	-1.69382	1	0.432432	0.567568
	-1.68628	0.923077	0.432432	0.490644
	-1.63163	0.923077	0.405405	0.517672
	-1.53228	0.923077	0.378378	0.544699
	-1.47803	0.923077	0.351351	0.571726
	-1.4581	0.923077	0.324324	0.598753
	-1.42829	0.923077	0.297297	0.62578
	-1.40666	0.923077	0.27027	0.652807
	-1.38241	0.923077	0.243243	0.679834
	-1.36634	0.846154	0.243243	0.602911
	-1.31958	0.846154	0.216216	0.629938
	-1.2331	0.846154	0.189189	0.656965
	-1.18092	0.769231	0.189189	0.580042
	-1.11827	0.769231	0.162162	0.607069
	-1.06179	0.769231	0.135135	0.634096
	-1.04495	0.769231	0.108108	0.661123
	-0.93341	0.692308	0.108108	0.5842
	-0.786257	0.692308	0.0810811	0.611227
	-0.506617	0.615385	0.0810811	0.534304
	-0.236921	0.615385	0.0540541	0.561331
	-0.198516	0.538462	0.0540541	0.484407
	-0.179786	0.461538	0.0540541	0.407484
	-0.148079	0.384615	0.0540541	0.330561
	-0.103109	0.384615	0.027027	0.357588
	-0.0706952	0.307692	0.027027	0.280665
	0.0759079	0.307692	0	0.307692
	0.291197	0.230769	0	0.230769
	0.464963	0.153846	0	0.153846
	0.660351	0.0769231	0	0.0769231
	1.75175	0	0	0
Valerylglycine	-4.35507	1	1	0
	-2.98278	1	0.972973	0.027027
	-2.52923	1	0.945946	0.0540541
	-2.13798	1	0.918919	0.0810811
	-1.79521	1	0.891892	0.108108
	-1.75354	1	0.864865	0.135135
	-1.74019	1	0.837838	0.162162
	-1.68011	1	0.810811	0.189189
	-1.61269	1	0.783784	0.216216
	-1.58112	1	0.756757	0.243243
	-1.51924	1	0.72973	0.27027
	-1.41155	1	0.702703	0.297297
	-1.30809	1	0.675676	0.324324
	-1.25056	1	0.648649	0.351351
	-1.21825	0.923077	0.648649	0.274428
	-1.19283	0.923077	0.621622	0.301455
	-1.12223	0.923077	0.594595	0.328482
	-1.0551	0.923077	0.567568	0.355509
	-0.969686	0.846154	0.567568	0.278586
	-0.891012	0.846154	0.540541	0.305613
	-0.881161	0.846154	0.513514	0.33264
	-0.868506	0.846154	0.486486	0.359667
	-0.853345	0.846154	0.459459	0.386694
	-0.785857	0.846154	0.432432	0.413721
	-0.6861	0.846154	0.405405	0.440748
	-0.638245	0.846154	0.378378	0.467775
	-0.626603	0.846154	0.351351	0.494802
	-0.542328	0.846154	0.324324	0.52183
	-0.428003	0.846154	0.297297	0.548857
	-0.317441	0.846154	0.27027	0.575884
	-0.236456	0.846154	0.243243	0.602911
	-0.211773	0.846154	0.216216	0.629938
	-0.122514	0.846154	0.189189	0.656965
	0.1065	0.846154	0.162162	0.683992
	0.315343	0.846154	0.135135	0.711019
	0.38102	0.846154	0.108108	0.738046
	0.41917	0.846154	0.0810811	0.765073
	0.49734	0.846154	0.0540541	0.7921
	0.559545	0.769231	0.0540541	0.715177
	0.568846	0.769231	0.027027	0.742204
	0.618437	0.769231	0	0.769231
	0.850938	0.692308	0	0.692308
	1.06461	0.615385	0	0.615385
	1.13746	0.538462	0	0.538462
	1.21179	0.461538	0	0.461538
	1.34441	0.384615	0	0.384615
	1.50559	0.307692	0	0.307692
	1.68678	0.230769	0	0.230769
	1.93542	0.153846	0	0.153846
	2.62642	0.0769231	0	0.0769231
	4.19119	0	0	0
Suberylglycine	-3.03694	1	1	0
	-1.98232	1	0.972973	0.027027
	-1.8428	1	0.945946	0.0540541
	-1.73017	1	0.918919	0.0810811
	-1.69331	1	0.891892	0.108108
	-1.6823	1	0.864865	0.135135
	-1.61339	1	0.837838	0.162162
	-1.54289	1	0.810811	0.189189
	-1.46417	1	0.783784	0.216216
	-1.37781	1	0.756757	0.243243
	-1.35368	1	0.72973	0.27027
	-1.33108	1	0.702703	0.297297
	-1.29107	1	0.675676	0.324324
	-1.22795	1	0.648649	0.351351
	-1.1838	1	0.621622	0.378378
	-1.14819	1	0.594595	0.405405
	-1.10416	1	0.567568	0.432432
	-0.968502	1	0.540541	0.459459
	-0.803812	1	0.513514	0.486486
	-0.7461	1	0.486486	0.513514
	-0.73455	1	0.459459	0.540541
	-0.723205	1	0.432432	0.567568
	-0.712298	0.923077	0.432432	0.490644
	-0.688623	0.923077	0.405405	0.517672
	-0.664429	0.923077	0.378378	0.544699
	-0.647511	0.923077	0.351351	0.571726
	-0.630791	0.923077	0.324324	0.598753
	-0.592064	0.923077	0.297297	0.62578
	-0.521185	0.923077	0.27027	0.652807
	-0.4807	0.846154	0.27027	0.575884
	-0.390618	0.846154	0.243243	0.602911
	-0.304956	0.846154	0.216216	0.629938
	-0.284156	0.769231	0.216216	0.553015
	-0.243009	0.769231	0.189189	0.580042
	-0.217251	0.769231	0.162162	0.607069
	-0.177795	0.769231	0.135135	0.634096
	-0.13245	0.692308	0.135135	0.557173
	-0.119629	0.692308	0.108108	0.5842
	-0.116801	0.692308	0.0810811	0.611227
	-0.0992529	0.615385	0.0810811	0.534304
	-0.0516444	0.538462	0.0810811	0.45738
	-0.0210414	0.538462	0.0540541	0.484407
	-0.00896484	0.538462	0.027027	0.511435
	0.0653967	0.461538	0.027027	0.434511
	0.138129	0.384615	0.027027	0.357588
	0.167147	0.307692	0.027027	0.280665
	0.286864	0.307692	0	0.307692
	0.394531	0.230769	0	0.230769
	0.442191	0.153846	0	0.153846
	0.715115	0.0769231	0	0.0769231
	1.94741	0	0	0
Ureidopropionate	-3.8316	1	1	0
	-2.77997	1	0.972973	0.027027
	-2.49411	1	0.945946	0.0540541
	-2.20713	1	0.918919	0.0810811
	-2.0952	1	0.891892	0.108108
	-2.02454	1	0.864865	0.135135
	-1.99256	1	0.837838	0.162162
	-1.9417	1	0.810811	0.189189
	-1.90208	1	0.783784	0.216216
	-1.87642	1	0.756757	0.243243
	-1.75754	1	0.72973	0.27027
	-1.6176	1	0.702703	0.297297
	-1.57091	1	0.675676	0.324324
	-1.53733	1	0.648649	0.351351
	-1.48691	1	0.621622	0.378378
	-1.45583	1	0.594595	0.405405
	-1.38178	1	0.567568	0.432432
	-1.30815	1	0.540541	0.459459
	-1.29834	1	0.513514	0.486486
	-1.28894	1	0.486486	0.513514
	-1.27496	1	0.459459	0.540541
	-1.25805	1	0.432432	0.567568
	-1.20267	1	0.405405	0.594595
	-1.11527	1	0.378378	0.621622
	-1.05015	0.923077	0.378378	0.544699
	-1.0045	0.923077	0.351351	0.571726
	-0.971686	0.923077	0.324324	0.598753
	-0.949762	0.923077	0.297297	0.62578
	-0.919046	0.846154	0.297297	0.548857
	-0.885737	0.769231	0.297297	0.471933
	-0.86398	0.769231	0.27027	0.49896
	-0.813887	0.769231	0.243243	0.525988
	-0.767533	0.769231	0.216216	0.553015
	-0.734431	0.769231	0.189189	0.580042
	-0.674177	0.769231	0.162162	0.607069
	-0.622932	0.769231	0.135135	0.634096
	-0.595201	0.692308	0.135135	0.557173
	-0.566524	0.692308	0.108108	0.5842
	-0.483401	0.692308	0.0810811	0.611227
	-0.382992	0.692308	0.0540541	0.638254
	-0.282427	0.615385	0.0540541	0.561331
	-0.193368	0.538462	0.0540541	0.484407
	-0.129913	0.538462	0.027027	0.511435
	-0.0799278	0.461538	0.027027	0.434511
	0.00503834	0.384615	0.027027	0.357588
	0.116965	0.307692	0.027027	0.280665
	0.236186	0.307692	0	0.307692
	0.385973	0.230769	0	0.230769
	0.518933	0.153846	0	0.153846
	0.924753	0.0769231	0	0.0769231
	2.26585	0	0	0
Threonate	-2.39105	1	1	0
	-1.27882	1	0.972973	0.027027
	-1.05848	1	0.945946	0.0540541
	-0.949867	1	0.918919	0.0810811
	-0.943997	1	0.891892	0.108108
	-0.89486	1	0.864865	0.135135
	-0.829153	1	0.837838	0.162162
	-0.801856	1	0.810811	0.189189
	-0.783358	1	0.783784	0.216216
	-0.770216	1	0.756757	0.243243
	-0.760428	1	0.72973	0.27027
	-0.73364	1	0.702703	0.297297
	-0.712869	1	0.675676	0.324324
	-0.696364	1	0.648649	0.351351
	-0.676177	1	0.621622	0.378378
	-0.668453	1	0.594595	0.405405
	-0.660311	1	0.567568	0.432432
	-0.644919	1	0.540541	0.459459
	-0.633577	1	0.513514	0.486486
	-0.621861	1	0.486486	0.513514
	-0.609841	1	0.459459	0.540541
	-0.6033	1	0.432432	0.567568
	-0.600769	1	0.405405	0.594595
	-0.599439	0.923077	0.405405	0.517672
	-0.586595	0.846154	0.405405	0.440748
	-0.566573	0.846154	0.378378	0.467775
	-0.554058	0.846154	0.351351	0.494802
	-0.54852	0.846154	0.324324	0.52183
	-0.527526	0.846154	0.297297	0.548857
	-0.507321	0.769231	0.297297	0.471933
	-0.501103	0.769231	0.27027	0.49896
	-0.494974	0.769231	0.243243	0.525988
	-0.486493	0.769231	0.216216	0.553015
	-0.468672	0.769231	0.189189	0.580042
	-0.448836	0.769231	0.162162	0.607069
	-0.43826	0.769231	0.135135	0.634096
	-0.417404	0.769231	0.108108	0.661123
	-0.388059	0.692308	0.108108	0.5842
	-0.372005	0.692308	0.0810811	0.611227
	-0.357338	0.615385	0.0810811	0.534304
	-0.347902	0.538462	0.0810811	0.45738
	-0.334389	0.538462	0.0540541	0.484407
	-0.312263	0.461538	0.0540541	0.407484
	-0.297071	0.461538	0.027027	0.434511
	-0.222018	0.384615	0.027027	0.357588
	-0.0952606	0.307692	0.027027	0.280665
	-0.0136966	0.307692	0	0.307692
	0.0207227	0.230769	0	0.230769
	0.392289	0.153846	0	0.153846
	0.782136	0.0769231	0	0.0769231
	1.80985	0	0	0
2-Aminoadipate	-4.38956	1	1	0
	-2.75635	1	0.972973	0.027027
	-2.09194	1	0.945946	0.0540541
	-2.00413	1	0.918919	0.0810811
	-1.88999	1	0.891892	0.108108
	-1.77148	1	0.864865	0.135135
	-1.69342	1	0.837838	0.162162
	-1.63607	1	0.810811	0.189189
	-1.53462	1	0.783784	0.216216
	-1.47229	1	0.756757	0.243243
	-1.46875	1	0.72973	0.27027
	-1.44369	1	0.702703	0.297297
	-1.34924	1	0.675676	0.324324
	-1.23375	1	0.648649	0.351351
	-1.18396	1	0.621622	0.378378
	-1.15218	1	0.594595	0.405405
	-1.10679	1	0.567568	0.432432
	-1.03446	1	0.540541	0.459459
	-0.97829	1	0.513514	0.486486
	-0.951236	1	0.486486	0.513514
	-0.907315	1	0.459459	0.540541
	-0.842928	1	0.432432	0.567568
	-0.77721	1	0.405405	0.594595
	-0.7238	1	0.378378	0.621622
	-0.675642	1	0.351351	0.648649
	-0.636326	1	0.324324	0.675676
	-0.611227	1	0.297297	0.702703
	-0.601754	1	0.27027	0.72973
	-0.532661	0.923077	0.27027	0.652807
	-0.470602	0.846154	0.27027	0.575884
	-0.462294	0.769231	0.27027	0.49896
	-0.43532	0.692308	0.27027	0.422037
	-0.410334	0.615385	0.27027	0.345114
	-0.363717	0.615385	0.243243	0.372141
	-0.321781	0.615385	0.216216	0.399168
	-0.319509	0.615385	0.189189	0.426195
	-0.295312	0.615385	0.162162	0.453222
	-0.242497	0.615385	0.135135	0.480249
	-0.197	0.615385	0.108108	0.507277
	-0.172369	0.615385	0.0810811	0.534304
	-0.0361621	0.615385	0.0540541	0.561331
	0.0972178	0.538462	0.0540541	0.484407
	0.109733	0.461538	0.0540541	0.407484
	0.186652	0.384615	0.0540541	0.330561
	0.270502	0.384615	0.027027	0.357588
	0.292246	0.384615	0	0.384615
	0.489137	0.307692	0	0.307692
	0.722997	0.230769	0	0.230769
	0.816542	0.153846	0	0.153846
	1.14787	0.0769231	0	0.0769231
	2.43066	0	0	0
Octanoylcarnitine	-3.99909	1	1	0
	-2.87281	1	0.972973	0.027027
	-2.71735	1	0.945946	0.0540541
	-2.66217	1	0.918919	0.0810811
	-2.58376	1	0.891892	0.108108
	-2.48787	1	0.864865	0.135135
	-2.44292	1	0.837838	0.162162
	-2.37139	1	0.810811	0.189189
	-2.27704	1	0.783784	0.216216
	-2.21715	1	0.756757	0.243243
	-2.09803	1	0.72973	0.27027
	-1.94488	1	0.702703	0.297297
	-1.82369	1	0.675676	0.324324
	-1.76447	1	0.648649	0.351351
	-1.71291	1	0.621622	0.378378
	-1.61686	1	0.594595	0.405405
	-1.54165	1	0.567568	0.432432
	-1.51463	1	0.540541	0.459459
	-1.48757	1	0.513514	0.486486
	-1.46388	1	0.486486	0.513514
	-1.45422	1	0.459459	0.540541
	-1.44404	0.923077	0.459459	0.463617
	-1.43371	0.923077	0.432432	0.490644
	-1.40904	0.923077	0.405405	0.517672
	-1.3804	0.923077	0.378378	0.544699
	-1.35926	0.923077	0.351351	0.571726
	-1.35089	0.923077	0.324324	0.598753
	-1.32831	0.846154	0.324324	0.52183
	-1.2848	0.846154	0.297297	0.548857
	-1.24898	0.846154	0.27027	0.575884
	-1.1094	0.846154	0.243243	0.602911
	-0.958176	0.769231	0.243243	0.525988
	-0.921777	0.769231	0.216216	0.553015
	-0.906814	0.769231	0.189189	0.580042
	-0.864782	0.692308	0.189189	0.503119
	-0.810239	0.692308	0.162162	0.530146
	-0.747285	0.692308	0.135135	0.557173
	-0.692186	0.615385	0.135135	0.480249
	-0.680213	0.615385	0.108108	0.507277
	-0.658499	0.615385	0.0810811	0.534304
	-0.598038	0.615385	0.0540541	0.561331
	-0.55134	0.538462	0.0540541	0.484407
	-0.422527	0.461538	0.0540541	0.407484
	-0.285985	0.384615	0.0540541	0.330561
	-0.259828	0.384615	0.027027	0.357588
	-0.238384	0.307692	0.027027	0.280665
	-0.162815	0.230769	0.027027	0.203742
	-0.0755388	0.230769	0	0.230769
	-0.0178581	0.153846	0	0.153846
	0.191921	0.0769231	0	0.0769231
	1.36398	0	0	0
Cysteine	-2.64292	1	1	0
	-1.54904	1	0.972973	0.027027
	-1.43447	1	0.945946	0.0540541
	-1.37971	1	0.918919	0.0810811
	-1.33801	1	0.891892	0.108108
	-1.32517	1	0.864865	0.135135
	-1.31971	1	0.837838	0.162162
	-1.20548	1	0.810811	0.189189
	-1.06993	1	0.783784	0.216216
	-1.04009	1	0.756757	0.243243
	-1.00772	1	0.72973	0.27027
	-0.970265	1	0.702703	0.297297
	-0.946128	0.923077	0.702703	0.220374
	-0.918571	0.923077	0.675676	0.247401
	-0.8981	0.923077	0.648649	0.274428
	-0.885433	0.923077	0.621622	0.301455
	-0.874173	0.923077	0.594595	0.328482
	-0.86474	0.923077	0.567568	0.355509
	-0.844123	0.923077	0.540541	0.382536
	-0.78766	0.923077	0.513514	0.409563
	-0.732968	0.923077	0.486486	0.43659
	-0.693007	0.923077	0.459459	0.463617
	-0.65827	0.923077	0.432432	0.490644
	-0.648468	0.923077	0.405405	0.517672
	-0.633795	0.923077	0.378378	0.544699
	-0.60686	0.846154	0.378378	0.467775
	-0.548452	0.846154	0.351351	0.494802
	-0.484419	0.846154	0.324324	0.52183
	-0.458611	0.846154	0.297297	0.548857
	-0.452519	0.846154	0.27027	0.575884
	-0.442011	0.846154	0.243243	0.602911
	-0.427859	0.846154	0.216216	0.629938
	-0.410314	0.846154	0.189189	0.656965
	-0.395547	0.846154	0.162162	0.683992
	-0.382098	0.846154	0.135135	0.711019
	-0.351245	0.846154	0.108108	0.738046
	-0.3277	0.769231	0.108108	0.661123
	-0.321262	0.692308	0.108108	0.5842
	-0.271791	0.692308	0.0810811	0.611227
	-0.175451	0.615385	0.0810811	0.534304
	-0.114713	0.538462	0.0810811	0.45738
	-0.100443	0.461538	0.0810811	0.380457
	-0.0796297	0.461538	0.0540541	0.407484
	-0.0463914	0.384615	0.0540541	0.330561
	0.0754089	0.384615	0.027027	0.357588
	0.292483	0.307692	0.027027	0.280665
	0.467876	0.230769	0.027027	0.203742
	0.638145	0.230769	0	0.230769
	0.777442	0.153846	0	0.153846
	0.95795	0.0769231	0	0.0769231
	2.10481	0	0	0
Acetylglutamate	-2.32492	1	1	0
	-1.3162	1	0.972973	0.027027
	-1.22019	1	0.945946	0.0540541
	-1.09114	1	0.918919	0.0810811
	-1.04044	1	0.891892	0.108108
	-0.972708	1	0.864865	0.135135
	-0.860162	1	0.837838	0.162162
	-0.780529	1	0.810811	0.189189
	-0.750473	0.923077	0.810811	0.112266
	-0.741223	0.923077	0.783784	0.139293
	-0.733408	0.923077	0.756757	0.16632
	-0.718726	0.923077	0.72973	0.193347
	-0.677848	0.923077	0.702703	0.220374
	-0.643545	0.923077	0.675676	0.247401
	-0.614372	0.923077	0.648649	0.274428
	-0.584865	0.923077	0.621622	0.301455
	-0.567267	0.923077	0.594595	0.328482
	-0.543949	0.923077	0.567568	0.355509
	-0.530465	0.923077	0.540541	0.382536
	-0.524784	0.923077	0.513514	0.409563
	-0.51867	0.923077	0.486486	0.43659
	-0.512484	0.923077	0.459459	0.463617
	-0.507992	0.923077	0.432432	0.490644
	-0.479355	0.923077	0.405405	0.517672
	-0.446632	0.923077	0.378378	0.544699
	-0.417425	0.846154	0.378378	0.467775
	-0.37785	0.846154	0.351351	0.494802
	-0.352803	0.846154	0.324324	0.52183
	-0.338565	0.846154	0.297297	0.548857
	-0.332115	0.846154	0.27027	0.575884
	-0.315713	0.769231	0.27027	0.49896
	-0.2991	0.769231	0.243243	0.525988
	-0.293748	0.769231	0.216216	0.553015
	-0.277996	0.769231	0.189189	0.580042
	-0.252068	0.769231	0.162162	0.607069
	-0.227558	0.769231	0.135135	0.634096
	-0.17069	0.769231	0.108108	0.661123
	-0.106415	0.769231	0.0810811	0.68815
	-0.0847917	0.692308	0.0810811	0.611227
	-0.0681394	0.692308	0.0540541	0.638254
	0.0346671	0.615385	0.0540541	0.561331
	0.185128	0.615385	0.027027	0.588358
	0.283702	0.538462	0.027027	0.511435
	0.34935	0.461538	0.027027	0.434511
	0.446866	0.384615	0.027027	0.357588
	0.552343	0.307692	0.027027	0.280665
	0.720236	0.307692	0	0.307692
	0.860979	0.230769	0	0.230769
	0.953105	0.153846	0	0.153846
	1.12027	0.0769231	0	0.0769231
	2.20446	0	0	0
Isovalerylcarnitine	-4.05557	1	1	0
	-2.79651	1	0.972973	0.027027
	-2.35836	1	0.945946	0.0540541
	-2.16432	1	0.918919	0.0810811
	-2.11084	1	0.891892	0.108108
	-2.0601	1	0.864865	0.135135
	-2.01155	1	0.837838	0.162162
	-1.94916	1	0.810811	0.189189
	-1.8612	1	0.783784	0.216216
	-1.78703	1	0.756757	0.243243
	-1.7548	1	0.72973	0.27027
	-1.71809	1	0.702703	0.297297
	-1.65708	1	0.675676	0.324324
	-1.59684	1	0.648649	0.351351
	-1.48638	1	0.621622	0.378378
	-1.38889	1	0.594595	0.405405
	-1.37091	1	0.567568	0.432432
	-1.34481	1	0.540541	0.459459
	-1.30223	1	0.513514	0.486486
	-1.26103	1	0.486486	0.513514
	-1.24148	1	0.459459	0.540541
	-1.2303	1	0.432432	0.567568
	-1.16351	1	0.405405	0.594595
	-1.0925	0.923077	0.405405	0.517672
	-1.06611	0.923077	0.378378	0.544699
	-1.03599	0.923077	0.351351	0.571726
	-0.931138	0.923077	0.324324	0.598753
	-0.766473	0.923077	0.297297	0.62578
	-0.696189	0.846154	0.297297	0.548857
	-0.689176	0.846154	0.27027	0.575884
	-0.677897	0.846154	0.243243	0.602911
	-0.623531	0.846154	0.216216	0.629938
	-0.538811	0.769231	0.216216	0.553015
	-0.409794	0.692308	0.216216	0.476091
	-0.26739	0.615385	0.216216	0.399168
	-0.193128	0.615385	0.189189	0.426195
	-0.136818	0.615385	0.162162	0.453222
	-0.0890646	0.615385	0.135135	0.480249
	-0.0665092	0.615385	0.108108	0.507277
	-0.00948195	0.615385	0.0810811	0.534304
	0.0957412	0.538462	0.0810811	0.45738
	0.226244	0.461538	0.0810811	0.380457
	0.326073	0.384615	0.0810811	0.303534
	0.368524	0.307692	0.0810811	0.226611
	0.392985	0.307692	0.0540541	0.253638
	0.402749	0.307692	0.027027	0.280665
	0.472358	0.230769	0.027027	0.203742
	0.565415	0.230769	0	0.230769
	0.595173	0.153846	0	0.153846
	0.891231	0.0769231	0	0.0769231
	2.18517	0	0	0
Hexanoylcarnitine	-3.42797	1	1	0
	-2.35482	1	0.972973	0.027027
	-2.20125	1	0.945946	0.0540541
	-2.10553	1	0.918919	0.0810811
	-2.06503	1	0.891892	0.108108
	-1.99021	1	0.864865	0.135135
	-1.93857	1	0.837838	0.162162
	-1.92077	1	0.810811	0.189189
	-1.83287	1	0.783784	0.216216
	-1.73703	1	0.756757	0.243243
	-1.65237	1	0.72973	0.27027
	-1.54438	1	0.702703	0.297297
	-1.49459	1	0.675676	0.324324
	-1.47435	1	0.648649	0.351351
	-1.42333	1	0.621622	0.378378
	-1.3876	1	0.594595	0.405405
	-1.37934	1	0.567568	0.432432
	-1.36925	1	0.540541	0.459459
	-1.34262	1	0.513514	0.486486
	-1.25121	0.923077	0.513514	0.409563
	-1.15952	0.923077	0.486486	0.43659
	-1.13384	0.846154	0.486486	0.359667
	-1.09032	0.846154	0.459459	0.386694
	-1.01247	0.846154	0.432432	0.413721
	-0.96321	0.846154	0.405405	0.440748
	-0.949412	0.846154	0.378378	0.467775
	-0.944764	0.846154	0.351351	0.494802
	-0.930422	0.846154	0.324324	0.52183
	-0.91611	0.846154	0.297297	0.548857
	-0.910677	0.846154	0.27027	0.575884
	-0.905733	0.846154	0.243243	0.602911
	-0.860396	0.846154	0.216216	0.629938
	-0.652844	0.846154	0.189189	0.656965
	-0.487915	0.769231	0.189189	0.580042
	-0.458049	0.769231	0.162162	0.607069
	-0.42444	0.692308	0.162162	0.530146
	-0.416965	0.692308	0.135135	0.557173
	-0.401324	0.692308	0.108108	0.5842
	-0.382863	0.615385	0.108108	0.507277
	-0.372474	0.538462	0.108108	0.430353
	-0.367617	0.461538	0.108108	0.35343
	-0.362616	0.461538	0.0810811	0.380457
	-0.321483	0.461538	0.0540541	0.407484
	-0.265	0.384615	0.0540541	0.330561
	-0.244867	0.384615	0.027027	0.357588
	-0.165109	0.307692	0.027027	0.280665
	-0.0267661	0.230769	0.027027	0.203742
	0.167879	0.230769	0	0.230769
	0.400697	0.153846	0	0.153846
	0.509199	0.0769231	0	0.0769231
	1.52043	0	0	0
Betaine	-4.22373	1	1	0
	-3.00932	1	0.972973	0.027027
	-2.78124	1	0.945946	0.0540541
	-2.7466	1	0.918919	0.0810811
	-2.61862	1	0.891892	0.108108
	-2.50534	1	0.864865	0.135135
	-2.48227	1	0.837838	0.162162
	-2.44254	1	0.810811	0.189189
	-2.41403	1	0.783784	0.216216
	-2.35156	1	0.756757	0.243243
	-2.28588	1	0.72973	0.27027
	-2.27655	1	0.702703	0.297297
	-2.26225	1	0.675676	0.324324
	-2.24663	1	0.648649	0.351351
	-2.24021	1	0.621622	0.378378
	-2.19881	1	0.594595	0.405405
	-2.14998	1	0.567568	0.432432
	-2.1047	1	0.540541	0.459459
	-2.06755	1	0.513514	0.486486
	-2.05406	1	0.486486	0.513514
	-2.02905	1	0.459459	0.540541
	-2.0087	1	0.432432	0.567568
	-1.99553	0.923077	0.432432	0.490644
	-1.94845	0.923077	0.405405	0.517672
	-1.89995	0.923077	0.378378	0.544699
	-1.83644	0.923077	0.351351	0.571726
	-1.7498	0.923077	0.324324	0.598753
	-1.71637	0.923077	0.297297	0.62578
	-1.68736	0.846154	0.297297	0.548857
	-1.63841	0.769231	0.297297	0.471933
	-1.60206	0.769231	0.27027	0.49896
	-1.56845	0.769231	0.243243	0.525988
	-1.49671	0.692308	0.243243	0.449064
	-1.44072	0.692308	0.216216	0.476091
	-1.43554	0.692308	0.189189	0.503119
	-1.42688	0.692308	0.162162	0.530146
	-1.35824	0.692308	0.135135	0.557173
	-1.20187	0.692308	0.108108	0.5842
	-1.05155	0.615385	0.108108	0.507277
	-0.992849	0.538462	0.108108	0.430353
	-0.940952	0.538462	0.0810811	0.45738
	-0.889837	0.461538	0.0810811	0.380457
	-0.802571	0.384615	0.0810811	0.303534
	-0.68917	0.307692	0.0810811	0.226611
	-0.613446	0.307692	0.0540541	0.253638
	-0.525944	0.230769	0.0540541	0.176715
	-0.383549	0.153846	0.0540541	0.0997921
	-0.235316	0.153846	0.027027	0.126819
	-0.155993	0.153846	0	0.153846
	0.0300572	0.0769231	0	0.0769231
	1.18143	0	0	0
3-Hydroxyhexanoylcarnitine	-6.54875	1	1	0
	-4.93414	1	0.972973	0.027027
	-4.25196	1	0.945946	0.0540541
	-4.14475	1	0.918919	0.0810811
	-3.91787	1	0.891892	0.108108
	-3.71751	1	0.864865	0.135135
	-3.64679	1	0.837838	0.162162
	-3.4363	1	0.810811	0.189189
	-3.22682	1	0.783784	0.216216
	-3.14718	1	0.756757	0.243243
	-3.11465	1	0.72973	0.27027
	-3.05014	1	0.702703	0.297297
	-2.9774	1	0.675676	0.324324
	-2.91893	1	0.648649	0.351351
	-2.85621	1	0.621622	0.378378
	-2.81407	1	0.594595	0.405405
	-2.77879	1	0.567568	0.432432
	-2.74498	1	0.540541	0.459459
	-2.7235	1	0.513514	0.486486
	-2.69477	0.923077	0.513514	0.409563
	-2.5836	0.923077	0.486486	0.43659
	-2.48493	0.923077	0.459459	0.463617
	-2.46368	0.846154	0.459459	0.386694
	-2.43994	0.846154	0.432432	0.413721
	-2.41641	0.846154	0.405405	0.440748
	-2.40197	0.846154	0.378378	0.467775
	-2.30575	0.846154	0.351351	0.494802
	-2.20763	0.846154	0.324324	0.52183
	-2.16888	0.846154	0.297297	0.548857
	-2.1015	0.846154	0.27027	0.575884
	-2.02715	0.846154	0.243243	0.602911
	-1.97979	0.846154	0.216216	0.629938
	-1.94856	0.846154	0.189189	0.656965
	-1.90816	0.769231	0.189189	0.580042
	-1.84896	0.692308	0.189189	0.503119
	-1.78339	0.692308	0.162162	0.530146
	-1.67776	0.615385	0.162162	0.453222
	-1.5875	0.615385	0.135135	0.480249
	-1.54706	0.538462	0.135135	0.403326
	-1.46436	0.538462	0.108108	0.430353
	-1.37576	0.538462	0.0810811	0.45738
	-1.31776	0.461538	0.0810811	0.380457
	-1.23729	0.384615	0.0810811	0.303534
	-1.17046	0.384615	0.0540541	0.330561
	-1.08802	0.384615	0.027027	0.357588
	-0.853063	0.307692	0.027027	0.280665
	-0.683553	0.230769	0.027027	0.203742
	-0.666592	0.153846	0.027027	0.126819
	-0.580713	0.153846	0	0.153846
	-0.36922	0.0769231	0	0.0769231
	0.764944	0	0	0
Homocarnosine	-3.62899	1	1	0
	-2.37797	1	0.972973	0.027027
	-1.9927	1	0.945946	0.0540541
	-1.77452	1	0.918919	0.0810811
	-1.68699	1	0.891892	0.108108
	-1.50327	1	0.864865	0.135135
	-1.31905	1	0.837838	0.162162
	-1.26024	1	0.810811	0.189189
	-1.17629	1	0.783784	0.216216
	-1.12846	1	0.756757	0.243243
	-1.09293	1	0.72973	0.27027
	-1.07301	1	0.702703	0.297297
	-1.01189	1	0.675676	0.324324
	-0.936536	1	0.648649	0.351351
	-0.918239	1	0.621622	0.378378
	-0.88353	1	0.594595	0.405405
	-0.846221	0.923077	0.594595	0.328482
	-0.837574	0.923077	0.567568	0.355509
	-0.801953	0.923077	0.540541	0.382536
	-0.770716	0.923077	0.513514	0.409563
	-0.766771	0.923077	0.486486	0.43659
	-0.738818	0.923077	0.459459	0.463617
	-0.706405	0.923077	0.432432	0.490644
	-0.67807	0.923077	0.405405	0.517672
	-0.642107	0.923077	0.378378	0.544699
	-0.611683	0.923077	0.351351	0.571726
	-0.553844	0.923077	0.324324	0.598753
	-0.49144	0.923077	0.297297	0.62578
	-0.438029	0.923077	0.27027	0.652807
	-0.394015	0.923077	0.243243	0.679834
	-0.378302	0.846154	0.243243	0.602911
	-0.347534	0.846154	0.216216	0.629938
	-0.273029	0.769231	0.216216	0.553015
	-0.159981	0.769231	0.189189	0.580042
	-0.084166	0.692308	0.189189	0.503119
	-0.0659116	0.615385	0.189189	0.426195
	-0.0543568	0.538462	0.189189	0.349272
	-0.0228751	0.538462	0.162162	0.376299
	0.035476	0.538462	0.135135	0.403326
	0.11802	0.538462	0.108108	0.430353
	0.173663	0.461538	0.108108	0.35343
	0.198729	0.384615	0.108108	0.276507
	0.24379	0.384615	0.0810811	0.303534
	0.269363	0.307692	0.0810811	0.226611
	0.317416	0.307692	0.0540541	0.253638
	0.451405	0.230769	0.0540541	0.176715
	0.601977	0.230769	0.027027	0.203742
	0.963323	0.230769	0	0.230769
	1.38184	0.153846	0	0.153846
	1.56439	0.0769231	0	0.0769231
	2.62538	0	0	0
4-Hydroxyproline	-4.26187	1	1	0
	-2.99372	1	0.972973	0.027027
	-2.70433	1	0.945946	0.0540541
	-2.67992	1	0.918919	0.0810811
	-2.63888	1	0.891892	0.108108
	-2.55368	0.923077	0.891892	0.031185
	-2.49822	0.923077	0.864865	0.0582121
	-2.47292	0.923077	0.837838	0.0852391
	-2.44941	0.923077	0.810811	0.112266
	-2.43804	0.923077	0.783784	0.139293
	-2.42843	0.923077	0.756757	0.16632
	-2.4098	0.923077	0.72973	0.193347
	-2.38227	0.923077	0.702703	0.220374
	-2.35936	0.923077	0.675676	0.247401
	-2.34458	0.923077	0.648649	0.274428
	-2.32768	0.923077	0.621622	0.301455
	-2.30161	0.923077	0.594595	0.328482
	-2.23422	0.923077	0.567568	0.355509
	-2.18063	0.923077	0.540541	0.382536
	-2.17017	0.923077	0.513514	0.409563
	-2.15289	0.923077	0.486486	0.43659
	-2.13977	0.923077	0.459459	0.463617
	-2.12847	0.923077	0.432432	0.490644
	-2.1194	0.923077	0.405405	0.517672
	-2.10246	0.923077	0.378378	0.544699
	-2.08712	0.923077	0.351351	0.571726
	-2.02229	0.846154	0.351351	0.494802
	-1.95386	0.846154	0.324324	0.52183
	-1.93241	0.846154	0.297297	0.548857
	-1.91348	0.846154	0.27027	0.575884
	-1.90421	0.846154	0.243243	0.602911
	-1.88123	0.846154	0.216216	0.629938
	-1.84101	0.769231	0.216216	0.553015
	-1.81684	0.769231	0.189189	0.580042
	-1.80291	0.769231	0.162162	0.607069
	-1.78917	0.769231	0.135135	0.634096
	-1.76095	0.692308	0.135135	0.557173
	-1.71291	0.615385	0.135135	0.480249
	-1.66857	0.538462	0.135135	0.403326
	-1.63543	0.461538	0.135135	0.326403
	-1.62577	0.461538	0.108108	0.35343
	-1.62362	0.461538	0.0810811	0.380457
	-1.61445	0.461538	0.0540541	0.407484
	-1.60012	0.461538	0.027027	0.434511
	-1.5339	0.461538	0	0.461538
	-1.39709	0.384615	0	0.384615
	-1.20585	0.307692	0	0.307692
	-1.05718	0.230769	0	0.230769
	-0.963204	0.153846	0	0.153846
	-0.175333	0.0769231	0	0.0769231
	1.55308	0	0	0
Myo-inositol	-4.44863	1	1	0
	-3.14865	1	0.972973	0.027027
	-2.7956	1	0.945946	0.0540541
	-2.73779	1	0.918919	0.0810811
	-2.72929	1	0.891892	0.108108
	-2.72158	1	0.864865	0.135135
	-2.71142	1	0.837838	0.162162
	-2.67976	1	0.810811	0.189189
	-2.64219	1	0.783784	0.216216
	-2.62422	1	0.756757	0.243243
	-2.60393	1	0.72973	0.27027
	-2.56227	1	0.702703	0.297297
	-2.49609	1	0.675676	0.324324
	-2.44972	1	0.648649	0.351351
	-2.43615	0.923077	0.648649	0.274428
	-2.42808	0.923077	0.621622	0.301455
	-2.42403	0.923077	0.594595	0.328482
	-2.39564	0.923077	0.567568	0.355509
	-2.33859	0.923077	0.540541	0.382536
	-2.28154	0.923077	0.513514	0.409563
	-2.23373	0.923077	0.486486	0.43659
	-2.20759	0.923077	0.459459	0.463617
	-2.19852	0.846154	0.459459	0.386694
	-2.19325	0.846154	0.432432	0.413721
	-2.17725	0.846154	0.405405	0.440748
	-2.13537	0.846154	0.378378	0.467775
	-2.06715	0.846154	0.351351	0.494802
	-2.00872	0.846154	0.324324	0.52183
	-1.98268	0.846154	0.297297	0.548857
	-1.96553	0.846154	0.27027	0.575884
	-1.95507	0.846154	0.243243	0.602911
	-1.90412	0.846154	0.216216	0.629938
	-1.84101	0.769231	0.216216	0.553015
	-1.79086	0.769231	0.189189	0.580042
	-1.73673	0.769231	0.162162	0.607069
	-1.71346	0.769231	0.135135	0.634096
	-1.66894	0.692308	0.135135	0.557173
	-1.6267	0.615385	0.135135	0.480249
	-1.57164	0.615385	0.108108	0.507277
	-1.49813	0.538462	0.108108	0.430353
	-1.47196	0.538462	0.0810811	0.45738
	-1.42331	0.461538	0.0810811	0.380457
	-1.31259	0.461538	0.0540541	0.407484
	-1.24263	0.384615	0.0540541	0.330561
	-1.23405	0.307692	0.0540541	0.253638
	-1.14094	0.230769	0.0540541	0.176715
	-0.818932	0.153846	0.0540541	0.0997921
	-0.577793	0.153846	0.027027	0.126819
	-0.451685	0.153846	0	0.153846
	-0.156616	0.0769231	0	0.0769231
	1.01854	0	0	0
N-Methylhistamine	-1.87785	1	1	0
	-0.832414	1	0.972973	0.027027
	-0.747202	1	0.945946	0.0540541
	-0.690443	1	0.918919	0.0810811
	-0.616582	1	0.891892	0.108108
	-0.528866	1	0.864865	0.135135
	-0.487742	1	0.837838	0.162162
	-0.476164	1	0.810811	0.189189
	-0.465608	1	0.783784	0.216216
	-0.451922	1	0.756757	0.243243
	-0.439891	1	0.72973	0.27027
	-0.426119	1	0.702703	0.297297
	-0.417006	1	0.675676	0.324324
	-0.407073	1	0.648649	0.351351
	-0.39834	1	0.621622	0.378378
	-0.383294	0.923077	0.621622	0.301455
	-0.365593	0.923077	0.594595	0.328482
	-0.359111	0.923077	0.567568	0.355509
	-0.353428	0.923077	0.540541	0.382536
	-0.341992	0.923077	0.513514	0.409563
	-0.323226	0.923077	0.486486	0.43659
	-0.303211	0.923077	0.459459	0.463617
	-0.271837	0.923077	0.432432	0.490644
	-0.249365	0.923077	0.405405	0.517672
	-0.243758	0.923077	0.378378	0.544699
	-0.206324	0.923077	0.351351	0.571726
	-0.171705	0.923077	0.324324	0.598753
	-0.162392	0.923077	0.297297	0.62578
	-0.138365	0.846154	0.297297	0.548857
	-0.113162	0.846154	0.27027	0.575884
	-0.105126	0.846154	0.243243	0.602911
	-0.0936827	0.769231	0.243243	0.525988
	-0.0779813	0.769231	0.216216	0.553015
	-0.013958	0.769231	0.189189	0.580042
	0.0522395	0.692308	0.189189	0.503119
	0.0637581	0.615385	0.189189	0.426195
	0.0713141	0.538462	0.189189	0.349272
	0.0947804	0.538462	0.162162	0.376299
	0.125578	0.461538	0.162162	0.299376
	0.146664	0.461538	0.135135	0.326403
	0.165313	0.461538	0.108108	0.35343
	0.198168	0.384615	0.108108	0.276507
	0.225333	0.384615	0.0810811	0.303534
	0.241373	0.384615	0.0540541	0.330561
	0.271344	0.384615	0.027027	0.357588
	0.308465	0.307692	0.027027	0.280665
	0.353305	0.307692	0	0.307692
	0.413891	0.230769	0	0.230769
	0.455045	0.153846	0	0.153846
	0.514354	0.0769231	0	0.0769231
	1.56961	0	0	0
N.N-Dimethylarginine	-2.10957	1	1	0
	-1.09692	1	0.972973	0.027027
	-1.02561	1	0.945946	0.0540541
	-0.904217	1	0.918919	0.0810811
	-0.828762	1	0.891892	0.108108
	-0.79437	1	0.864865	0.135135
	-0.769844	1	0.837838	0.162162
	-0.746946	1	0.810811	0.189189
	-0.707342	1	0.783784	0.216216
	-0.677326	1	0.756757	0.243243
	-0.654117	1	0.72973	0.27027
	-0.613667	1	0.702703	0.297297
	-0.575461	1	0.675676	0.324324
	-0.545792	1	0.648649	0.351351
	-0.521506	1	0.621622	0.378378
	-0.508619	1	0.594595	0.405405
	-0.497739	1	0.567568	0.432432
	-0.484563	1	0.540541	0.459459
	-0.455432	1	0.513514	0.486486
	-0.419982	1	0.486486	0.513514
	-0.379544	1	0.459459	0.540541
	-0.349815	0.923077	0.459459	0.463617
	-0.343578	0.923077	0.432432	0.490644
	-0.334342	0.923077	0.405405	0.517672
	-0.325046	0.923077	0.378378	0.544699
	-0.321749	0.923077	0.351351	0.571726
	-0.297206	0.923077	0.324324	0.598753
	-0.275195	0.846154	0.324324	0.52183
	-0.274917	0.846154	0.297297	0.548857
	-0.274513	0.846154	0.27027	0.575884
	-0.244149	0.769231	0.27027	0.49896
	-0.200273	0.769231	0.243243	0.525988
	-0.169952	0.769231	0.216216	0.553015
	-0.149247	0.692308	0.216216	0.476091
	-0.144692	0.615385	0.216216	0.399168
	-0.12956	0.615385	0.189189	0.426195
	-0.108892	0.538462	0.189189	0.349272
	-0.0929626	0.538462	0.162162	0.376299
	-0.0748423	0.461538	0.162162	0.299376
	-0.0508889	0.461538	0.135135	0.326403
	-0.00370881	0.461538	0.108108	0.35343
	0.0477757	0.384615	0.108108	0.276507
	0.070682	0.384615	0.0810811	0.303534
	0.150643	0.384615	0.0540541	0.330561
	0.229235	0.307692	0.0540541	0.253638
	0.306699	0.307692	0.027027	0.280665
	0.423039	0.230769	0.027027	0.203742
	0.557584	0.153846	0.027027	0.126819
	0.935807	0.153846	0	0.153846
	1.56568	0.0769231	0	0.0769231
	2.91159	0	0	0
Guanidinobutanoate	-3.98458	1	1	0
	-2.91151	1	0.972973	0.027027
	-2.81696	1	0.945946	0.0540541
	-2.78243	1	0.918919	0.0810811
	-2.69315	1	0.891892	0.108108
	-2.59482	1	0.864865	0.135135
	-2.55399	1	0.837838	0.162162
	-2.50832	1	0.810811	0.189189
	-2.47738	1	0.783784	0.216216
	-2.47181	1	0.756757	0.243243
	-2.42802	1	0.72973	0.27027
	-2.3412	1	0.702703	0.297297
	-2.27913	1	0.675676	0.324324
	-2.20433	1	0.648649	0.351351
	-2.12769	1	0.621622	0.378378
	-2.10771	1	0.594595	0.405405
	-2.08646	1	0.567568	0.432432
	-2.05492	0.923077	0.567568	0.355509
	-2.03704	0.923077	0.540541	0.382536
	-1.99923	0.923077	0.513514	0.409563
	-1.96369	0.923077	0.486486	0.43659
	-1.94365	0.923077	0.459459	0.463617
	-1.90805	0.846154	0.459459	0.386694
	-1.8748	0.846154	0.432432	0.413721
	-1.8608	0.846154	0.405405	0.440748
	-1.84576	0.846154	0.378378	0.467775
	-1.82028	0.846154	0.351351	0.494802
	-1.79929	0.846154	0.324324	0.52183
	-1.78631	0.846154	0.297297	0.548857
	-1.72998	0.769231	0.297297	0.471933
	-1.67631	0.769231	0.27027	0.49896
	-1.66101	0.692308	0.27027	0.422037
	-1.64126	0.615385	0.27027	0.345114
	-1.61671	0.615385	0.243243	0.372141
	-1.55205	0.615385	0.216216	0.399168
	-1.48434	0.615385	0.189189	0.426195
	-1.40122	0.615385	0.162162	0.453222
	-1.26331	0.538462	0.162162	0.376299
	-1.16186	0.538462	0.135135	0.403326
	-1.13159	0.538462	0.108108	0.430353
	-1.09172	0.461538	0.108108	0.35343
	-1.03565	0.461538	0.0810811	0.380457
	-0.991901	0.461538	0.0540541	0.407484
	-0.964652	0.461538	0.027027	0.434511
	-0.896419	0.461538	0	0.461538
	-0.833355	0.384615	0	0.384615
	-0.573081	0.307692	0	0.307692
	-0.27209	0.230769	0	0.230769
	-0.209214	0.153846	0	0.153846
	0.347058	0.0769231	0	0.0769231
	1.8817	0	0	0
3-Hydroxyoctanoylcarnitine	-5.61169	1	1	0
	-4.43153	1	0.972973	0.027027
	-4.19891	1	0.945946	0.0540541
	-4.02185	1	0.918919	0.0810811
	-3.66647	1	0.891892	0.108108
	-3.26029	1	0.864865	0.135135
	-3.04894	1	0.837838	0.162162
	-2.91656	1	0.810811	0.189189
	-2.80919	1	0.783784	0.216216
	-2.72337	0.923077	0.783784	0.139293
	-2.61944	0.923077	0.756757	0.16632
	-2.55186	0.923077	0.72973	0.193347
	-2.49441	0.923077	0.702703	0.220374
	-2.45781	0.923077	0.675676	0.247401
	-2.42211	0.923077	0.648649	0.274428
	-2.32808	0.923077	0.621622	0.301455
	-2.11414	0.923077	0.594595	0.328482
	-1.94842	0.846154	0.594595	0.251559
	-1.90807	0.846154	0.567568	0.278586
	-1.87743	0.846154	0.540541	0.305613
	-1.85653	0.846154	0.513514	0.33264
	-1.84134	0.846154	0.486486	0.359667
	-1.76657	0.846154	0.459459	0.386694
	-1.67735	0.846154	0.432432	0.413721
	-1.63261	0.846154	0.405405	0.440748
	-1.60623	0.846154	0.378378	0.467775
	-1.51831	0.846154	0.351351	0.494802
	-1.42631	0.846154	0.324324	0.52183
	-1.40546	0.846154	0.297297	0.548857
	-1.29465	0.846154	0.27027	0.575884
	-1.1639	0.846154	0.243243	0.602911
	-1.10303	0.846154	0.216216	0.629938
	-1.06102	0.769231	0.216216	0.553015
	-1.04664	0.769231	0.189189	0.580042
	-1.01357	0.692308	0.189189	0.503119
	-0.961508	0.692308	0.162162	0.530146
	-0.920402	0.692308	0.135135	0.557173
	-0.903146	0.692308	0.108108	0.5842
	-0.896742	0.615385	0.108108	0.507277
	-0.86324	0.538462	0.108108	0.430353
	-0.817236	0.538462	0.0810811	0.45738
	-0.77844	0.538462	0.0540541	0.484407
	-0.74801	0.461538	0.0540541	0.407484
	-0.723254	0.384615	0.0540541	0.330561
	-0.678941	0.384615	0.027027	0.357588
	-0.616712	0.307692	0.027027	0.280665
	-0.547776	0.230769	0.027027	0.203742
	-0.228586	0.230769	0	0.230769
	0.145511	0.153846	0	0.153846
	0.40054	0.0769231	0	0.0769231
	1.56397	0	0	0
S-Adenosylmethionine	-2.03625	1	1	0
	-1.0224	1	0.972973	0.027027
	-0.987321	1	0.945946	0.0540541
	-0.960466	1	0.918919	0.0810811
	-0.908986	1	0.891892	0.108108
	-0.85889	1	0.864865	0.135135
	-0.838875	1	0.837838	0.162162
	-0.784896	1	0.810811	0.189189
	-0.733131	1	0.783784	0.216216
	-0.693644	1	0.756757	0.243243
	-0.617353	1	0.72973	0.27027
	-0.563605	1	0.702703	0.297297
	-0.550616	1	0.675676	0.324324
	-0.531071	1	0.648649	0.351351
	-0.52025	1	0.621622	0.378378
	-0.506776	1	0.594595	0.405405
	-0.465496	0.923077	0.594595	0.328482
	-0.420339	0.846154	0.594595	0.251559
	-0.395031	0.846154	0.567568	0.278586
	-0.353136	0.846154	0.540541	0.305613
	-0.316953	0.846154	0.513514	0.33264
	-0.30321	0.846154	0.486486	0.359667
	-0.289677	0.846154	0.459459	0.386694
	-0.286605	0.846154	0.432432	0.413721
	-0.277376	0.846154	0.405405	0.440748
	-0.26525	0.769231	0.405405	0.363825
	-0.255218	0.769231	0.378378	0.390852
	-0.248074	0.769231	0.351351	0.417879
	-0.246181	0.769231	0.324324	0.444906
	-0.244391	0.769231	0.297297	0.471933
	-0.238801	0.769231	0.27027	0.49896
	-0.231997	0.769231	0.243243	0.525988
	-0.227674	0.769231	0.216216	0.553015
	-0.222533	0.769231	0.189189	0.580042
	-0.217232	0.769231	0.162162	0.607069
	-0.204338	0.692308	0.162162	0.530146
	-0.189608	0.615385	0.162162	0.453222
	-0.180202	0.615385	0.135135	0.480249
	-0.168873	0.615385	0.108108	0.507277
	-0.156461	0.615385	0.0810811	0.534304
	-0.142678	0.538462	0.0810811	0.45738
	-0.126409	0.461538	0.0810811	0.380457
	-0.102587	0.384615	0.0810811	0.303534
	-0.0376029	0.384615	0.0540541	0.330561
	0.0395653	0.384615	0.027027	0.357588
	0.120246	0.384615	0	0.384615
	0.198947	0.307692	0	0.307692
	0.238798	0.230769	0	0.230769
	0.671776	0.153846	0	0.153846
	1.16981	0.0769231	0	0.0769231
	2.24862	0	0	0
Glucuronate	-2.10275	1	1	0
	-1.09756	1	0.972973	0.027027
	-1.06886	1	0.945946	0.0540541
	-1.03979	1	0.918919	0.0810811
	-1.02044	1	0.891892	0.108108
	-0.97829	1	0.864865	0.135135
	-0.9108	1	0.837838	0.162162
	-0.866418	1	0.810811	0.189189
	-0.8492	1	0.783784	0.216216
	-0.82665	1	0.756757	0.243243
	-0.802359	1	0.72973	0.27027
	-0.784356	1	0.702703	0.297297
	-0.760219	1	0.675676	0.324324
	-0.737155	1	0.648649	0.351351
	-0.727559	1	0.621622	0.378378
	-0.712016	1	0.594595	0.405405
	-0.69832	1	0.567568	0.432432
	-0.693609	1	0.540541	0.459459
	-0.640893	1	0.513514	0.486486
	-0.588138	0.923077	0.513514	0.409563
	-0.58454	0.923077	0.486486	0.43659
	-0.576366	0.923077	0.459459	0.463617
	-0.570815	0.923077	0.432432	0.490644
	-0.567445	0.846154	0.432432	0.413721
	-0.556917	0.846154	0.405405	0.440748
	-0.524669	0.846154	0.378378	0.467775
	-0.495905	0.846154	0.351351	0.494802
	-0.484478	0.769231	0.351351	0.417879
	-0.472614	0.769231	0.324324	0.444906
	-0.440631	0.769231	0.297297	0.471933
	-0.395868	0.692308	0.297297	0.39501
	-0.346488	0.692308	0.27027	0.422037
	-0.307127	0.615385	0.27027	0.345114
	-0.294627	0.615385	0.243243	0.372141
	-0.288667	0.615385	0.216216	0.399168
	-0.276168	0.615385	0.189189	0.426195
	-0.259383	0.538462	0.189189	0.349272
	-0.248868	0.538462	0.162162	0.376299
	-0.242219	0.538462	0.135135	0.403326
	-0.235144	0.538462	0.108108	0.430353
	-0.219076	0.461538	0.108108	0.35343
	-0.158933	0.461538	0.0810811	0.380457
	-0.0975784	0.461538	0.0540541	0.407484
	-0.0369033	0.461538	0.027027	0.434511
	0.0800079	0.461538	0	0.461538
	0.150096	0.384615	0	0.384615
	0.241743	0.307692	0	0.307692
	0.476476	0.230769	0	0.230769
	0.720772	0.153846	0	0.153846
	1.17507	0.0769231	0	0.0769231
	2.53031	0	0	0
3-Hydroxyisovalerate	-2.96788	1	1	0
	-1.83357	1	0.972973	0.027027
	-1.60978	1	0.945946	0.0540541
	-1.41638	1	0.918919	0.0810811
	-1.28638	1	0.891892	0.108108
	-1.24758	1	0.864865	0.135135
	-1.20346	1	0.837838	0.162162
	-1.1459	1	0.810811	0.189189
	-1.09859	1	0.783784	0.216216
	-1.07396	1	0.756757	0.243243
	-1.05354	1	0.72973	0.27027
	-1.02441	1	0.702703	0.297297
	-0.972988	1	0.675676	0.324324
	-0.922106	1	0.648649	0.351351
	-0.898009	0.923077	0.648649	0.274428
	-0.883602	0.923077	0.621622	0.301455
	-0.879393	0.923077	0.594595	0.328482
	-0.868189	0.923077	0.567568	0.355509
	-0.844574	0.923077	0.540541	0.382536
	-0.797108	0.923077	0.513514	0.409563
	-0.755845	0.923077	0.486486	0.43659
	-0.730862	0.846154	0.486486	0.359667
	-0.685458	0.846154	0.459459	0.386694
	-0.651995	0.846154	0.432432	0.413721
	-0.644879	0.846154	0.405405	0.440748
	-0.638428	0.846154	0.378378	0.467775
	-0.581306	0.846154	0.351351	0.494802
	-0.523517	0.769231	0.351351	0.417879
	-0.517042	0.769231	0.324324	0.444906
	-0.47896	0.769231	0.297297	0.471933
	-0.442802	0.692308	0.297297	0.39501
	-0.423441	0.692308	0.27027	0.422037
	-0.397483	0.615385	0.27027	0.345114
	-0.380207	0.615385	0.243243	0.372141
	-0.354685	0.615385	0.216216	0.399168
	-0.329951	0.615385	0.189189	0.426195
	-0.308797	0.615385	0.162162	0.453222
	-0.283524	0.615385	0.135135	0.480249
	-0.262428	0.615385	0.108108	0.507277
	-0.228299	0.538462	0.108108	0.430353
	-0.140559	0.538462	0.0810811	0.45738
	-0.071581	0.538462	0.0540541	0.484407
	-0.0524918	0.538462	0.027027	0.511435
	-0.0154421	0.461538	0.027027	0.434511
	0.0266001	0.461538	0	0.461538
	0.242074	0.384615	0	0.384615
	0.493169	0.307692	0	0.307692
	0.719671	0.230769	0	0.230769
	0.914329	0.153846	0	0.153846
	0.999132	0.0769231	0	0.0769231
	2.06435	0	0	0
Aminoadipate	-3.22855	1	1	0
	-1.84244	1	0.972973	0.027027
	-1.37207	1	0.945946	0.0540541
	-1.23025	1	0.918919	0.0810811
	-1.15314	1	0.891892	0.108108
	-1.08446	1	0.864865	0.135135
	-0.99845	1	0.837838	0.162162
	-0.935213	1	0.810811	0.189189
	-0.854109	1	0.783784	0.216216
	-0.796736	1	0.756757	0.243243
	-0.791463	1	0.72973	0.27027
	-0.780098	1	0.702703	0.297297
	-0.764901	1	0.675676	0.324324
	-0.753299	1	0.648649	0.351351
	-0.730594	1	0.621622	0.378378
	-0.705252	0.923077	0.621622	0.301455
	-0.693445	0.923077	0.594595	0.328482
	-0.626602	0.923077	0.567568	0.355509
	-0.557002	0.923077	0.540541	0.382536
	-0.539487	0.923077	0.513514	0.409563
	-0.497498	0.923077	0.486486	0.43659
	-0.451001	0.923077	0.459459	0.463617
	-0.425861	0.846154	0.459459	0.386694
	-0.414183	0.846154	0.432432	0.413721
	-0.40277	0.846154	0.405405	0.440748
	-0.378522	0.846154	0.378378	0.467775
	-0.350604	0.846154	0.351351	0.494802
	-0.333282	0.846154	0.324324	0.52183
	-0.325702	0.769231	0.324324	0.444906
	-0.310322	0.769231	0.297297	0.471933
	-0.296661	0.692308	0.297297	0.39501
	-0.294658	0.692308	0.27027	0.422037
	-0.293965	0.615385	0.27027	0.345114
	-0.285841	0.615385	0.243243	0.372141
	-0.275776	0.615385	0.216216	0.399168
	-0.223044	0.615385	0.189189	0.426195
	-0.163365	0.615385	0.162162	0.453222
	-0.0994947	0.615385	0.135135	0.480249
	-0.0246646	0.615385	0.108108	0.507277
	0.0086745	0.538462	0.108108	0.430353
	0.0376074	0.538462	0.0810811	0.45738
	0.117545	0.461538	0.0810811	0.380457
	0.192659	0.461538	0.0540541	0.407484
	0.223731	0.384615	0.0540541	0.330561
	0.253554	0.384615	0.027027	0.357588
	0.33776	0.384615	0	0.384615
	0.44188	0.307692	0	0.307692
	0.625667	0.230769	0	0.230769
	0.832901	0.153846	0	0.153846
	0.932367	0.0769231	0	0.0769231
	1.97856	0	0	0
Leucine	-4.5581	1	1	0
	-2.91371	1	0.972973	0.027027
	-2.08272	1	0.945946	0.0540541
	-1.79871	1	0.918919	0.0810811
	-1.66056	1	0.891892	0.108108
	-1.5716	1	0.864865	0.135135
	-1.52219	1	0.837838	0.162162
	-1.41782	1	0.810811	0.189189
	-1.30508	1	0.783784	0.216216
	-1.28651	1	0.756757	0.243243
	-1.26981	1	0.72973	0.27027
	-1.2573	1	0.702703	0.297297
	-1.21525	1	0.675676	0.324324
	-1.16479	1	0.648649	0.351351
	-1.14092	0.923077	0.648649	0.274428
	-1.12371	0.923077	0.621622	0.301455
	-1.08568	0.923077	0.594595	0.328482
	-1.04609	0.846154	0.594595	0.251559
	-1.03034	0.846154	0.567568	0.278586
	-0.990869	0.846154	0.540541	0.305613
	-0.931092	0.846154	0.513514	0.33264
	-0.824151	0.846154	0.486486	0.359667
	-0.718421	0.846154	0.459459	0.386694
	-0.665604	0.846154	0.432432	0.413721
	-0.573634	0.769231	0.432432	0.336798
	-0.441408	0.769231	0.405405	0.363825
	-0.370031	0.769231	0.378378	0.390852
	-0.343108	0.769231	0.351351	0.417879
	-0.314945	0.769231	0.324324	0.444906
	-0.308302	0.769231	0.297297	0.471933
	-0.300883	0.769231	0.27027	0.49896
	-0.2793	0.769231	0.243243	0.525988
	-0.239928	0.692308	0.243243	0.449064
	-0.210475	0.692308	0.216216	0.476091
	-0.137589	0.692308	0.189189	0.503119
	-0.0526076	0.692308	0.162162	0.530146
	0.0169892	0.615385	0.162162	0.453222
	0.121688	0.615385	0.135135	0.480249
	0.2064	0.615385	0.108108	0.507277
	0.24571	0.615385	0.0810811	0.534304
	0.253707	0.538462	0.0810811	0.45738
	0.258958	0.461538	0.0810811	0.380457
	0.277831	0.461538	0.0540541	0.407484
	0.317807	0.461538	0.027027	0.434511
	0.355361	0.461538	0	0.461538
	0.370039	0.384615	0	0.384615
	0.408384	0.307692	0	0.307692
	0.492509	0.230769	0	0.230769
	0.885839	0.153846	0	0.153846
	1.30353	0.0769231	0	0.0769231
	2.37559	0	0	0
Sialic acid	-2.8436	1	1	0
	-1.56222	0.923077	1	-0.0769231
	-1.19989	0.923077	0.972973	-0.049896
	-1.06594	0.923077	0.945946	-0.022869
	-0.979976	0.923077	0.918919	0.004158
	-0.939735	0.923077	0.891892	0.031185
	-0.904814	0.923077	0.864865	0.0582121
	-0.87546	0.923077	0.837838	0.0852391
	-0.841929	0.923077	0.810811	0.112266
	-0.789473	0.923077	0.783784	0.139293
	-0.754123	0.923077	0.756757	0.16632
	-0.717117	0.923077	0.72973	0.193347
	-0.684133	0.923077	0.702703	0.220374
	-0.67059	0.923077	0.675676	0.247401
	-0.667387	0.923077	0.648649	0.274428
	-0.648563	0.923077	0.621622	0.301455
	-0.617836	0.923077	0.594595	0.328482
	-0.605067	0.923077	0.567568	0.355509
	-0.589671	0.923077	0.540541	0.382536
	-0.570568	0.923077	0.513514	0.409563
	-0.545796	0.923077	0.486486	0.43659
	-0.521196	0.923077	0.459459	0.463617
	-0.495568	0.923077	0.432432	0.490644
	-0.471999	0.923077	0.405405	0.517672
	-0.467455	0.923077	0.378378	0.544699
	-0.463571	0.923077	0.351351	0.571726
	-0.459524	0.846154	0.351351	0.494802
	-0.452968	0.846154	0.324324	0.52183
	-0.448877	0.846154	0.297297	0.548857
	-0.440953	0.769231	0.297297	0.471933
	-0.433054	0.769231	0.27027	0.49896
	-0.420813	0.769231	0.243243	0.525988
	-0.404998	0.769231	0.216216	0.553015
	-0.400825	0.692308	0.216216	0.476091
	-0.364492	0.692308	0.189189	0.503119
	-0.290617	0.692308	0.162162	0.530146
	-0.225419	0.692308	0.135135	0.557173
	-0.186026	0.615385	0.135135	0.480249
	-0.167352	0.615385	0.108108	0.507277
	-0.156485	0.538462	0.108108	0.430353
	-0.141695	0.461538	0.108108	0.35343
	-0.120942	0.461538	0.0810811	0.380457
	-0.0840997	0.461538	0.0540541	0.407484
	-0.0512375	0.384615	0.0540541	0.330561
	-0.0408652	0.307692	0.0540541	0.253638
	-0.00428894	0.307692	0.027027	0.280665
	0.25974	0.307692	0	0.307692
	0.495345	0.230769	0	0.230769
	0.716827	0.153846	0	0.153846
	1.01963	0.0769231	0	0.0769231
	2.10501	0	0	0
Glutamate	-4.08839	1	1	0
	-2.74059	1	0.972973	0.027027
	-2.27337	1	0.945946	0.0540541
	-2.15011	1	0.918919	0.0810811
	-2.14083	1	0.891892	0.108108
	-2.07944	0.923077	0.891892	0.031185
	-2.01678	0.923077	0.864865	0.0582121
	-1.97986	0.923077	0.837838	0.0852391
	-1.92422	0.923077	0.810811	0.112266
	-1.83115	0.923077	0.783784	0.139293
	-1.70904	0.923077	0.756757	0.16632
	-1.6143	0.923077	0.72973	0.193347
	-1.55819	0.923077	0.702703	0.220374
	-1.53068	0.923077	0.675676	0.247401
	-1.50918	0.923077	0.648649	0.274428
	-1.49553	0.923077	0.621622	0.301455
	-1.48544	0.923077	0.594595	0.328482
	-1.46298	0.923077	0.567568	0.355509
	-1.42533	0.923077	0.540541	0.382536
	-1.39077	0.923077	0.513514	0.409563
	-1.37345	0.923077	0.486486	0.43659
	-1.35521	0.923077	0.459459	0.463617
	-1.32264	0.923077	0.432432	0.490644
	-1.29536	0.923077	0.405405	0.517672
	-1.27351	0.923077	0.378378	0.544699
	-1.17546	0.846154	0.378378	0.467775
	-1.08595	0.769231	0.378378	0.390852
	-1.07932	0.769231	0.351351	0.417879
	-1.06236	0.769231	0.324324	0.444906
	-1.02609	0.769231	0.297297	0.471933
	-0.998243	0.769231	0.27027	0.49896
	-0.983557	0.769231	0.243243	0.525988
	-0.963954	0.769231	0.216216	0.553015
	-0.948658	0.692308	0.216216	0.476091
	-0.936977	0.692308	0.189189	0.503119
	-0.926897	0.615385	0.189189	0.426195
	-0.918293	0.615385	0.162162	0.453222
	-0.861711	0.615385	0.135135	0.480249
	-0.694615	0.538462	0.135135	0.403326
	-0.546617	0.461538	0.135135	0.326403
	-0.483746	0.461538	0.108108	0.35343
	-0.443036	0.461538	0.0810811	0.380457
	-0.398729	0.461538	0.0540541	0.407484
	-0.345748	0.461538	0.027027	0.434511
	-0.253183	0.384615	0.027027	0.357588
	-0.0971716	0.307692	0.027027	0.280665
	0.199971	0.307692	0	0.307692
	0.554046	0.230769	0	0.230769
	0.956575	0.153846	0	0.153846
	1.53648	0.0769231	0	0.0769231
	2.85193	0	0	0
Choline	-3.24191	1	1	0
	-1.86693	1	0.972973	0.027027
	-1.47276	1	0.945946	0.0540541
	-1.39028	1	0.918919	0.0810811
	-1.29178	1	0.891892	0.108108
	-1.23338	1	0.864865	0.135135
	-1.1874	1	0.837838	0.162162
	-1.15909	1	0.810811	0.189189
	-1.14067	1	0.783784	0.216216
	-1.12482	1	0.756757	0.243243
	-1.08737	1	0.72973	0.27027
	-1.03182	1	0.702703	0.297297
	-1.00884	1	0.675676	0.324324
	-1.00056	1	0.648649	0.351351
	-0.981769	1	0.621622	0.378378
	-0.962922	0.923077	0.621622	0.301455
	-0.934376	0.923077	0.594595	0.328482
	-0.907237	0.923077	0.567568	0.355509
	-0.886817	0.846154	0.567568	0.278586
	-0.868764	0.846154	0.540541	0.305613
	-0.842417	0.846154	0.513514	0.33264
	-0.789304	0.846154	0.486486	0.359667
	-0.758005	0.846154	0.459459	0.386694
	-0.69608	0.846154	0.432432	0.413721
	-0.627891	0.846154	0.405405	0.440748
	-0.600821	0.769231	0.405405	0.363825
	-0.570503	0.769231	0.378378	0.390852
	-0.529048	0.769231	0.351351	0.417879
	-0.469981	0.692308	0.351351	0.340956
	-0.437757	0.692308	0.324324	0.367983
	-0.421035	0.692308	0.297297	0.39501
	-0.407072	0.692308	0.27027	0.422037
	-0.392897	0.692308	0.243243	0.449064
	-0.375341	0.615385	0.243243	0.372141
	-0.364328	0.615385	0.216216	0.399168
	-0.338618	0.615385	0.189189	0.426195
	-0.300644	0.615385	0.162162	0.453222
	-0.279604	0.615385	0.135135	0.480249
	-0.266744	0.615385	0.108108	0.507277
	-0.250527	0.615385	0.0810811	0.534304
	-0.224598	0.615385	0.0540541	0.561331
	-0.193767	0.538462	0.0540541	0.484407
	-0.120233	0.461538	0.0540541	0.407484
	-0.0452501	0.384615	0.0540541	0.330561
	0.0913296	0.384615	0.027027	0.357588
	0.225728	0.307692	0.027027	0.280665
	0.404934	0.307692	0	0.307692
	0.576317	0.230769	0	0.230769
	1.02585	0.153846	0	0.153846
	1.55979	0.0769231	0	0.0769231
	2.6455	0	0	0
Glucosamine	-6.92862	1	1	0
	-3.64344	0.923077	1	-0.0769231
	-1.23037	0.923077	0.972973	-0.049896
	-1.06812	0.923077	0.945946	-0.022869
	-1.02378	0.923077	0.918919	0.004158
	-0.995806	0.923077	0.891892	0.031185
	-0.915322	0.923077	0.864865	0.0582121
	-0.847947	0.923077	0.837838	0.0852391
	-0.809444	0.923077	0.810811	0.112266
	-0.732844	0.923077	0.783784	0.139293
	-0.687466	0.923077	0.756757	0.16632
	-0.66141	0.923077	0.72973	0.193347
	-0.598746	0.923077	0.702703	0.220374
	-0.522696	0.923077	0.675676	0.247401
	-0.484084	0.923077	0.648649	0.274428
	-0.481362	0.923077	0.621622	0.301455
	-0.476678	0.923077	0.594595	0.328482
	-0.470073	0.923077	0.567568	0.355509
	-0.458649	0.923077	0.540541	0.382536
	-0.440937	0.923077	0.513514	0.409563
	-0.425677	0.923077	0.486486	0.43659
	-0.411905	0.923077	0.459459	0.463617
	-0.396702	0.923077	0.432432	0.490644
	-0.377623	0.923077	0.405405	0.517672
	-0.343691	0.846154	0.405405	0.440748
	-0.309291	0.846154	0.378378	0.467775
	-0.256492	0.846154	0.351351	0.494802
	-0.204598	0.769231	0.351351	0.417879
	-0.176765	0.769231	0.324324	0.444906
	-0.155819	0.769231	0.297297	0.471933
	-0.124807	0.769231	0.27027	0.49896
	-0.091999	0.769231	0.243243	0.525988
	-0.0637699	0.769231	0.216216	0.553015
	-0.0352345	0.769231	0.189189	0.580042
	-0.026869	0.692308	0.189189	0.503119
	-0.0208962	0.692308	0.162162	0.530146
	-0.0156223	0.615385	0.162162	0.453222
	0.00870809	0.538462	0.162162	0.376299
	0.0388724	0.538462	0.135135	0.403326
	0.0666646	0.538462	0.108108	0.430353
	0.214728	0.538462	0.0810811	0.45738
	0.362496	0.461538	0.0810811	0.380457
	0.383131	0.461538	0.0540541	0.407484
	0.393497	0.384615	0.0540541	0.330561
	0.414055	0.384615	0.027027	0.357588
	0.442251	0.384615	0	0.384615
	0.521302	0.307692	0	0.307692
	0.65462	0.230769	0	0.230769
	1.11663	0.153846	0	0.153846
	1.52518	0.0769231	0	0.0769231
	2.54391	0	0	0
Proline	-6.21166	1	1	0
	-5.05878	1	0.972973	0.027027
	-4.78051	1	0.945946	0.0540541
	-4.58222	1	0.918919	0.0810811
	-4.50899	1	0.891892	0.108108
	-4.47403	1	0.864865	0.135135
	-4.40856	1	0.837838	0.162162
	-4.35655	1	0.810811	0.189189
	-4.31447	1	0.783784	0.216216
	-4.27404	1	0.756757	0.243243
	-4.24658	1	0.72973	0.27027
	-4.23649	1	0.702703	0.297297
	-4.2141	1	0.675676	0.324324
	-4.19148	1	0.648649	0.351351
	-4.16092	1	0.621622	0.378378
	-4.13243	0.923077	0.621622	0.301455
	-4.11777	0.923077	0.594595	0.328482
	-4.09679	0.923077	0.567568	0.355509
	-4.0858	0.923077	0.540541	0.382536
	-4.06533	0.923077	0.513514	0.409563
	-4.03744	0.923077	0.486486	0.43659
	-3.99156	0.846154	0.486486	0.359667
	-3.93646	0.769231	0.486486	0.282744
	-3.90566	0.769231	0.459459	0.309771
	-3.87504	0.769231	0.432432	0.336798
	-3.83889	0.769231	0.405405	0.363825
	-3.79642	0.769231	0.378378	0.390852
	-3.76579	0.769231	0.351351	0.417879
	-3.75956	0.769231	0.324324	0.444906
	-3.75445	0.769231	0.297297	0.471933
	-3.70085	0.769231	0.27027	0.49896
	-3.62537	0.692308	0.27027	0.422037
	-3.58403	0.615385	0.27027	0.345114
	-3.55535	0.615385	0.243243	0.372141
	-3.52982	0.615385	0.216216	0.399168
	-3.49275	0.615385	0.189189	0.426195
	-3.42175	0.615385	0.162162	0.453222
	-3.36887	0.615385	0.135135	0.480249
	-3.32649	0.615385	0.108108	0.507277
	-3.28293	0.538462	0.108108	0.430353
	-3.26576	0.461538	0.108108	0.35343
	-3.17821	0.461538	0.0810811	0.380457
	-3.08223	0.461538	0.0540541	0.407484
	-2.99003	0.461538	0.027027	0.434511
	-2.87817	0.384615	0.027027	0.357588
	-2.77364	0.307692	0.027027	0.280665
	-2.64338	0.230769	0.027027	0.203742
	-2.49558	0.230769	0	0.230769
	-2.16575	0.153846	0	0.153846
	-1.39428	0.0769231	0	0.0769231
	0.130383	0	0	0
N.N-Dimethylglycine	-5.61844	1	1	0
	-3.78328	1	0.972973	0.027027
	-2.8699	1	0.945946	0.0540541
	-2.7823	1	0.918919	0.0810811
	-2.64469	1	0.891892	0.108108
	-2.33517	1	0.864865	0.135135
	-2.11543	1	0.837838	0.162162
	-1.95386	1	0.810811	0.189189
	-1.82579	1	0.783784	0.216216
	-1.81482	1	0.756757	0.243243
	-1.7806	1	0.72973	0.27027
	-1.72221	1	0.702703	0.297297
	-1.68655	1	0.675676	0.324324
	-1.68055	1	0.648649	0.351351
	-1.62834	1	0.621622	0.378378
	-1.54537	1	0.594595	0.405405
	-1.48094	1	0.567568	0.432432
	-1.43693	1	0.540541	0.459459
	-1.42538	1	0.513514	0.486486
	-1.41042	1	0.486486	0.513514
	-1.38409	0.923077	0.486486	0.43659
	-1.3103	0.923077	0.459459	0.463617
	-1.19357	0.923077	0.432432	0.490644
	-1.13726	0.846154	0.432432	0.413721
	-1.10569	0.769231	0.432432	0.336798
	-1.02339	0.769231	0.405405	0.363825
	-0.945648	0.769231	0.378378	0.390852
	-0.891308	0.692308	0.378378	0.313929
	-0.815938	0.692308	0.351351	0.340956
	-0.764747	0.615385	0.351351	0.264033
	-0.745963	0.615385	0.324324	0.29106
	-0.716686	0.615385	0.297297	0.318087
	-0.675054	0.615385	0.27027	0.345114
	-0.635413	0.615385	0.243243	0.372141
	-0.621429	0.615385	0.216216	0.399168
	-0.613595	0.615385	0.189189	0.426195
	-0.600903	0.538462	0.189189	0.349272
	-0.567668	0.538462	0.162162	0.376299
	-0.529428	0.538462	0.135135	0.403326
	-0.497334	0.538462	0.108108	0.430353
	-0.465935	0.538462	0.0810811	0.45738
	-0.435137	0.538462	0.0540541	0.484407
	-0.34538	0.461538	0.0540541	0.407484
	-0.20594	0.384615	0.0540541	0.330561
	-0.0947069	0.384615	0.027027	0.357588
	0.000604697	0.307692	0.027027	0.280665
	0.156526	0.230769	0.027027	0.203742
	0.410517	0.230769	0	0.230769
	0.59574	0.153846	0	0.153846
	0.889172	0.0769231	0	0.0769231
	2.14982	0	0	0
Sarcosine	-4.36336	1	1	0
	-2.82081	1	0.972973	0.027027
	-2.11976	1	0.945946	0.0540541
	-1.82226	1	0.918919	0.0810811
	-1.64634	1	0.891892	0.108108
	-1.55584	1	0.864865	0.135135
	-1.4811	1	0.837838	0.162162
	-1.42922	1	0.810811	0.189189
	-1.37075	1	0.783784	0.216216
	-1.27215	1	0.756757	0.243243
	-1.19264	1	0.72973	0.27027
	-1.1784	0.923077	0.72973	0.193347
	-1.1576	0.923077	0.702703	0.220374
	-1.14198	0.923077	0.675676	0.247401
	-1.13213	0.923077	0.648649	0.274428
	-1.1018	0.923077	0.621622	0.301455
	-1.06579	0.923077	0.594595	0.328482
	-1.02113	0.923077	0.567568	0.355509
	-0.987917	0.923077	0.540541	0.382536
	-0.952714	0.846154	0.540541	0.305613
	-0.903972	0.846154	0.513514	0.33264
	-0.802679	0.846154	0.486486	0.359667
	-0.69307	0.846154	0.459459	0.386694
	-0.637958	0.846154	0.432432	0.413721
	-0.564985	0.769231	0.432432	0.336798
	-0.45164	0.769231	0.405405	0.363825
	-0.369549	0.769231	0.378378	0.390852
	-0.348081	0.769231	0.351351	0.417879
	-0.306779	0.769231	0.324324	0.444906
	-0.270742	0.692308	0.324324	0.367983
	-0.250256	0.692308	0.297297	0.39501
	-0.230931	0.692308	0.27027	0.422037
	-0.218648	0.615385	0.27027	0.345114
	-0.202434	0.615385	0.243243	0.372141
	-0.18027	0.615385	0.216216	0.399168
	-0.0814498	0.615385	0.189189	0.426195
	0.0339656	0.615385	0.162162	0.453222
	0.108715	0.615385	0.135135	0.480249
	0.173829	0.615385	0.108108	0.507277
	0.214439	0.615385	0.0810811	0.534304
	0.237486	0.538462	0.0810811	0.45738
	0.24757	0.461538	0.0810811	0.380457
	0.262347	0.461538	0.0540541	0.407484
	0.277723	0.461538	0.027027	0.434511
	0.286859	0.461538	0	0.461538
	0.339715	0.384615	0	0.384615
	0.413256	0.307692	0	0.307692
	0.492907	0.230769	0	0.230769
	0.874065	0.153846	0	0.153846
	1.26333	0.0769231	0	0.0769231
	2.32724	0	0	0
Decanoylcarnitine	-3.8359	1	1	0
	-2.51135	0.923077	1	-0.0769231
	-2.16034	0.923077	0.972973	-0.049896
	-1.96924	0.923077	0.945946	-0.022869
	-1.756	0.923077	0.918919	0.004158
	-1.69856	0.923077	0.891892	0.031185
	-1.65563	0.923077	0.864865	0.0582121
	-1.62102	0.923077	0.837838	0.0852391
	-1.59436	0.923077	0.810811	0.112266
	-1.53535	0.923077	0.783784	0.139293
	-1.33979	0.923077	0.756757	0.16632
	-1.16134	0.923077	0.72973	0.193347
	-1.13745	0.923077	0.702703	0.220374
	-1.12226	0.923077	0.675676	0.247401
	-1.07304	0.923077	0.648649	0.274428
	-1.01945	0.923077	0.621622	0.301455
	-0.976654	0.923077	0.594595	0.328482
	-0.933887	0.923077	0.567568	0.355509
	-0.919982	0.923077	0.540541	0.382536
	-0.896022	0.923077	0.513514	0.409563
	-0.860691	0.923077	0.486486	0.43659
	-0.84215	0.923077	0.459459	0.463617
	-0.778697	0.923077	0.432432	0.490644
	-0.683094	0.846154	0.432432	0.413721
	-0.64408	0.846154	0.405405	0.440748
	-0.580375	0.846154	0.378378	0.467775
	-0.517396	0.846154	0.351351	0.494802
[truncated: 4,666 more rows]

## Sheet: Urine_MET-OA_TMEMd_vs_CTRL
Test Result Variable(s)	Area Under the ROC Curve					Classifier Evaluation Metrics
	Area	Std. Errora	Asymptotic Sig.b	Asymptotic 95% Confidence Interval		Gini Index	K-S Statistics
				Lower Bound	Upper Bound		Max K-Sc	Cutoffd
3-Methylglutaconate	1,000	,000	<1E-016	1,000	1,000	1,000	1,000	-,261538644348678
3-Methylglutarate	1,000	,000	<1E-016	1,000	1,000	1,000	1,000	-,753607543812098
2-Methylglutaconate	,992	,007	<1E-016	,979	1,006	,985	,919	-,367418611575935
3-Hydroxyisobutyrate	,988	,012	<1E-016	,964	1,012	,976	,973	-1,087097134170620
Aconitate	,987	,010	<1E-016	,968	1,006	,974	,919	-,606085529461710
Malate	,979	,015	<1E-016	,951	1,008	,959	,866	-2,105892191240755
Citramalate	,977	,015	<1E-016	,948	1,006	,955	,852	-,841331988115898
Fumarate	,966	,024	<1E-016	,919	1,014	,933	,893	-2,002187908058240
Orotate	,962	,022	<1E-016	,918	1,006	,924	,892	-,375976242264332
2-Hydroxyisovalerate	,943	,030	<1E-016	,884	1,001	,885	,799	-2,076969240739965
Maleate	,939	,029	<1E-016	,882	,997	,879	,759	-,328966735565952
Pyruvate	,935	,031	<1E-016	,873	,997	,870	,760	-,654643705140649
2-Hydroxyglutarate	,908	,040	<1E-016	,830	,987	,816	,745	-,600823546044873
Isocitrate	,904	,039	<1E-016	,827	,981	,808	,666	-,132204347487591
2-Methylbutyrylglycine	,099	,041	<1E-016	,019	,180	-,801	,000	2,051618481732480
Adenine	,891	,040	<1E-016	,812	,970	,782	,690	-,586214173371274
4-HydroxyBenzaldehyde	,888	,044	<1E-016	,801	,975	,775	,679	-,720811129305570
3-Hydroxy-3-methylglutarate	,882	,041	<1E-016	,801	,963	,764	,560	-,291347223610948
Histidine	,120	,051	8,860E-014	,020	,220	-,760	,000	1,967446567634701
Benzoylalanine	,879	,047	4,441E-016	,787	,971	,758	,636	-3,154891738802745
Threonate	,876	,054	2,728E-012	,770	,981	,751	,773	-,277464541908351
Malonate	,868	,053	2,457E-012	,765	,971	,736	,664	-,607255404921231
3-Hydroxybutyrylcarnitine	,861	,053	9,246E-012	,757	,964	,721	,653	-,899565084045583
Citrate	,861	,053	1,432E-011	,756	,965	,721	,653	-,070529822090479
Cystathionine	,143	,055	1,145E-010	,034	,251	-,715	,000	,624313362237585
Propionylcarnitine	,856	,052	5,937E-012	,755	,958	,712	,652	-1,834028717008550
Isovalerylglycine	,145	,048	9,859E-014	,051	,238	-,710	,000	2,330709867693600
Succinate	,854	,057	5,912E-010	,742	,966	,708	,692	-,609264545692321
Alanine	,853	,050	1,452E-012	,755	,951	,706	,665	-,836392585469397
Methylcitrate	,147	,049	5,334E-013	,051	,243	-,706	,000	1,743903776225499
Ureidopropionate	,851	,047	9,814E-014	,758	,943	,702	,555	-1,231641385685925
3-Hydroxyoctanoylcarnitine	,845	,054	1,377E-010	,740	,951	,691	,640	-,341148013543266
Methionine	,157	,059	6,410E-009	,041	,273	-,686	,040	1,386982805546215
3-Hydroxyvalerylcarnitine	,842	,055	5,894E-010	,734	,950	,684	,677	-,580900596429426
Ethylmalonate	,838	,050	1,163E-011	,740	,935	,676	,543	-2,657486339639760
3-Hydroxyhexanoylcarnitine	,837	,060	2,526E-008	,718	,955	,674	,653	-1,033270867072043
Acetylcarnitine	,836	,056	2,342E-009	,726	,946	,671	,586	-,774707510956427
3-Methylglutarylcarnitine	,832	,051	6,011E-011	,733	,932	,665	,570	-1,039943015230797
Glycerate	,832	,054	1,020E-009	,726	,939	,665	,570	-,667978442400960
Vanillactate	,831	,059	2,460E-008	,715	,948	,663	,573	-,563468810619384
Decenoylcarnitine	,828	,054	1,658E-009	,721	,935	,656	,532	-,158370136316790
Tiglylcarnitine	,825	,053	6,269E-010	,722	,928	,650	,622	-,676422321332396
Adenosine	,823	,062	2,141E-007	,701	,945	,645	,625	-,237237745063128
Malonylcarnitine	,821	,052	1,018E-009	,718	,923	,641	,517	-,253700749237702
Allantoin	,821	,053	1,857E-009	,716	,925	,641	,516	-,730256902044881
Vanilmandelate	,818	,057	2,149E-008	,707	,930	,637	,558	-,271053869633926
Isobutyrylglycine	,182	,053	2,595E-009	,077	,286	-,637	,000	2,660586947326750
3-Hydroxybutyrate	,815	,057	3,811E-008	,703	,927	,630	,598	-3,511983365118995
Pyridoxine	,812	,057	4,003E-008	,701	,923	,624	,570	-6,251936142207555
Lactate	,811	,055	1,956E-008	,702	,919	,622	,583	-3,498262186156975
Octenoylcarnitine	,805	,063	1,248E-006	,682	,929	,611	,584	-,885039951748615
Propionylglycine	,800	,056	7,006E-008	,691	,909	,600	,478	-1,169506685546800
Glucuronate	,800	,064	2,345E-006	,675	,925	,600	,572	-,228338418393680
Leucine	,797	,058	3,572E-007	,682	,911	,594	,531	-,182407608998715
3.4-Dihydroxybutyrate	,797	,057	2,066E-007	,685	,909	,594	,479	-,122354485272281
Glutarate	,797	,056	1,097E-007	,687	,906	,594	,476	-,800436817372155
Creatine_5-AminoLevulinic acid	,795	,058	4,721E-007	,680	,909	,589	,531	-,167769445085158
Butenylcarnitine	,795	,062	2,322E-006	,672	,917	,589	,518	-,374107900863124
4-Hydroxyphenyllactate	,795	,061	1,543E-006	,674	,915	,589	,556	-2,580917897218440
Hexenoylcarnitine	,792	,062	2,403E-006	,671	,914	,585	,599	-,460197146074464
2-Hydroxybutyrate	,790	,058	4,488E-007	,678	,903	,581	,465	-2,650891104841565
Acetylalanine	,788	,058	7,951E-007	,674	,902	,576	,517	-,201368027457885
Sarcosine	,784	,060	2,026E-006	,667	,901	,568	,531	-,150135921564690
3-Hydroxyoctanoate	,783	,061	3,378E-006	,663	,902	,565	,519	-,391512989953065
Adipate	,783	,064	1,003E-005	,657	,908	,565	,529	-1,050407227708310
Phenyllactate	,778	,060	3,892E-006	,660	,897	,557	,515	-1,672974818400540
Hydantoin-5-propionate	,778	,058	1,885E-006	,664	,893	,557	,542	-,110696099052690
Inosine	,776	,065	2,453E-005	,648	,905	,552	,558	-,827813529369866
Arabitol_Ribitol	,772	,066	3,838E-005	,642	,901	,544	,503	-,455264121608897
Guanidinobutanoate	,771	,061	8,868E-006	,651	,890	,542	,440	-,896563714887775
Porphobilinogen	,771	,060	5,821E-006	,654	,888	,542	,463	-,407449524255039
Guanidinoacetate	,230	,065	3,185E-005	,103	,357	-,539	,040	,661545612810561
2-Oxoglutarate	,770	,061	1,023E-005	,650	,890	,539	,438	-,939878393817796
Octanoylcarnitine	,769	,069	9,266E-005	,634	,903	,537	,586	-,542314013352340
Cysteine	,765	,060	1,086E-005	,647	,884	,531	,434	-,743997902957636
Beta-alanine-3-methylhistidine (anserine)	,764	,060	9,680E-006	,647	,881	,529	,419	-2,502267942003465
Indollactate	,760	,063	3,618E-005	,637	,883	,520	,516	-1,255443231635700
Uridine	,758	,064	5,632E-005	,632	,883	,516	,437	-,765949071194499
Acetylornithine	,757	,069	1,888E-004	,622	,892	,514	,560	-,460300454328434
Sebacate	,756	,064	7,297E-005	,629	,882	,511	,451	-1,936247330086250
Aminoimidazole carboxamide riboside	,249	,063	6,832E-005	,125	,372	-,503	,000	2,399294200116770
Acetylglycine	,750	,064	9,255E-005	,625	,876	,501	,438	-1,005989538157060
Glycyl-proline	,250	,069	2,796E-004	,115	,385	-,501	,053	,618305516461167
Carnitine	,749	,065	1,356E-004	,621	,877	,498	,413	-,134557907688179
Galactitol_Mannitol	,748	,068	2,561E-004	,615	,881	,496	,424	-,681434688295088
Acetylaspartate	,747	,066	1,636E-004	,619	,875	,494	,426	-,179414097476744
Succinyladenosine	,741	,071	6,527E-004	,602	,879	,481	,464	-,454071705952949
Glutarylcarnitine	,261	,066	2,635E-004	,132	,389	-,479	,013	,576181396281123
4-Pyridoxate	,738	,071	7,476E-004	,600	,877	,477	,517	-1,797273645955530
3-Hydroxypropionate	,738	,071	8,202E-004	,599	,878	,477	,533	-,265991988524749
Butyrylcarnitine	,737	,069	5,523E-004	,603	,872	,475	,466	-1,389101268846930
Proline	,737	,064	2,285E-004	,611	,864	,475	,406	-4,073297568691875
4-Hydroxybenzoate	,737	,069	5,651E-004	,602	,872	,475	,490	-,344248737830269
Homogentisate	,263	,065	2,637E-004	,135	,390	-,475	,027	-1,351835407264140
3-Hydroxyglutarate	,736	,066	3,591E-004	,606	,866	,472	,413	-,353876726375530
Picolinate	,735	,063	2,003E-004	,611	,859	,470	,370	-,456189676470315
Hexanoylcarnitine	,731	,072	1,285E-003	,590	,871	,462	,466	-,325088879667300
Cytidine	,729	,072	1,403E-003	,588	,869	,457	,492	-,426456555826159
Nonanoylcarnitine	,271	,066	5,486E-004	,142	,401	-,457	,027	-2,078615760991910
Tiglylglycine	,725	,064	4,135E-004	,600	,851	,451	,409	-,334817547232371
Methylmalonate	,723	,064	5,282E-004	,597	,849	,446	,436	-,598066546749183
Pseudouridine	,722	,066	7,099E-004	,594	,851	,444	,358	-,286167982731933
Kynurenine	,278	,078	4,456E-003	,125	,431	-,444	,133	,524752631778568
Riboflavin	,721	,069	1,352E-003	,586	,856	,442	,451	-1,235089788311630
Lysine	,720	,065	6,833E-004	,593	,847	,440	,411	-,364946021145101
4-Hydroxyphenylacetate	,719	,068	1,314E-003	,585	,852	,438	,451	-,225155912534337
Xanthosine	,717	,072	2,538E-003	,576	,857	,434	,411	-,333160876578511
5-Hydroxyindolacetate	,285	,076	4,955E-003	,136	,435	-,429	,080	,645238327456863
Methylsuccinate	,710	,067	1,579E-003	,580	,841	,421	,368	-,978339233163879
5-Oxoproline	,710	,068	1,989E-003	,577	,844	,421	,383	-,179323804205919
7-Methylguanine	,708	,067	1,936E-003	,577	,840	,416	,371	-,471315036035561
Tetradecenoylcarnitine	,706	,074	5,235E-003	,561	,851	,412	,439	-,199253723882156
Gentisate	,295	,073	4,841E-003	,153	,438	-,410	,000	3,138138906234380
Hexanoylglycine	,297	,067	2,539E-003	,166	,429	-,405	,040	1,157631285645920
Carnosine	,702	,067	2,569E-003	,571	,833	,403	,422	-1,261682357677510
4-Hydroxy-2-oxoglutarate	,698	,071	5,193E-003	,559	,837	,397	,424	-,769848702410776
Indole-3-acetate	,697	,074	7,837E-003	,552	,843	,395	,463	-,321004254817570
Suberylglycine	,696	,068	4,007E-003	,563	,830	,392	,320	,221518840941504
Betaine	,689	,070	6,836E-003	,552	,825	,377	,372	-1,269183378558615
Decanoylcarnitine	,688	,075	1,224E-002	,541	,834	,375	,465	-,042692859648384
Homovanilate	,688	,077	1,537E-002	,536	,839	,375	,425	-,213094898509968
3-Hydroxytetradecadienoylcarnitine	,688	,074	1,082E-002	,543	,832	,375	,437	-,433135127741767
Sebacoylcarnitine	,686	,072	9,613E-003	,545	,828	,373	,331	-,967374747860286
Tetradienoylcarnitine	,686	,074	1,209E-002	,541	,832	,373	,412	-,014949467045182
Glutamate	,685	,076	1,410E-002	,537	,833	,371	,465	-,882158153935009
Cystine	,685	,072	9,787E-003	,545	,826	,371	,384	-,382994616798192
Suberoylcarnitine	,684	,072	1,053E-002	,543	,826	,369	,331	-,494905948408308
3-Aminoisobutanoate	,321	,074	1,625E-002	,175	,467	-,358	,080	1,434733795998215
Ethylacetoacetate	,677	,068	9,120E-003	,544	,810	,354	,354	-,437449703202460
Threonine	,676	,068	1,030E-002	,541	,810	,351	,299	-,735976824665354
Isoleucine	,670	,080	3,415E-002	,513	,828	,341	,453	-,081703062228848
N-Formylglycinamide riboside	,670	,070	1,429E-002	,534	,806	,341	,328	-,475748495007319
Guanosine	,667	,078	3,119E-002	,515	,819	,334	,399	-,505563838582093
Myo-inositol	,666	,072	2,164E-002	,524	,808	,332	,395	-2,190614990220360
3-Hydroxypropionylcarnitine	,665	,075	2,796E-002	,518	,812	,330	,369	-,391926907242893
Pantothenate	,663	,078	3,663E-002	,510	,815	,325	,413	-,108596143043723
Spermine	,338	,074	2,855E-002	,194	,483	-,323	,027	-1,373340919550145
a Under the nonparametric assumption
b Null hypothesis: true area = 0.5
c The maximum Kolmogorov-Smirnov (K-S) metric. Also the maximum value of Youden's index.
d In case of multiple cutoff values associated with Max K-S, the largest one is reported.
Coordinates of the ROC Curve
Test Result Variable(s)	Positive if Greater Than or Equal Toa	Sensitivity	1 - Specificity	Youden's Index
3-Methylglutaconate	-3.74759	1	1	0
	-2.52168	1	0.972973	0.027027
	-2.25775	1	0.945946	0.0540541
	-2.18758	1	0.918919	0.0810811
	-2.07917	1	0.891892	0.108108
	-2.00087	1	0.864865	0.135135
	-1.98884	1	0.837838	0.162162
	-1.95601	1	0.810811	0.189189
	-1.90124	1	0.783784	0.216216
	-1.76743	1	0.756757	0.243243
	-1.63409	1	0.72973	0.27027
	-1.59279	1	0.702703	0.297297
	-1.57793	1	0.675676	0.324324
	-1.55673	1	0.648649	0.351351
	-1.53575	1	0.621622	0.378378
	-1.5155	1	0.594595	0.405405
	-1.49497	1	0.567568	0.432432
	-1.48744	1	0.540541	0.459459
	-1.47414	1	0.513514	0.486486
	-1.45627	1	0.486486	0.513514
	-1.44278	1	0.459459	0.540541
	-1.43045	1	0.432432	0.567568
	-1.42196	1	0.405405	0.594595
	-1.41434	1	0.378378	0.621622
	-1.40054	1	0.351351	0.648649
	-1.3904	1	0.324324	0.675676
	-1.37718	1	0.297297	0.702703
	-1.36073	1	0.27027	0.72973
	-1.30347	1	0.243243	0.756757
	-1.24259	1	0.216216	0.783784
	-1.16059	1	0.189189	0.810811
	-1.08035	1	0.162162	0.837838
	-1.06958	1	0.135135	0.864865
	-1.02715	1	0.108108	0.891892
	-0.930739	1	0.0810811	0.918919
	-0.757148	1	0.0540541	0.945946
	-0.551825	1	0.027027	0.972973
	-0.261539	1	0	1
	0.0363931	0.96	0	0.96
	0.187164	0.92	0	0.92
	0.255403	0.88	0	0.88
	0.277623	0.84	0	0.84
	0.411172	0.8	0	0.8
	0.599513	0.76	0	0.76
	0.662723	0.72	0	0.72
	0.665462	0.68	0	0.68
	0.680319	0.64	0	0.64
	0.694365	0.6	0	0.6
	0.699249	0.56	0	0.56
	0.708007	0.52	0	0.52
	0.713387	0.48	0	0.48
	0.722906	0.44	0	0.44
	0.795035	0.4	0	0.4
	0.892549	0.36	0	0.36
	0.935575	0.32	0	0.32
	0.979304	0.28	0	0.28
	1.03493	0.24	0	0.24
	1.06426	0.2	0	0.2
	1.10917	0.16	0	0.16
	1.15131	0.12	0	0.12
	1.18734	0.08	0	0.08
	1.27433	0.04	0	0.04
	2.33083	0	0	0
3-Methylglutarate	-4.26632	1	1	0
	-2.79367	1	0.972973	0.027027
	-2.28778	1	0.945946	0.0540541
	-2.25047	1	0.918919	0.0810811
	-2.16449	1	0.891892	0.108108
	-2.06312	1	0.864865	0.135135
	-1.99669	1	0.837838	0.162162
	-1.92458	1	0.810811	0.189189
	-1.8962	1	0.783784	0.216216
	-1.8923	1	0.756757	0.243243
	-1.8607	1	0.72973	0.27027
	-1.81461	1	0.702703	0.297297
	-1.78573	1	0.675676	0.324324
	-1.76943	1	0.648649	0.351351
	-1.75462	1	0.621622	0.378378
	-1.74234	1	0.594595	0.405405
	-1.73837	1	0.567568	0.432432
	-1.69958	1	0.540541	0.459459
	-1.63808	1	0.513514	0.486486
	-1.58957	1	0.486486	0.513514
	-1.54421	1	0.459459	0.540541
	-1.51284	1	0.432432	0.567568
	-1.49436	1	0.405405	0.594595
	-1.48137	1	0.378378	0.621622
	-1.47795	1	0.351351	0.648649
	-1.44858	1	0.324324	0.675676
	-1.40897	1	0.297297	0.702703
	-1.38958	1	0.27027	0.72973
	-1.37621	1	0.243243	0.756757
	-1.35601	1	0.216216	0.783784
	-1.32988	1	0.189189	0.810811
	-1.30792	1	0.162162	0.837838
	-1.24991	1	0.135135	0.864865
	-1.17233	1	0.108108	0.891892
	-1.12374	1	0.0810811	0.918919
	-1.10425	1	0.0540541	0.945946
	-1.06297	1	0.027027	0.972973
	-0.753608	1	0	1
	-0.166702	0.96	0	0.96
	0.195103	0.92	0	0.92
	0.26952	0.88	0	0.88
	0.307608	0.84	0	0.84
	0.327165	0.8	0	0.8
	0.34584	0.76	0	0.76
	0.379322	0.72	0	0.72
	0.521326	0.68	0	0.68
	0.676296	0.64	0	0.64
	0.744856	0.6	0	0.6
	0.785213	0.56	0	0.56
	0.799373	0.52	0	0.52
	0.850368	0.48	0	0.48
	0.920231	0.44	0	0.44
	0.9439	0.4	0	0.4
	0.964867	0.36	0	0.36
	0.989999	0.32	0	0.32
	1.06529	0.28	0	0.28
	1.13656	0.24	0	0.24
	1.17118	0.2	0	0.2
	1.20454	0.16	0	0.16
	1.22332	0.12	0	0.12
	1.34438	0.08	0	0.08
	1.61305	0.04	0	0.04
	2.7787	0	0	0
2-Methylglutaconate	-3.23547	1	1	0
	-2.16846	1	0.972973	0.027027
	-2.06249	1	0.945946	0.0540541
	-1.99626	1	0.918919	0.0810811
	-1.95343	1	0.891892	0.108108
	-1.88515	1	0.864865	0.135135
	-1.82309	1	0.837838	0.162162
	-1.78894	1	0.810811	0.189189
	-1.69226	1	0.783784	0.216216
	-1.6179	1	0.756757	0.243243
	-1.57433	1	0.72973	0.27027
	-1.51366	1	0.702703	0.297297
	-1.4354	1	0.675676	0.324324
	-1.31464	1	0.648649	0.351351
	-1.1437	1	0.621622	0.378378
	-1.03437	1	0.594595	0.405405
	-1.03373	1	0.567568	0.432432
	-1.02998	1	0.540541	0.459459
	-0.96625	1	0.513514	0.486486
	-0.896275	1	0.486486	0.513514
	-0.875097	1	0.459459	0.540541
	-0.861727	1	0.432432	0.567568
	-0.857026	1	0.405405	0.594595
	-0.851737	1	0.378378	0.621622
	-0.823051	1	0.351351	0.648649
	-0.793152	1	0.324324	0.675676
	-0.779195	1	0.297297	0.702703
	-0.7191	1	0.27027	0.72973
	-0.662651	1	0.243243	0.756757
	-0.652037	1	0.216216	0.783784
	-0.645186	1	0.189189	0.810811
	-0.627745	1	0.162162	0.837838
	-0.522337	1	0.135135	0.864865
	-0.424186	1	0.108108	0.891892
	-0.367419	1	0.0810811	0.918919
	-0.295146	0.96	0.0810811	0.878919
	-0.173841	0.96	0.0540541	0.905946
	-0.0747296	0.92	0.0540541	0.865946
	-0.0723966	0.92	0.027027	0.892973
	-0.0626184	0.88	0.027027	0.852973
	-0.0177014	0.84	0.027027	0.812973
	0.0419317	0.84	0	0.84
	0.140209	0.8	0	0.8
	0.222742	0.76	0	0.76
	0.238456	0.72	0	0.72
	0.274419	0.68	0	0.68
	0.315182	0.64	0	0.64
	0.364132	0.6	0	0.6
	0.437363	0.56	0	0.56
	0.507311	0.52	0	0.52
	0.576148	0.48	0	0.48
	0.613892	0.44	0	0.44
	0.623896	0.4	0	0.4
	0.639435	0.36	0	0.36
	0.721474	0.32	0	0.32
	0.799282	0.28	0	0.28
	0.829207	0.24	0	0.24
	0.87382	0.2	0	0.2
	0.919424	0.16	0	0.16
	1.02134	0.12	0	0.12
	1.10936	0.08	0	0.08
	1.18235	0.04	0	0.04
	2.24091	0	0	0
3-Hydroxyisobutyrate	-4.13684	1	1	0
	-2.89941	1	0.972973	0.027027
	-2.54596	1	0.945946	0.0540541
	-2.33326	1	0.918919	0.0810811
	-2.2166	1	0.891892	0.108108
	-2.18944	1	0.864865	0.135135
	-2.11735	1	0.837838	0.162162
	-2.04766	1	0.810811	0.189189
	-2.00651	1	0.783784	0.216216
	-1.96456	1	0.756757	0.243243
	-1.95749	1	0.72973	0.27027
	-1.95162	1	0.702703	0.297297
	-1.86554	1	0.675676	0.324324
	-1.76734	1	0.648649	0.351351
	-1.74839	1	0.621622	0.378378
	-1.73279	1	0.594595	0.405405
	-1.71171	1	0.567568	0.432432
	-1.69753	1	0.540541	0.459459
	-1.6679	1	0.513514	0.486486
	-1.61074	1	0.486486	0.513514
	-1.56495	1	0.459459	0.540541
	-1.54455	1	0.432432	0.567568
	-1.53527	1	0.405405	0.594595
	-1.53169	1	0.378378	0.621622
	-1.52513	1	0.351351	0.648649
	-1.50211	1	0.324324	0.675676
	-1.46593	1	0.297297	0.702703
	-1.42578	1	0.27027	0.72973
	-1.37265	1	0.243243	0.756757
	-1.32561	1	0.216216	0.783784
	-1.30479	1	0.189189	0.810811
	-1.28006	1	0.162162	0.837838
	-1.24116	1	0.135135	0.864865
	-1.21831	1	0.108108	0.891892
	-1.17828	1	0.0810811	0.918919
	-1.13741	1	0.0540541	0.945946
	-1.0871	1	0.027027	0.972973
	-1.03566	0.96	0.027027	0.932973
	-0.950784	0.92	0.027027	0.892973
	-0.87024	0.88	0.027027	0.852973
	-0.860188	0.84	0.027027	0.812973
	-0.817803	0.8	0.027027	0.772973
	-0.749247	0.76	0.027027	0.732973
	-0.692805	0.72	0.027027	0.692973
	-0.639013	0.68	0.027027	0.652973
	-0.5026	0.64	0.027027	0.612973
	-0.340886	0.6	0.027027	0.572973
	-0.276782	0.56	0.027027	0.532973
	-0.258751	0.56	0	0.56
	-0.235516	0.52	0	0.52
	-0.210846	0.48	0	0.48
	-0.110179	0.44	0	0.44
	-0.00249319	0.4	0	0.4
	0.0512282	0.36	0	0.36
	0.122402	0.32	0	0.32
	0.304201	0.28	0	0.28
	0.586743	0.24	0	0.24
	0.771478	0.2	0	0.2
	0.968604	0.16	0	0.16
	1.31602	0.12	0	0.12
	1.73081	0.08	0	0.08
	1.9619	0.04	0	0.04
	2.97622	0	0	0
Aconitate	-3.61093	1	1	0
	-2.17602	1	0.972973	0.027027
	-1.70786	1	0.945946	0.0540541
	-1.6697	1	0.918919	0.0810811
	-1.6019	1	0.891892	0.108108
	-1.4825	1	0.864865	0.135135
	-1.41752	1	0.837838	0.162162
	-1.40636	1	0.810811	0.189189
	-1.39638	1	0.783784	0.216216
	-1.3671	1	0.756757	0.243243
	-1.33038	1	0.72973	0.27027
	-1.29902	1	0.702703	0.297297
	-1.27411	1	0.675676	0.324324
	-1.24394	1	0.648649	0.351351
	-1.21943	1	0.621622	0.378378
	-1.21429	1	0.594595	0.405405
	-1.20196	1	0.567568	0.432432
	-1.18678	1	0.540541	0.459459
	-1.16257	1	0.513514	0.486486
	-1.13866	1	0.486486	0.513514
	-1.10545	1	0.459459	0.540541
	-1.07249	1	0.432432	0.567568
	-1.06731	1	0.405405	0.594595
	-1.04681	1	0.378378	0.621622
	-1.02325	1	0.351351	0.648649
	-1.00607	1	0.324324	0.675676
	-0.97067	1	0.297297	0.702703
	-0.934869	1	0.27027	0.72973
	-0.914969	1	0.243243	0.756757
	-0.908276	1	0.216216	0.783784
	-0.822879	1	0.189189	0.810811
	-0.719706	1	0.162162	0.837838
	-0.700888	1	0.135135	0.864865
	-0.656812	1	0.108108	0.891892
	-0.606086	1	0.0810811	0.918919
	-0.564781	0.96	0.0810811	0.878919
	-0.494426	0.92	0.0810811	0.838919
	-0.354131	0.88	0.0810811	0.798919
	-0.231419	0.84	0.0810811	0.758919
	-0.183361	0.84	0.0540541	0.785946
	-0.134517	0.84	0.027027	0.812973
	-0.110263	0.84	0	0.84
	-0.0636615	0.8	0	0.8
	0.0975393	0.76	0	0.76
	0.227822	0.72	0	0.72
	0.24446	0.68	0	0.68
	0.287609	0.64	0	0.64
	0.332973	0.6	0	0.6
	0.357907	0.56	0	0.56
	0.384069	0.52	0	0.52
	0.41384	0.48	0	0.48
	0.444891	0.44	0	0.44
	0.513684	0.4	0	0.4
	0.578068	0.36	0	0.36
	0.594365	0.32	0	0.32
	0.638099	0.28	0	0.28
	0.690535	0.24	0	0.24
	0.746392	0.2	0	0.2
	0.791473	0.16	0	0.16
	0.880804	0.12	0	0.12
	0.966442	0.08	0	0.08
	1.14059	0.04	0	0.04
	2.31068	0	0	0
Malate	-6.6134	1	1	0
	-5.08226	1	0.972973	0.027027
	-4.26675	1	0.945946	0.0540541
	-3.9413	1	0.918919	0.0810811
	-3.89982	1	0.891892	0.108108
	-3.84734	1	0.864865	0.135135
	-3.78969	1	0.837838	0.162162
	-3.76712	1	0.810811	0.189189
	-3.65586	1	0.783784	0.216216
	-3.55111	1	0.756757	0.243243
	-3.52065	1	0.72973	0.27027
	-3.4941	1	0.702703	0.297297
	-3.4732	1	0.675676	0.324324
	-3.44943	1	0.648649	0.351351
	-3.43883	1	0.621622	0.378378
	-3.42102	1	0.594595	0.405405
	-3.39642	1	0.567568	0.432432
	-3.38293	1	0.540541	0.459459
	-3.3374	1	0.513514	0.486486
	-3.29695	1	0.486486	0.513514
	-3.2781	1	0.459459	0.540541
	-3.21368	1	0.432432	0.567568
	-3.15263	1	0.405405	0.594595
	-3.08217	1	0.378378	0.621622
	-3.02667	1	0.351351	0.648649
	-3.00609	1	0.324324	0.675676
	-2.9846	1	0.297297	0.702703
	-2.97733	0.96	0.297297	0.662703
	-2.96978	0.96	0.27027	0.68973
	-2.92808	0.96	0.243243	0.716757
	-2.86942	0.96	0.216216	0.743784
	-2.75421	0.96	0.189189	0.770811
	-2.65533	0.96	0.162162	0.797838
	-2.55498	0.96	0.135135	0.824865
	-2.43823	0.92	0.135135	0.784865
	-2.32212	0.92	0.108108	0.811892
	-2.18763	0.92	0.0810811	0.838919
	-2.10589	0.92	0.0540541	0.865946
	-1.98301	0.88	0.0540541	0.825946
	-1.80786	0.88	0.027027	0.852973
	-1.68839	0.84	0.027027	0.812973
	-1.47899	0.84	0	0.84
	-1.10103	0.8	0	0.8
	-0.788714	0.76	0	0.76
	-0.62985	0.72	0	0.72
	-0.477307	0.68	0	0.68
	-0.347116	0.64	0	0.64
	-0.218214	0.6	0	0.6
	-0.0464651	0.56	0	0.56
	0.0399443	0.52	0	0.52
	0.0696908	0.48	0	0.48
	0.304113	0.44	0	0.44
	0.561673	0.4	0	0.4
	0.624191	0.36	0	0.36
	0.66338	0.32	0	0.32
	0.845088	0.28	0	0.28
	1.12391	0.24	0	0.24
	1.2572	0.2	0	0.2
	1.35581	0.16	0	0.16
	1.45086	0.12	0	0.12
	1.49184	0.08	0	0.08
	1.68296	0.04	0	0.04
	2.86479	0	0	0
Citramalate	-3.64671	1	1	0
	-2.49792	1	0.972973	0.027027
	-2.21732	1	0.945946	0.0540541
	-2.07816	1	0.918919	0.0810811
	-2.04926	1	0.891892	0.108108
	-2.0251	1	0.864865	0.135135
	-2.01955	1	0.837838	0.162162
	-1.95646	1	0.810811	0.189189
	-1.88158	1	0.783784	0.216216
	-1.85409	1	0.756757	0.243243
	-1.81648	1	0.72973	0.27027
	-1.76728	1	0.702703	0.297297
	-1.71549	1	0.675676	0.324324
	-1.6816	1	0.648649	0.351351
	-1.63508	1	0.621622	0.378378
	-1.56263	1	0.594595	0.405405
	-1.5184	1	0.567568	0.432432
	-1.46127	1	0.540541	0.459459
	-1.41557	1	0.513514	0.486486
	-1.40223	1	0.486486	0.513514
	-1.32592	1	0.459459	0.540541
	-1.25572	1	0.432432	0.567568
	-1.24623	1	0.405405	0.594595
	-1.20004	1	0.378378	0.621622
	-1.14339	1	0.351351	0.648649
	-1.0893	1	0.324324	0.675676
	-1.0481	1	0.297297	0.702703
	-1.04408	1	0.27027	0.72973
	-1.01775	0.96	0.27027	0.68973
	-0.984023	0.96	0.243243	0.716757
	-0.958133	0.96	0.216216	0.743784
	-0.935238	0.96	0.189189	0.770811
	-0.890838	0.96	0.162162	0.797838
	-0.851964	0.96	0.135135	0.824865
	-0.841332	0.96	0.108108	0.851892
	-0.734488	0.92	0.108108	0.811892
	-0.612045	0.92	0.0810811	0.838919
	-0.568995	0.88	0.0810811	0.798919
	-0.492126	0.88	0.0540541	0.825946
	-0.401317	0.84	0.0540541	0.785946
	-0.339803	0.8	0.0540541	0.745946
	-0.30914	0.8	0.027027	0.772973
	-0.282143	0.8	0	0.8
	-0.203672	0.76	0	0.76
	-0.100817	0.72	0	0.72
	-0.0116931	0.68	0	0.68
	0.0630092	0.64	0	0.64
	0.09906	0.6	0	0.6
	0.106281	0.56	0	0.56
	0.137518	0.52	0	0.52
	0.173032	0.48	0	0.48
	0.262166	0.44	0	0.44
	0.364196	0.4	0	0.4
	0.396924	0.36	0	0.36
	0.418188	0.32	0	0.32
	0.502544	0.28	0	0.28
	0.822111	0.24	0	0.24
	1.08482	0.2	0	0.2
	1.11188	0.16	0	0.16
	1.1394	0.12	0	0.12
	1.29531	0.08	0	0.08
	1.43705	0.04	0	0.04
	2.43956	0	0	0
Fumarate	-5.40173	1	1	0
	-4.2951	1	0.972973	0.027027
	-4.09672	1	0.945946	0.0540541
	-3.93777	1	0.918919	0.0810811
	-3.83016	1	0.891892	0.108108
	-3.64603	1	0.864865	0.135135
	-3.49382	1	0.837838	0.162162
	-3.43637	1	0.810811	0.189189
	-3.35499	1	0.783784	0.216216
	-3.31993	1	0.756757	0.243243
	-3.25349	1	0.72973	0.27027
	-3.1797	1	0.702703	0.297297
	-3.15877	1	0.675676	0.324324
	-3.14059	1	0.648649	0.351351
	-3.07463	1	0.621622	0.378378
	-3.00051	1	0.594595	0.405405
	-2.98089	1	0.567568	0.432432
	-2.97229	0.96	0.567568	0.392432
	-2.96026	0.96	0.540541	0.419459
	-2.88212	0.96	0.513514	0.446486
	-2.80813	0.96	0.486486	0.473514
	-2.80193	0.96	0.459459	0.500541
	-2.77675	0.96	0.432432	0.527568
	-2.7401	0.96	0.405405	0.554595
	-2.6643	0.96	0.378378	0.581622
	-2.60103	0.96	0.351351	0.608649
	-2.56956	0.96	0.324324	0.635676
	-2.48846	0.96	0.297297	0.662703
	-2.43632	0.96	0.27027	0.68973
	-2.41597	0.96	0.243243	0.716757
	-2.39368	0.96	0.216216	0.743784
	-2.38358	0.96	0.189189	0.770811
	-2.36864	0.92	0.189189	0.730811
	-2.34227	0.92	0.162162	0.757838
	-2.30421	0.92	0.135135	0.784865
	-2.2172	0.92	0.108108	0.811892
	-2.14361	0.92	0.0810811	0.838919
	-2.07354	0.92	0.0540541	0.865946
	-2.00219	0.92	0.027027	0.892973
	-1.92649	0.88	0.027027	0.852973
	-1.75143	0.84	0.027027	0.812973
	-1.63954	0.8	0.027027	0.772973
	-1.43322	0.8	0	0.8
	-1.21256	0.76	0	0.76
	-1.04657	0.72	0	0.72
	-0.89492	0.68	0	0.68
	-0.561787	0.64	0	0.64
	-0.153746	0.6	0	0.6
	-0.0629952	0.56	0	0.56
	-0.00539317	0.52	0	0.52
	0.0468182	0.48	0	0.48
	0.260883	0.44	0	0.44
	0.521463	0.4	0	0.4
	0.58335	0.36	0	0.36
	0.647421	0.32	0	0.32
	0.73754	0.28	0	0.28
	0.801655	0.24	0	0.24
	1.00319	0.2	0	0.2
	1.27358	0.16	0	0.16
	1.39546	0.12	0	0.12
	1.43793	0.08	0	0.08
	1.55471	0.04	0	0.04
	2.65414	0	0	0
Orotate	-3.40814	1	1	0
	-2.206	1	0.972973	0.027027
	-1.98739	1	0.945946	0.0540541
	-1.86709	1	0.918919	0.0810811
	-1.51648	1	0.891892	0.108108
	-1.26406	1	0.864865	0.135135
	-1.23207	1	0.837838	0.162162
	-1.15607	1	0.810811	0.189189
	-1.08595	1	0.783784	0.216216
	-1.06149	1	0.756757	0.243243
	-1.04323	1	0.72973	0.27027
	-1.02195	1	0.702703	0.297297
	-1.00133	1	0.675676	0.324324
	-0.987127	1	0.648649	0.351351
	-0.982531	1	0.621622	0.378378
	-0.978368	1	0.594595	0.405405
	-0.947146	1	0.567568	0.432432
	-0.914289	1	0.540541	0.459459
	-0.910097	1	0.513514	0.486486
	-0.903551	1	0.486486	0.513514
	-0.853031	1	0.459459	0.540541
	-0.805747	1	0.432432	0.567568
	-0.798377	1	0.405405	0.594595
	-0.78607	1	0.378378	0.621622
	-0.76432	1	0.351351	0.648649
	-0.724505	1	0.324324	0.675676
	-0.67521	1	0.297297	0.702703
	-0.645769	1	0.27027	0.72973
	-0.625661	1	0.243243	0.756757
	-0.599349	1	0.216216	0.783784
	-0.564526	1	0.189189	0.810811
	-0.477559	1	0.162162	0.837838
	-0.406548	1	0.135135	0.864865
	-0.375976	1	0.108108	0.891892
	-0.34437	0.96	0.108108	0.851892
	-0.332268	0.96	0.0810811	0.878919
	-0.325971	0.92	0.0810811	0.838919
	-0.31203	0.88	0.0810811	0.798919
	-0.294557	0.84	0.0810811	0.758919
	-0.273664	0.8	0.0810811	0.718919
	-0.211355	0.76	0.0810811	0.678919
	-0.129451	0.72	0.0810811	0.638919
	-0.0553529	0.68	0.0810811	0.598919
	-0.0133668	0.64	0.0810811	0.558919
	-0.00121513	0.6	0.0810811	0.518919
	0.0193376	0.6	0.0540541	0.545946
	0.048057	0.56	0.0540541	0.505946
	0.0826546	0.56	0.027027	0.532973
	0.113451	0.52	0.027027	0.492973
	0.130177	0.48	0.027027	0.452973
	0.191881	0.48	0	0.48
	0.259996	0.44	0	0.44
	0.28265	0.4	0	0.4
	0.313095	0.36	0	0.36
	0.332113	0.32	0	0.32
	0.458849	0.28	0	0.28
	0.603385	0.24	0	0.24
	0.738408	0.2	0	0.2
	0.876626	0.16	0	0.16
	0.905061	0.12	0	0.12
	1.08416	0.08	0	0.08
	1.29599	0.04	0	0.04
	2.33255	0	0	0
2-Hydroxyisovalerate	-4.6434	1	1	0
	-3.59568	1	0.972973	0.027027
	-3.5242	1	0.945946	0.0540541
	-3.45144	1	0.918919	0.0810811
	-3.38353	1	0.891892	0.108108
	-3.34965	1	0.864865	0.135135
	-3.33015	1	0.837838	0.162162
	-3.32529	1	0.810811	0.189189
	-3.25524	1	0.783784	0.216216
	-3.16637	1	0.756757	0.243243
	-3.1425	1	0.72973	0.27027
	-3.13232	1	0.702703	0.297297
	-3.09633	1	0.675676	0.324324
	-3.06469	1	0.648649	0.351351
	-3.03567	1	0.621622	0.378378
	-2.95987	1	0.594595	0.405405
	-2.86863	1	0.567568	0.432432
	-2.82392	1	0.540541	0.459459
	-2.79387	1	0.513514	0.486486
	-2.75949	1	0.486486	0.513514
	-2.73085	1	0.459459	0.540541
	-2.69463	1	0.432432	0.567568
	-2.68002	1	0.405405	0.594595
	-2.67626	0.96	0.405405	0.554595
	-2.64936	0.96	0.378378	0.581622
	-2.60511	0.96	0.351351	0.608649
	-2.57436	0.96	0.324324	0.635676
	-2.54268	0.96	0.297297	0.662703
	-2.51314	0.96	0.27027	0.68973
	-2.50001	0.96	0.243243	0.716757
	-2.45108	0.96	0.216216	0.743784
	-2.38918	0.96	0.189189	0.770811
	-2.31303	0.92	0.189189	0.730811
	-2.22069	0.88	0.189189	0.690811
	-2.18339	0.88	0.162162	0.717838
	-2.16703	0.88	0.135135	0.744865
	-2.11835	0.88	0.108108	0.771892
	-2.07697	0.88	0.0810811	0.798919
	-2.05124	0.84	0.0810811	0.758919
	-2.01174	0.84	0.0540541	0.785946
	-1.97893	0.8	0.0540541	0.745946
	-1.96368	0.76	0.0540541	0.705946
	-1.93162	0.72	0.0540541	0.665946
	-1.8948	0.68	0.0540541	0.625946
	-1.87118	0.68	0.027027	0.652973
	-1.84288	0.64	0.027027	0.612973
	-1.8301	0.6	0.027027	0.572973
	-1.80748	0.56	0.027027	0.532973
	-1.7553	0.52	0.027027	0.492973
	-1.67364	0.48	0.027027	0.452973
	-1.53608	0.44	0.027027	0.412973
	-1.3747	0.4	0.027027	0.372973
	-1.28579	0.36	0.027027	0.332973
	-1.15836	0.32	0.027027	0.292973
	-0.963787	0.28	0.027027	0.252973
	-0.755727	0.24	0.027027	0.212973
	-0.259359	0.2	0.027027	0.172973
	0.131921	0.16	0.027027	0.132973
	0.312089	0.16	0	0.16
	0.60736	0.12	0	0.12
	1.38074	0.08	0	0.08
	2.36337	0.04	0	0.04
	3.70865	0	0	0
Maleate	-3.10224	1	1	0
	-1.92388	1	0.972973	0.027027
	-1.71722	1	0.945946	0.0540541
	-1.68823	1	0.918919	0.0810811
	-1.5713	1	0.891892	0.108108
	-1.42544	1	0.864865	0.135135
	-1.36069	1	0.837838	0.162162
	-1.30186	1	0.810811	0.189189
	-1.26837	1	0.783784	0.216216
	-1.25655	1	0.756757	0.243243
	-1.2531	1	0.72973	0.27027
	-1.24205	1	0.702703	0.297297
	-1.21798	1	0.675676	0.324324
	-1.11678	1	0.648649	0.351351
	-1.02869	1	0.621622	0.378378
	-1.02394	1	0.594595	0.405405
	-1.02047	1	0.567568	0.432432
	-0.987546	1	0.540541	0.459459
	-0.952333	1	0.513514	0.486486
	-0.949969	0.96	0.513514	0.446486
	-0.942099	0.96	0.486486	0.473514
	-0.912819	0.96	0.459459	0.500541
	-0.875038	0.96	0.432432	0.527568
	-0.848054	0.96	0.405405	0.554595
	-0.826869	0.96	0.378378	0.581622
	-0.805261	0.96	0.351351	0.608649
	-0.784034	0.96	0.324324	0.635676
	-0.757295	0.96	0.297297	0.662703
	-0.739685	0.92	0.297297	0.622703
	-0.727001	0.92	0.27027	0.64973
	-0.665583	0.92	0.243243	0.676757
	-0.611197	0.88	0.243243	0.636757
	-0.594528	0.84	0.243243	0.596757
	-0.542513	0.84	0.216216	0.623784
	-0.464039	0.84	0.189189	0.650811
	-0.423089	0.84	0.162162	0.677838
	-0.412889	0.84	0.135135	0.704865
	-0.36827	0.84	0.108108	0.731892
	-0.328967	0.84	0.0810811	0.758919
	-0.31661	0.8	0.0810811	0.718919
	-0.30557	0.76	0.0810811	0.678919
	-0.227663	0.76	0.0540541	0.705946
	-0.147822	0.72	0.0540541	0.665946
	-0.139747	0.72	0.027027	0.692973
	-0.126294	0.72	0	0.72
	-0.0983153	0.68	0	0.68
	-0.0195538	0.64	0	0.64
	0.0420468	0.6	0	0.6
	0.0653111	0.56	0	0.56
	0.0887453	0.52	0	0.52
	0.115991	0.48	0	0.48
	0.211688	0.44	0	0.44
	0.302934	0.4	0	0.4
	0.332253	0.36	0	0.36
	0.411606	0.32	0	0.32
	0.540603	0.28	0	0.28
	0.621623	0.24	0	0.24
	0.652291	0.2	0	0.2
	0.701812	0.16	0	0.16
	0.846674	0.12	0	0.12
	1.01466	0.08	0	0.08
	1.20048	0.04	0	0.04
	2.32201	0	0	0
Pyruvate	-4.1036	1	1	0
	-3.07275	1	0.972973	0.027027
	-2.96376	1	0.945946	0.0540541
	-2.74824	1	0.918919	0.0810811
	-2.59984	1	0.891892	0.108108
	-2.5729	1	0.864865	0.135135
	-2.54081	1	0.837838	0.162162
	-2.52444	1	0.810811	0.189189
	-2.44375	1	0.783784	0.216216
	-2.34367	1	0.756757	0.243243
	-2.31246	1	0.72973	0.27027
	-2.26356	1	0.702703	0.297297
	-2.22429	1	0.675676	0.324324
	-2.21082	1	0.648649	0.351351
	-2.18542	1	0.621622	0.378378
	-2.1178	1	0.594595	0.405405
	-2.05091	1	0.567568	0.432432
	-2.03049	1	0.540541	0.459459
	-2.01271	1	0.513514	0.486486
	-1.97126	1	0.486486	0.513514
	-1.93614	0.96	0.486486	0.473514
	-1.91416	0.96	0.459459	0.500541
	-1.88708	0.96	0.432432	0.527568
	-1.87081	0.92	0.432432	0.487568
	-1.86094	0.92	0.405405	0.514595
	-1.84955	0.92	0.378378	0.541622
	-1.8336	0.92	0.351351	0.568649
	-1.81088	0.88	0.351351	0.528649
	-1.79203	0.88	0.324324	0.555676
	-1.77017	0.88	0.297297	0.582703
	-1.73933	0.88	0.27027	0.60973
	-1.71999	0.88	0.243243	0.636757
	-1.69461	0.88	0.216216	0.663784
	-1.66812	0.88	0.189189	0.690811
	-1.65832	0.84	0.189189	0.650811
	-1.65512	0.84	0.162162	0.677838
	-1.61519	0.84	0.135135	0.704865
	-1.54994	0.84	0.108108	0.731892
	-1.50916	0.8	0.108108	0.691892
	-1.41696	0.8	0.0810811	0.718919
	-1.15488	0.8	0.0540541	0.745946
	-0.866719	0.76	0.0540541	0.705946
	-0.743458	0.76	0.027027	0.732973
	-0.654644	0.76	0	0.76
	-0.466811	0.72	0	0.72
	-0.334721	0.68	0	0.68
	-0.309625	0.64	0	0.64
	-0.239133	0.6	0	0.6
	-0.111909	0.56	0	0.56
	0.0320061	0.52	0	0.52
	0.193484	0.48	0	0.48
	0.421242	0.44	0	0.44
	0.576453	0.4	0	0.4
	0.603705	0.36	0	0.36
	0.766303	0.32	0	0.32
	0.919704	0.28	0	0.28
	1.01304	0.24	0	0.24
	1.12522	0.2	0	0.2
	1.19943	0.16	0	0.16
	1.27158	0.12	0	0.12
	1.37031	0.08	0	0.08
	1.54397	0.04	0	0.04
	2.64081	0	0	0
2-Hydroxyglutarate	-3.25851	1	1	0
	-2.00163	1	0.972973	0.027027
	-1.69198	1	0.945946	0.0540541
	-1.5683	1	0.918919	0.0810811
	-1.47854	1	0.891892	0.108108
	-1.4578	1	0.864865	0.135135
	-1.43191	1	0.837838	0.162162
	-1.38075	1	0.810811	0.189189
	-1.34575	1	0.783784	0.216216
	-1.32275	1	0.756757	0.243243
	-1.30614	1	0.72973	0.27027
	-1.28227	1	0.702703	0.297297
	-1.23328	1	0.675676	0.324324
	-1.19906	1	0.648649	0.351351
	-1.17006	1	0.621622	0.378378
	-1.14393	0.96	0.621622	0.338378
	-1.12373	0.96	0.594595	0.365405
	-1.09126	0.92	0.594595	0.325405
	-1.07339	0.92	0.567568	0.352432
	-1.03174	0.92	0.540541	0.379459
	-0.985716	0.92	0.513514	0.406486
	-0.973892	0.92	0.486486	0.433514
	-0.961985	0.92	0.459459	0.460541
	-0.950102	0.92	0.432432	0.487568
	-0.939545	0.88	0.432432	0.447568
	-0.921245	0.88	0.405405	0.474595
	-0.88431	0.88	0.378378	0.501622
	-0.852387	0.88	0.351351	0.528649
	-0.830699	0.88	0.324324	0.555676
	-0.8169	0.88	0.297297	0.582703
	-0.797311	0.88	0.27027	0.60973
	-0.778679	0.88	0.243243	0.636757
	-0.766559	0.88	0.216216	0.663784
	-0.743519	0.88	0.189189	0.690811
	-0.671102	0.88	0.162162	0.717838
	-0.600824	0.88	0.135135	0.744865
	-0.554328	0.84	0.135135	0.704865
	-0.509402	0.8	0.135135	0.664865
	-0.501493	0.8	0.108108	0.691892
	-0.50084	0.8	0.0810811	0.718919
	-0.461498	0.76	0.0810811	0.678919
	-0.413436	0.72	0.0810811	0.638919
	-0.330435	0.72	0.0540541	0.665946
	-0.254319	0.68	0.0540541	0.625946
	-0.251906	0.64	0.0540541	0.585946
	-0.229966	0.64	0.027027	0.612973
	-0.202657	0.6	0.027027	0.572973
	-0.186129	0.56	0.027027	0.532973
	-0.172021	0.52	0.027027	0.492973
	-0.159388	0.48	0.027027	0.452973
	-0.130342	0.48	0	0.48
	-0.103684	0.44	0	0.44
	-0.0842313	0.4	0	0.4
	-0.053399	0.36	0	0.36
	-0.00643685	0.32	0	0.32
	0.0429616	0.28	0	0.28
	0.127464	0.24	0	0.24
	0.36149	0.2	0	0.2
	0.557859	0.16	0	0.16
	0.76667	0.12	0	0.12
	1.01569	0.08	0	0.08
	1.09196	0.04	0	0.04
	2.10219	0	0	0
Isocitrate	-2.84088	1	1	0
	-1.48248	1	0.972973	0.027027
	-1.11203	1	0.945946	0.0540541
	-1.08694	1	0.918919	0.0810811
	-1.0736	1	0.891892	0.108108
	-1.05752	1	0.864865	0.135135
	-1.03434	1	0.837838	0.162162
	-0.981655	1	0.810811	0.189189
	-0.929141	1	0.783784	0.216216
	-0.8925	1	0.756757	0.243243
	-0.853267	1	0.72973	0.27027
	-0.833237	1	0.702703	0.297297
	-0.82154	0.96	0.702703	0.257297
	-0.796668	0.96	0.675676	0.284324
	-0.762139	0.96	0.648649	0.311351
	-0.749501	0.96	0.621622	0.338378
	-0.736365	0.96	0.594595	0.365405
	-0.711018	0.96	0.567568	0.392432
	-0.67956	0.96	0.540541	0.419459
	-0.630425	0.96	0.513514	0.446486
	-0.590918	0.96	0.486486	0.473514
	-0.580704	0.96	0.459459	0.500541
	-0.575865	0.96	0.432432	0.527568
	-0.558303	0.96	0.405405	0.554595
	-0.534565	0.96	0.378378	0.581622
	-0.51454	0.92	0.378378	0.541622
	-0.482943	0.92	0.351351	0.568649
	-0.437836	0.92	0.324324	0.595676
	-0.412224	0.88	0.324324	0.555676
	-0.399049	0.88	0.297297	0.582703
	-0.385305	0.88	0.27027	0.60973
	-0.383537	0.88	0.243243	0.636757
	-0.381154	0.88	0.216216	0.663784
	-0.356225	0.84	0.216216	0.623784
	-0.318779	0.8	0.216216	0.583784
	-0.298526	0.76	0.216216	0.543784
	-0.288	0.76	0.189189	0.570811
	-0.274946	0.76	0.162162	0.597838
	-0.26564	0.76	0.135135	0.624865
	-0.242461	0.76	0.108108	0.651892
	-0.206436	0.72	0.108108	0.611892
	-0.179328	0.72	0.0810811	0.638919
	-0.132204	0.72	0.0540541	0.665946
	-0.0762045	0.68	0.0540541	0.625946
	-0.0484278	0.64	0.0540541	0.585946
	-0.0107183	0.6	0.0540541	0.545946
	0.0365734	0.56	0.0540541	0.505946
	0.0611693	0.56	0.027027	0.532973
	0.0730023	0.52	0.027027	0.492973
	0.0845955	0.52	0	0.52
	0.112248	0.48	0	0.48
	0.213703	0.44	0	0.44
	0.313837	0.4	0	0.4
	0.355491	0.36	0	0.36
	0.387235	0.32	0	0.32
	0.422092	0.28	0	0.28
	0.479135	0.24	0	0.24
	0.522669	0.2	0	0.2
	0.544693	0.16	0	0.16
	0.602115	0.12	0	0.12
	0.715368	0.08	0	0.08
	0.83068	0.04	0	0.04
	1.88197	0	0	0
2-Methylbutyrylglycine	-2.9876	1	1	0
	-1.84493	0.96	1	-0.04
	-1.69196	0.92	1	-0.08
	-1.65586	0.88	1	-0.12
	-1.60503	0.84	1	-0.16
	-1.48822	0.8	1	-0.2
	-1.38804	0.76	1	-0.24
	-1.35757	0.72	1	-0.28
	-1.32433	0.72	0.972973	-0.252973
	-1.26084	0.68	0.972973	-0.292973
	-1.20253	0.64	0.972973	-0.332973
	-1.17257	0.6	0.972973	-0.372973
	-1.13394	0.56	0.972973	-0.412973
	-1.07836	0.52	0.972973	-0.452973
	-1.02297	0.48	0.972973	-0.492973
	-0.953295	0.44	0.972973	-0.532973
	-0.887663	0.4	0.972973	-0.572973
	-0.843513	0.4	0.945946	-0.545946
	-0.797756	0.36	0.945946	-0.585946
	-0.783885	0.36	0.918919	-0.558919
	-0.775953	0.32	0.918919	-0.598919
	-0.763019	0.28	0.918919	-0.638919
	-0.705021	0.28	0.891892	-0.611892
	-0.628674	0.24	0.891892	-0.651892
	-0.593805	0.24	0.864865	-0.624865
	-0.579988	0.24	0.837838	-0.597838
	-0.548055	0.2	0.837838	-0.637838
	-0.511217	0.16	0.837838	-0.677838
	-0.500507	0.16	0.810811	-0.650811
	-0.496342	0.16	0.783784	-0.623784
	-0.484709	0.12	0.783784	-0.663784
	-0.462989	0.08	0.783784	-0.703784
	-0.425798	0.08	0.756757	-0.676757
	-0.392524	0.08	0.72973	-0.64973
	-0.348617	0.08	0.702703	-0.622703
	-0.313241	0.08	0.675676	-0.595676
	-0.30008	0.08	0.648649	-0.568649
	-0.281085	0.08	0.621622	-0.541622
	-0.252041	0.08	0.594595	-0.514595
	-0.228367	0.08	0.567568	-0.487568
	-0.214382	0.04	0.567568	-0.527568
	-0.186472	0.04	0.540541	-0.500541
	-0.147141	0.04	0.513514	-0.473514
	-0.101029	0.04	0.486486	-0.446486
	-0.0697785	0.04	0.459459	-0.419459
	-0.0468669	0.04	0.432432	-0.392432
	-0.0331491	0.04	0.405405	-0.365405
	0.0303713	0.04	0.378378	-0.338378
	0.156435	0.04	0.351351	-0.311351
	0.259328	0.04	0.324324	-0.284324
	0.301187	0.04	0.297297	-0.257297
	0.313431	0.04	0.27027	-0.23027
	0.332848	0.04	0.243243	-0.203243
	0.355732	0	0.243243	-0.243243
	0.389345	0	0.216216	-0.216216
	0.457948	0	0.189189	-0.189189
	0.515734	0	0.162162	-0.162162
	0.544965	0	0.135135	-0.135135
	0.570206	0	0.108108	-0.108108
	0.666386	0	0.0810811	-0.0810811
	0.840329	0	0.0540541	-0.0540541
	0.987513	0	0.027027	-0.027027
	2.05162	0	0	0
Adenine	-4.49831	1	1	0
	-3.27255	1	0.972973	0.027027
	-2.65455	1	0.945946	0.0540541
	-2.24745	1	0.918919	0.0810811
	-2.11805	1	0.891892	0.108108
	-1.99223	1	0.864865	0.135135
	-1.9016	1	0.837838	0.162162
	-1.7555	1	0.810811	0.189189
	-1.67299	1	0.783784	0.216216
	-1.64322	1	0.756757	0.243243
	-1.59895	1	0.72973	0.27027
	-1.53617	1	0.702703	0.297297
	-1.48523	1	0.675676	0.324324
	-1.43942	1	0.648649	0.351351
	-1.32291	1	0.621622	0.378378
	-1.20451	1	0.594595	0.405405
	-1.16803	1	0.567568	0.432432
	-1.14579	1	0.540541	0.459459
	-1.11395	1	0.513514	0.486486
	-1.08049	1	0.486486	0.513514
	-1.04672	1	0.459459	0.540541
	-0.941806	1	0.432432	0.567568
	-0.804282	1	0.405405	0.594595
	-0.754219	1	0.378378	0.621622
	-0.707219	1	0.351351	0.648649
	-0.647005	1	0.324324	0.675676
	-0.613977	0.96	0.324324	0.635676
	-0.590449	0.96	0.297297	0.662703
	-0.586214	0.96	0.27027	0.68973
	-0.552915	0.92	0.27027	0.64973
	-0.5132	0.88	0.27027	0.60973
	-0.497611	0.88	0.243243	0.636757
	-0.486917	0.88	0.216216	0.663784
	-0.478504	0.84	0.216216	0.623784
	-0.468024	0.8	0.216216	0.583784
	-0.444146	0.8	0.189189	0.610811
	-0.344277	0.76	0.189189	0.570811
	-0.243649	0.72	0.189189	0.530811
	-0.207351	0.68	0.189189	0.490811
	-0.166812	0.68	0.162162	0.517838
	-0.140214	0.64	0.162162	0.477838
	-0.128552	0.64	0.135135	0.504865
	-0.0981344	0.64	0.108108	0.531892
	-0.0497682	0.6	0.108108	0.491892
	-0.0210283	0.6	0.0810811	0.518919
	0.0339404	0.56	0.0810811	0.478919
	0.132382	0.52	0.0810811	0.438919
	0.177071	0.52	0.0540541	0.465946
	0.185604	0.48	0.0540541	0.425946
	0.194625	0.44	0.0540541	0.385946
	0.252682	0.4	0.0540541	0.345946
	0.336337	0.36	0.0540541	0.305946
	0.369256	0.32	0.0540541	0.265946
	0.387166	0.28	0.0540541	0.225946
	0.473259	0.24	0.0540541	0.185946
	0.590399	0.24	0.027027	0.212973
	0.65905	0.2	0.027027	0.172973
	0.707204	0.16	0.027027	0.132973
	0.876174	0.16	0	0.16
	1.05908	0.12	0	0.12
	1.16626	0.08	0	0.08
	1.26384	0.04	0	0.04
	2.29042	0	0	0
4-HydroxyBenzaldehyde	-3.1849	1	1	0
	-2.12607	1	0.972973	0.027027
	-2.0059	1	0.945946	0.0540541
	-1.90662	1	0.918919	0.0810811
	-1.86278	1	0.891892	0.108108
	-1.83998	1	0.864865	0.135135
	-1.82125	1	0.837838	0.162162
	-1.79819	1	0.810811	0.189189
	-1.76249	1	0.783784	0.216216
	-1.73436	1	0.756757	0.243243
	-1.71335	1	0.72973	0.27027
	-1.66219	1	0.702703	0.297297
	-1.52018	0.96	0.702703	0.257297
	-1.41862	0.96	0.675676	0.284324
	-1.39487	0.92	0.675676	0.244324
	-1.35487	0.92	0.648649	0.271351
	-1.32671	0.92	0.621622	0.298378
	-1.30566	0.92	0.594595	0.325405
	-1.28708	0.92	0.567568	0.352432
	-1.27904	0.92	0.540541	0.379459
	-1.27345	0.92	0.513514	0.406486
	-1.26848	0.92	0.486486	0.433514
	-1.25228	0.92	0.459459	0.460541
	-1.22569	0.92	0.432432	0.487568
	-1.20524	0.92	0.405405	0.514595
	-1.17019	0.92	0.378378	0.541622
	-1.12969	0.92	0.351351	0.568649
	-1.11346	0.92	0.324324	0.595676
	-1.11038	0.92	0.297297	0.622703
	-1.10706	0.88	0.297297	0.582703
	-1.08647	0.88	0.27027	0.60973
	-1.05362	0.88	0.243243	0.636757
	-1.00721	0.84	0.243243	0.596757
	-0.963811	0.8	0.243243	0.556757
	-0.948295	0.8	0.216216	0.583784
	-0.928291	0.8	0.189189	0.610811
	-0.897768	0.8	0.162162	0.637838
	-0.882513	0.8	0.135135	0.664865
	-0.853617	0.76	0.135135	0.624865
	-0.783307	0.76	0.108108	0.651892
	-0.720811	0.76	0.0810811	0.678919
	-0.65295	0.72	0.0810811	0.638919
	-0.59653	0.68	0.0810811	0.598919
	-0.524571	0.64	0.0810811	0.558919
	-0.429559	0.6	0.0810811	0.518919
	-0.386254	0.6	0.0540541	0.545946
	-0.301886	0.56	0.0540541	0.505946
	-0.222281	0.52	0.0540541	0.465946
	-0.205868	0.48	0.0540541	0.425946
	-0.192037	0.48	0.027027	0.452973
	-0.135228	0.44	0.027027	0.412973
	-0.0576968	0.44	0	0.44
	0.000946156	0.4	0	0.4
	0.13183	0.36	0	0.36
	0.239819	0.32	0	0.32
	0.264614	0.28	0	0.28
	0.358242	0.24	0	0.24
	0.47913	0.2	0	0.2
	0.549469	0.16	0	0.16
	0.63724	0.12	0	0.12
	0.924981	0.08	0	0.08
	1.5135	0.04	0	0.04
	2.87275	0	0	0
3-Hydroxy-3-methylglutarate	-3.75455	1	1	0
	-2.31195	1	0.972973	0.027027
	-1.76949	1	0.945946	0.0540541
	-1.66482	1	0.918919	0.0810811
	-1.65043	1	0.891892	0.108108
	-1.60101	1	0.864865	0.135135
	-1.55992	1	0.837838	0.162162
	-1.52651	1	0.810811	0.189189
	-1.48779	1	0.783784	0.216216
	-1.47165	1	0.756757	0.243243
	-1.45023	1	0.72973	0.27027
	-1.41878	1	0.702703	0.297297
	-1.36745	1	0.675676	0.324324
	-1.31434	1	0.648649	0.351351
	-1.28441	1	0.621622	0.378378
	-1.25868	1	0.594595	0.405405
	-1.23485	1	0.567568	0.432432
	-1.22553	1	0.540541	0.459459
	-1.22171	1	0.513514	0.486486
	-1.19537	1	0.486486	0.513514
	-1.16041	1	0.459459	0.540541
	-1.14027	0.96	0.459459	0.500541
	-1.12762	0.92	0.459459	0.460541
	-1.11194	0.92	0.432432	0.487568
	-1.08277	0.92	0.405405	0.514595
	-1.06602	0.92	0.378378	0.541622
	-1.06312	0.88	0.378378	0.501622
	-1.0201	0.88	0.351351	0.528649
	-0.971669	0.88	0.324324	0.555676
	-0.954879	0.84	0.324324	0.515676
	-0.932523	0.84	0.297297	0.542703
	-0.908389	0.8	0.297297	0.502703
	-0.895844	0.8	0.27027	0.52973
	-0.872384	0.76	0.27027	0.48973
	-0.833424	0.76	0.243243	0.516757
	-0.806878	0.76	0.216216	0.543784
	-0.796913	0.72	0.216216	0.503784
	-0.743286	0.72	0.189189	0.530811
	-0.687134	0.68	0.189189	0.490811
	-0.665774	0.68	0.162162	0.517838
	-0.639952	0.64	0.162162	0.477838
	-0.628351	0.64	0.135135	0.504865
	-0.599732	0.6	0.135135	0.464865
	-0.553584	0.6	0.108108	0.491892
	-0.463968	0.6	0.0810811	0.518919
	-0.378266	0.6	0.0540541	0.545946
	-0.35548	0.56	0.0540541	0.505946
	-0.326044	0.56	0.027027	0.532973
	-0.291347	0.56	0	0.56
	-0.226171	0.52	0	0.52
	-0.145854	0.48	0	0.48
	-0.108256	0.44	0	0.44
	-0.0752261	0.4	0	0.4
	-0.0504434	0.36	0	0.36
	-0.0390853	0.32	0	0.32
	-0.0193448	0.28	0	0.28
	0.040196	0.24	0	0.24
	0.0994399	0.2	0	0.2
	0.19253	0.16	0	0.16
	0.404533	0.12	0	0.12
	0.848178	0.08	0	0.08
	1.40041	0.04	0	0.04
	2.64016	0	0	0
Histidine	-3.67171	1	1	0
	-2.5899	0.96	1	-0.04
	-2.34121	0.92	1	-0.08
	-2.16953	0.88	1	-0.12
	-2.14669	0.84	1	-0.16
	-2.07302	0.8	1	-0.2
	-1.984	0.76	1	-0.24
	-1.92147	0.72	1	-0.28
	-1.8654	0.68	1	-0.32
	-1.80322	0.68	0.972973	-0.292973
	-1.73564	0.64	0.972973	-0.332973
	-1.70016	0.6	0.972973	-0.372973
	-1.60736	0.56	0.972973	-0.412973
	-1.35918	0.52	0.972973	-0.452973
	-1.17461	0.48	0.972973	-0.492973
	-0.989624	0.44	0.972973	-0.532973
	-0.804089	0.4	0.972973	-0.572973
	-0.752948	0.36	0.972973	-0.612973
	-0.726982	0.36	0.945946	-0.585946
	-0.725413	0.32	0.945946	-0.625946
	-0.706469	0.32	0.918919	-0.598919
	-0.673282	0.32	0.891892	-0.571892
	-0.604078	0.28	0.891892	-0.611892
	-0.522635	0.24	0.891892	-0.651892
	-0.47753	0.24	0.864865	-0.624865
	-0.453042	0.2	0.864865	-0.664865
	-0.442419	0.2	0.837838	-0.637838
	-0.408492	0.16	0.837838	-0.677838
	-0.378909	0.16	0.810811	-0.650811
	-0.361038	0.16	0.783784	-0.623784
	-0.255548	0.12	0.783784	-0.663784
	-0.150905	0.12	0.756757	-0.636757
	-0.118095	0.12	0.72973	-0.60973
	-0.098889	0.08	0.72973	-0.64973
	-0.0885364	0.08	0.702703	-0.622703
	-0.0771615	0.08	0.675676	-0.595676
	-0.0433378	0.08	0.648649	-0.568649
	-0.0080034	0.08	0.621622	-0.541622
	0.000412839	0.08	0.594595	-0.514595
	0.00371227	0.08	0.567568	-0.487568
	0.0103882	0.08	0.540541	-0.460541
	0.018626	0.08	0.513514	-0.433514
	0.0345656	0.08	0.486486	-0.406486
	0.0578728	0.08	0.459459	-0.379459
	0.0733427	0.08	0.432432	-0.352432
	0.102922	0.08	0.405405	-0.325405
	0.172082	0.08	0.378378	-0.298378
	0.250263	0.08	0.351351	-0.271351
	0.310849	0.08	0.324324	-0.244324
	0.339375	0.08	0.297297	-0.217297
	0.341163	0.08	0.27027	-0.19027
	0.361461	0.08	0.243243	-0.163243
	0.426177	0.08	0.216216	-0.136216
	0.486316	0.08	0.189189	-0.109189
	0.525296	0.08	0.162162	-0.0821622
	0.551422	0.04	0.162162	-0.122162
	0.606456	0.04	0.135135	-0.0951351
	0.692442	0.04	0.108108	-0.0681081
	0.758833	0	0.108108	-0.108108
	0.837618	0	0.0810811	-0.0810811
	0.909985	0	0.0540541	-0.0540541
	0.952416	0	0.027027	-0.027027
	1.96745	0	0	0
Benzoylalanine	-6.63628	1	1	0
	-5.16362	1	0.972973	0.027027
	-4.66062	1	0.945946	0.0540541
	-4.46852	1	0.918919	0.0810811
	-4.27294	1	0.891892	0.108108
	-4.20383	0.96	0.891892	0.0681081
	-4.15618	0.96	0.864865	0.0951351
	-4.11635	0.96	0.837838	0.122162
	-4.03712	0.96	0.810811	0.149189
	-3.96483	0.96	0.783784	0.176216
	-3.91389	0.96	0.756757	0.203243
	-3.83781	0.96	0.72973	0.23027
	-3.78186	0.96	0.702703	0.257297
	-3.71567	0.96	0.675676	0.284324
	-3.65319	0.96	0.648649	0.311351
	-3.62184	0.96	0.621622	0.338378
	-3.57324	0.96	0.594595	0.365405
	-3.53245	0.96	0.567568	0.392432
	-3.50293	0.96	0.540541	0.419459
	-3.47804	0.96	0.513514	0.446486
	-3.41997	0.96	0.486486	0.473514
	-3.3733	0.96	0.459459	0.500541
	-3.35533	0.96	0.432432	0.527568
	-3.31376	0.96	0.405405	0.554595
	-3.28852	0.96	0.378378	0.581622
	-3.26297	0.96	0.351351	0.608649
	-3.15489	0.96	0.324324	0.635676
	-3.07167	0.92	0.324324	0.595676
	-3.0259	0.92	0.297297	0.622703
	-2.95262	0.88	0.297297	0.582703
	-2.87222	0.88	0.27027	0.60973
	-2.80321	0.84	0.27027	0.56973
	-2.77824	0.84	0.243243	0.596757
	-2.73413	0.8	0.243243	0.556757
	-2.69702	0.8	0.216216	0.583784
	-2.6918	0.8	0.189189	0.610811
	-2.66501	0.76	0.189189	0.570811
	-2.58126	0.76	0.162162	0.597838
	-2.49936	0.76	0.135135	0.624865
	-2.4655	0.72	0.135135	0.584865
	-2.39115	0.68	0.135135	0.544865
	-2.31674	0.68	0.108108	0.571892
	-2.2988	0.64	0.108108	0.531892
	-2.27461	0.64	0.0810811	0.558919
	-2.24761	0.6	0.0810811	0.518919
	-2.20201	0.56	0.0810811	0.478919
	-2.1438	0.56	0.0540541	0.505946
	-2.09658	0.56	0.027027	0.532973
	-2.069	0.52	0.027027	0.492973
	-1.99108	0.48	0.027027	0.452973
	-1.75557	0.44	0.027027	0.412973
	-1.58345	0.4	0.027027	0.372973
	-1.54533	0.36	0.027027	0.332973
	-1.47016	0.32	0.027027	0.292973
	-1.37788	0.28	0.027027	0.252973
	-1.30995	0.24	0.027027	0.212973
	-1.12722	0.2	0.027027	0.172973
	-0.913844	0.16	0.027027	0.132973
	-0.729802	0.16	0	0.16
	-0.281329	0.12	0	0.12
	0.23606	0.08	0	0.08
	2.09929	0.04	0	0.04
	4.76608	0	0	0
Threonate	-2.39105	1	1	0
	-1.27882	1	0.972973	0.027027
	-1.05848	1	0.945946	0.0540541
	-0.949867	1	0.918919	0.0810811
	-0.943997	1	0.891892	0.108108
	-0.919152	1	0.864865	0.135135
	-0.87538	0.96	0.864865	0.0951351
	-0.829153	0.96	0.837838	0.122162
	-0.801856	0.96	0.810811	0.149189
	-0.79014	0.96	0.783784	0.176216
	-0.777003	0.92	0.783784	0.136216
	-0.770216	0.92	0.756757	0.163243
	-0.760428	0.92	0.72973	0.19027
	-0.735199	0.92	0.702703	0.217297
	-0.718195	0.88	0.702703	0.177297
	-0.712869	0.88	0.675676	0.204324
	-0.696364	0.88	0.648649	0.231351
	-0.676177	0.88	0.621622	0.258378
	-0.668453	0.88	0.594595	0.285405
	-0.660311	0.88	0.567568	0.312432
	-0.644919	0.88	0.540541	0.339459
	-0.633577	0.88	0.513514	0.366486
	-0.621861	0.88	0.486486	0.393514
	-0.609841	0.88	0.459459	0.420541
	-0.6033	0.88	0.432432	0.447568
	-0.587925	0.88	0.405405	0.474595
	-0.566573	0.88	0.378378	0.501622
	-0.554058	0.88	0.351351	0.528649
	-0.54852	0.88	0.324324	0.555676
	-0.526897	0.88	0.297297	0.582703
	-0.503694	0.88	0.27027	0.60973
	-0.498105	0.84	0.27027	0.56973
	-0.494974	0.84	0.243243	0.596757
	-0.486493	0.84	0.216216	0.623784
	-0.468672	0.84	0.189189	0.650811
	-0.456768	0.84	0.162162	0.677838
	-0.446813	0.8	0.162162	0.637838
	-0.43826	0.8	0.135135	0.664865
	-0.408292	0.8	0.108108	0.691892
	-0.362569	0.8	0.0810811	0.718919
	-0.324066	0.8	0.0540541	0.745946
	-0.277465	0.8	0.027027	0.772973
	-0.244869	0.76	0.027027	0.732973
	-0.228315	0.72	0.027027	0.692973
	-0.208967	0.68	0.027027	0.652973
	-0.173565	0.64	0.027027	0.612973
	-0.126378	0.6	0.027027	0.572973
	-0.0986515	0.56	0.027027	0.532973
	-0.0929813	0.52	0.027027	0.492973
	-0.0902379	0.48	0.027027	0.452973
	-0.0864408	0.44	0.027027	0.412973
	-0.0668096	0.4	0.027027	0.372973
	-0.0480019	0.36	0.027027	0.332973
	-0.0429083	0.32	0.027027	0.292973
	-0.0342398	0.32	0	0.32
	0.0493913	0.28	0	0.28
	0.134093	0.24	0	0.24
	0.209746	0.2	0	0.2
	0.29622	0.16	0	0.16
	0.440791	0.12	0	0.12
	0.571048	0.08	0	0.08
	0.651329	0.04	0	0.04
	1.72959	0	0	0
Malonate	-3.26597	1	1	0
	-2.2192	1	0.972973	0.027027
	-2.01137	0.96	0.972973	-0.012973
	-1.72477	0.96	0.945946	0.0140541
	-1.57626	0.96	0.918919	0.0410811
	-1.54809	0.96	0.891892	0.0681081
	-1.53394	0.96	0.864865	0.0951351
	-1.49873	0.96	0.837838	0.122162
	-1.47109	0.96	0.810811	0.149189
	-1.46654	0.96	0.783784	0.176216
	-1.45483	0.92	0.783784	0.136216
	-1.43119	0.92	0.756757	0.163243
	-1.39461	0.92	0.72973	0.19027
	-1.35606	0.92	0.702703	0.217297
	-1.31889	0.92	0.675676	0.244324
	-1.28004	0.92	0.648649	0.271351
	-1.19301	0.92	0.621622	0.298378
	-1.1056	0.92	0.594595	0.325405
	-1.06274	0.92	0.567568	0.352432
	-1.02605	0.92	0.540541	0.379459
	-0.972043	0.92	0.513514	0.406486
	-0.928306	0.92	0.486486	0.433514
	-0.918544	0.92	0.459459	0.460541
	-0.891029	0.92	0.432432	0.487568
	-0.809619	0.92	0.405405	0.514595
	-0.743681	0.92	0.378378	0.541622
	-0.730607	0.92	0.351351	0.568649
	-0.722403	0.92	0.324324	0.595676
	-0.715531	0.88	0.324324	0.555676
	-0.691413	0.88	0.297297	0.582703
	-0.67317	0.88	0.27027	0.60973
	-0.667235	0.88	0.243243	0.636757
	-0.607255	0.88	0.216216	0.663784
	-0.528027	0.84	0.216216	0.623784
	-0.481293	0.84	0.189189	0.650811
	-0.448422	0.8	0.189189	0.610811
	-0.432792	0.76	0.189189	0.570811
	-0.409845	0.76	0.162162	0.597838
	-0.372502	0.76	0.135135	0.624865
	-0.344827	0.72	0.135135	0.584865
	-0.335317	0.72	0.108108	0.611892
	-0.291015	0.68	0.108108	0.571892
	-0.206866	0.64	0.108108	0.531892
	-0.145348	0.64	0.0810811	0.558919
	-0.115684	0.64	0.0540541	0.585946
	-0.0866078	0.6	0.0540541	0.545946
	-0.0578816	0.56	0.0540541	0.505946
	-0.0356578	0.52	0.0540541	0.465946
	-0.00090244	0.48	0.0540541	0.425946
	0.0393447	0.44	0.0540541	0.385946
	0.121539	0.44	0.027027	0.412973
	0.203563	0.44	0	0.44
	0.241441	0.4	0	0.4
	0.26524	0.36	0	0.36
	0.270859	0.32	0	0.32
	0.288022	0.28	0	0.28
	0.306621	0.24	0	0.24
	0.398261	0.2	0	0.2
	0.605263	0.16	0	0.16
	0.842989	0.12	0	0.12
	0.986209	0.08	0	0.08
	1.0098	0.04	0	0.04
	2.00981	0	0	0
3-Hydroxybutyrylcarnitine	-7.53829	1	1	0
	-6.4122	1	0.972973	0.027027
	-5.86486	1	0.945946	0.0540541
	-4.9425	1	0.918919	0.0810811
	-4.32911	0.96	0.918919	0.0410811
	-4.19599	0.96	0.891892	0.0681081
	-4.00423	0.96	0.864865	0.0951351
	-3.78699	0.96	0.837838	0.122162
	-3.62211	0.96	0.810811	0.149189
	-3.39671	0.96	0.783784	0.176216
	-3.28588	0.96	0.756757	0.203243
	-3.23828	0.96	0.72973	0.23027
	-3.15425	0.96	0.702703	0.257297
	-3.08338	0.92	0.702703	0.217297
	-3.04102	0.92	0.675676	0.244324
	-3.0269	0.92	0.648649	0.271351
	-3.00577	0.92	0.621622	0.298378
	-2.97777	0.92	0.594595	0.325405
	-2.94728	0.92	0.567568	0.352432
	-2.92478	0.92	0.540541	0.379459
	-2.88467	0.92	0.513514	0.406486
	-2.84443	0.88	0.513514	0.366486
	-2.74636	0.88	0.486486	0.393514
	-2.61316	0.88	0.459459	0.420541
	-2.5567	0.88	0.432432	0.447568
	-2.46956	0.88	0.405405	0.474595
	-2.39831	0.84	0.405405	0.434595
	-2.36185	0.84	0.378378	0.461622
	-2.32776	0.8	0.378378	0.421622
	-2.32482	0.8	0.351351	0.448649
	-2.31819	0.8	0.324324	0.475676
	-2.2641	0.8	0.297297	0.502703
	-2.11238	0.8	0.27027	0.52973
	-1.99528	0.8	0.243243	0.556757
	-1.94692	0.76	0.243243	0.516757
	-1.905	0.76	0.216216	0.543784
	-1.88011	0.76	0.189189	0.570811
	-1.72929	0.76	0.162162	0.597838
	-1.59384	0.72	0.162162	0.557838
	-1.53034	0.72	0.135135	0.584865
	-1.35364	0.68	0.135135	0.544865
	-1.22451	0.68	0.108108	0.571892
	-1.19082	0.68	0.0810811	0.598919
	-1.04702	0.68	0.0540541	0.625946
	-0.899565	0.68	0.027027	0.652973
	-0.797065	0.64	0.027027	0.612973
	-0.458018	0.64	0	0.64
	-0.177694	0.6	0	0.6
	-0.132367	0.56	0	0.56
	-0.0478888	0.52	0	0.52
	0.0511538	0.48	0	0.48
	0.125304	0.44	0	0.44
	0.208764	0.4	0	0.4
	0.337708	0.36	0	0.36
	0.439417	0.32	0	0.32
	0.477185	0.28	0	0.28
	0.62687	0.24	0	0.24
	0.834384	0.2	0	0.2
	0.991065	0.16	0	0.16
	1.08522	0.12	0	0.12
	1.54118	0.08	0	0.08
	2.02575	0.04	0	0.04
	3.06579	0	0	0
Citrate	-4.6005	1	1	0
	-3.58575	1	0.972973	0.027027
	-2.98637	1	0.945946	0.0540541
	-2.3705	1	0.918919	0.0810811
	-2.22498	1	0.891892	0.108108
	-2.10716	0.96	0.891892	0.0681081
	-2.10079	0.96	0.864865	0.0951351
	-1.96645	0.96	0.837838	0.122162
	-1.83048	0.96	0.810811	0.149189
	-1.79665	0.96	0.783784	0.176216
	-1.75391	0.96	0.756757	0.203243
	-1.73814	0.96	0.72973	0.23027
	-1.73454	0.96	0.702703	0.257297
	-1.7198	0.96	0.675676	0.284324
	-1.68425	0.92	0.675676	0.244324
	-1.65691	0.88	0.675676	0.204324
	-1.61519	0.88	0.648649	0.231351
	-1.57495	0.88	0.621622	0.258378
	-1.49449	0.88	0.594595	0.285405
	-1.39505	0.88	0.567568	0.312432
	-1.36285	0.88	0.540541	0.339459
	-1.33739	0.88	0.513514	0.366486
	-1.30762	0.88	0.486486	0.393514
	-1.23626	0.88	0.459459	0.420541
	-1.09972	0.88	0.432432	0.447568
	-0.935239	0.88	0.405405	0.474595
	-0.836881	0.88	0.378378	0.501622
	-0.815307	0.84	0.378378	0.461622
	-0.799779	0.84	0.351351	0.488649
	-0.764293	0.8	0.351351	0.448649
	-0.733748	0.8	0.324324	0.475676
	-0.714841	0.8	0.297297	0.502703
	-0.694463	0.8	0.27027	0.52973
	-0.684998	0.8	0.243243	0.556757
	-0.652515	0.8	0.216216	0.583784
	-0.542309	0.8	0.189189	0.610811
	-0.447214	0.76	0.189189	0.570811
	-0.408067	0.76	0.162162	0.597838
	-0.374002	0.72	0.162162	0.557838
	-0.347571	0.72	0.135135	0.584865
	-0.297493	0.68	0.135135	0.544865
	-0.226857	0.68	0.108108	0.571892
	-0.178824	0.68	0.0810811	0.598919
	-0.141513	0.68	0.0540541	0.625946
	-0.0705298	0.68	0.027027	0.652973
	0.0285197	0.64	0.027027	0.612973
	0.0911017	0.64	0	0.64
	0.127099	0.6	0	0.6
	0.185031	0.56	0	0.56
	0.221797	0.52	0	0.52
	0.287734	0.48	0	0.48
	0.366292	0.44	0	0.44
	0.402682	0.4	0	0.4
	0.443228	0.36	0	0.36
	0.496161	0.32	0	0.32
	0.529305	0.28	0	0.28
	0.567383	0.24	0	0.24
	0.606417	0.2	0	0.2
	0.619103	0.16	0	0.16
	0.648953	0.12	0	0.12
	0.757235	0.08	0	0.08
	0.910157	0.04	0	0.04
	1.98048	0	0	0
Cystathionine	-7.73774	1	1	0
	-5.99815	0.96	1	-0.04
	-5.17581	0.92	1	-0.08
	-5.02058	0.88	1	-0.12
	-4.94426	0.84	1	-0.16
	-4.93826	0.8	1	-0.2
	-4.90418	0.76	1	-0.24
	-4.86333	0.72	1	-0.28
	-4.60096	0.68	1	-0.32
	-4.27056	0.64	1	-0.36
	-4.13361	0.6	1	-0.4
	-4.05425	0.56	1	-0.44
	-3.93011	0.52	1	-0.48
	-3.71294	0.48	1	-0.52
	-3.47136	0.44	1	-0.56
	-3.34078	0.4	1	-0.6
	-3.31921	0.4	0.972973	-0.572973
	-3.28857	0.36	0.972973	-0.612973
	-3.2221	0.32	0.972973	-0.652973
	-3.12177	0.32	0.945946	-0.625946
	-3.05179	0.32	0.918919	-0.598919
	-3.00944	0.28	0.918919	-0.638919
	-2.92238	0.24	0.918919	-0.678919
	-2.75667	0.2	0.918919	-0.718919
	-2.65117	0.2	0.891892	-0.691892
	-2.64021	0.2	0.864865	-0.664865
	-2.55553	0.2	0.837838	-0.637838
	-2.46971	0.2	0.810811	-0.610811
	-2.46173	0.2	0.783784	-0.583784
	-2.43107	0.2	0.756757	-0.556757
	-2.3919	0.2	0.72973	-0.52973
	-2.37106	0.2	0.702703	-0.502703
	-2.36043	0.2	0.675676	-0.475676
	-2.32265	0.2	0.648649	-0.448649
	-2.25073	0.2	0.621622	-0.421622
	-2.21008	0.2	0.594595	-0.394595
	-2.1972	0.2	0.567568	-0.367568
	-2.18259	0.2	0.540541	-0.340541
	-2.12514	0.2	0.513514	-0.313514
	-2.06713	0.16	0.513514	-0.353514
	-2.0497	0.16	0.486486	-0.326486
	-2.02158	0.16	0.459459	-0.299459
	-1.97517	0.12	0.459459	-0.339459
	-1.93889	0.12	0.432432	-0.312432
	-1.92805	0.12	0.405405	-0.285405
	-1.88407	0.12	0.378378	-0.258378
	-1.82858	0.12	0.351351	-0.231351
	-1.8021	0.12	0.324324	-0.204324
	-1.79024	0.08	0.324324	-0.244324
	-1.77595	0.08	0.297297	-0.217297
	-1.75074	0.08	0.27027	-0.19027
	-1.6992	0.08	0.243243	-0.163243
	-1.65146	0.04	0.243243	-0.203243
	-1.56873	0.04	0.216216	-0.176216
	-1.47029	0.04	0.189189	-0.149189
	-1.30804	0	0.189189	-0.189189
	-1.16773	0	0.162162	-0.162162
	-1.1469	0	0.135135	-0.135135
	-1.10378	0	0.108108	-0.108108
	-0.879423	0	0.0810811	-0.0810811
	-0.673062	0	0.0540541	-0.0540541
	-0.520427	0	0.027027	-0.027027
	0.624313	0	0	0
Propionylcarnitine	-6.9227	1	1	0
	-5.92054	1	0.972973	0.027027
	-5.26927	1	0.945946	0.0540541
	-4.41079	1	0.918919	0.0810811
	-4.18144	1	0.891892	0.108108
	-4.1438	1	0.864865	0.135135
	-4.07035	1	0.837838	0.162162
	-3.97576	1	0.810811	0.189189
	-3.93152	1	0.783784	0.216216
	-3.92448	1	0.756757	0.243243
	-3.88645	1	0.72973	0.27027
	-3.83596	0.96	0.72973	0.23027
	-3.8217	0.96	0.702703	0.257297
	-3.78473	0.96	0.675676	0.284324
	-3.66364	0.92	0.675676	0.244324
	-3.56633	0.88	0.675676	0.204324
	-3.53361	0.88	0.648649	0.231351
	-3.42232	0.88	0.621622	0.258378
	-3.25511	0.88	0.594595	0.285405
	-3.16943	0.88	0.567568	0.312432
	-3.11545	0.88	0.540541	0.339459
	-3.03166	0.88	0.513514	0.366486
	-2.97477	0.88	0.486486	0.393514
	-2.95537	0.84	0.486486	0.353514
	-2.92701	0.84	0.459459	0.380541
	-2.84356	0.84	0.432432	0.407568
	-2.78495	0.84	0.405405	0.434595
	-2.75776	0.84	0.378378	0.461622
	-2.68268	0.84	0.351351	0.488649
	-2.62284	0.84	0.324324	0.515676
	-2.60731	0.8	0.324324	0.475676
	-2.52531	0.8	0.297297	0.502703
	-2.36944	0.8	0.27027	0.52973
	-2.28522	0.8	0.243243	0.556757
	-2.22568	0.76	0.243243	0.516757
	-2.14333	0.76	0.216216	0.543784
	-2.06259	0.76	0.189189	0.570811
	-1.98355	0.76	0.162162	0.597838
	-1.95502	0.76	0.135135	0.624865
	-1.83403	0.76	0.108108	0.651892
	-1.70515	0.72	0.108108	0.611892
	-1.64751	0.68	0.108108	0.571892
	-1.59613	0.64	0.108108	0.531892
	-1.54908	0.6	0.108108	0.491892
	-1.46149	0.6	0.0810811	0.518919
	-1.29322	0.6	0.0540541	0.545946
	-1.13788	0.6	0.027027	0.572973
	-1.07249	0.56	0.027027	0.532973
	-0.678691	0.56	0	0.56
	-0.238796	0.52	0	0.52
	-0.139784	0.48	0	0.48
	0.0718854	0.44	0	0.44
	0.345105	0.4	0	0.4
	0.573342	0.36	0	0.36
	0.870199	0.32	0	0.32
	1.06687	0.28	0	0.28
	1.13092	0.24	0	0.24
	1.17501	0.2	0	0.2
	1.23318	0.16	0	0.16
	1.43023	0.12	0	0.12
	1.63515	0.08	0	0.08
	1.70598	0.04	0	0.04
	2.73875	0	0	0
Isovalerylglycine	-3.32196	1	1	0
	-2.17971	0.96	1	-0.04
	-2.02373	0.92	1	-0.08
	-1.82344	0.88	1	-0.12
	-1.63428	0.84	1	-0.16
	-1.59252	0.8	1	-0.2
	-1.43032	0.76	1	-0.24
	-1.27378	0.76	0.972973	-0.212973
	-1.22414	0.72	0.972973	-0.252973
	-1.19562	0.72	0.945946	-0.225946
	-1.16686	0.68	0.945946	-0.265946
	-1.10375	0.64	0.945946	-0.305946
	-1.01862	0.6	0.945946	-0.345946
	-0.97212	0.56	0.945946	-0.385946
	-0.936962	0.56	0.918919	-0.358919
	-0.89238	0.52	0.918919	-0.398919
	-0.836456	0.48	0.918919	-0.438919
	-0.796115	0.48	0.891892	-0.411892
	-0.792889	0.44	0.891892	-0.451892
	-0.781778	0.4	0.891892	-0.491892
	-0.766293	0.36	0.891892	-0.531892
	-0.749032	0.36	0.864865	-0.504865
	-0.733696	0.32	0.864865	-0.544865
	-0.728453	0.32	0.837838	-0.517838
	-0.717017	0.28	0.837838	-0.557838
	-0.638401	0.24	0.837838	-0.597838
	-0.567693	0.24	0.810811	-0.570811
	-0.545504	0.24	0.783784	-0.543784
	-0.517874	0.2	0.783784	-0.583784
	-0.50101	0.2	0.756757	-0.556757
	-0.488537	0.16	0.756757	-0.596757
	-0.477167	0.16	0.72973	-0.56973
	-0.467845	0.16	0.702703	-0.542703
	-0.415606	0.16	0.675676	-0.515676
	-0.348485	0.16	0.648649	-0.488649
	-0.321059	0.12	0.648649	-0.528649
	-0.308324	0.12	0.621622	-0.501622
	-0.277547	0.12	0.594595	-0.474595
	-0.214996	0.12	0.567568	-0.447568
	-0.169717	0.12	0.540541	-0.420541
	-0.152807	0.12	0.513514	-0.393514
	-0.135389	0.08	0.513514	-0.433514
	-0.0949657	0.04	0.513514	-0.473514
	-0.0382475	0.04	0.486486	-0.446486
	0.0369558	0.04	0.459459	-0.419459
	0.112601	0.04	0.432432	-0.392432
	0.142783	0.04	0.405405	-0.365405
	0.169161	0.04	0.378378	-0.338378
	0.224934	0.04	0.351351	-0.311351
	0.261918	0	0.351351	-0.351351
	0.287503	0	0.324324	-0.324324
	0.319144	0	0.297297	-0.297297
	0.342208	0	0.27027	-0.27027
	0.367114	0	0.243243	-0.243243
	0.39533	0	0.216216	-0.216216
	0.425196	0	0.189189	-0.189189
	0.576719	0	0.162162	-0.162162
	0.788858	0	0.135135	-0.135135
	0.911645	0	0.108108	-0.108108
	0.973034	0	0.0810811	-0.0810811
	1.07235	0	0.0540541	-0.0540541
	1.24334	0	0.027027	-0.027027
	2.33071	0	0	0
Succinate	-3.03718	1	1	0
	-1.98396	1	0.972973	0.027027
	-1.91128	1	0.945946	0.0540541
	-1.86347	1	0.918919	0.0810811
	-1.83398	1	0.891892	0.108108
	-1.82536	1	0.864865	0.135135
	-1.74832	0.96	0.864865	0.0951351
	-1.64824	0.92	0.864865	0.0551351
	-1.59669	0.92	0.837838	0.0821622
	-1.53179	0.92	0.810811	0.109189
	-1.46763	0.92	0.783784	0.136216
	-1.42927	0.92	0.756757	0.163243
	-1.39858	0.92	0.72973	0.19027
	-1.33413	0.88	0.72973	0.15027
	-1.27769	0.88	0.702703	0.177297
	-1.27017	0.88	0.675676	0.204324
	-1.2663	0.88	0.648649	0.231351
	-1.23636	0.88	0.621622	0.258378
	-1.19202	0.88	0.594595	0.285405
	-1.17493	0.88	0.567568	0.312432
	-1.17127	0.88	0.540541	0.339459
	-1.1489	0.88	0.513514	0.366486
	-1.12069	0.88	0.486486	0.393514
	-1.10837	0.88	0.459459	0.420541
	-1.08891	0.88	0.432432	0.447568
	-1.06882	0.84	0.432432	0.407568
	-1.06335	0.84	0.405405	0.434595
	-1.05879	0.84	0.378378	0.461622
	-1.02327	0.84	0.351351	0.488649
	-0.978033	0.84	0.324324	0.515676
	-0.96371	0.84	0.297297	0.542703
	-0.940623	0.84	0.27027	0.56973
	-0.91595	0.84	0.243243	0.596757
	-0.900843	0.8	0.243243	0.556757
	-0.836841	0.8	0.216216	0.583784
	-0.76347	0.8	0.189189	0.610811
	-0.704601	0.8	0.162162	0.637838
	-0.644923	0.8	0.135135	0.664865
	-0.609265	0.8	0.108108	0.691892
	-0.593572	0.76	0.108108	0.651892
	-0.551733	0.76	0.0810811	0.678919
	-0.508613	0.72	0.0810811	0.638919
	-0.49249	0.72	0.0540541	0.665946
	-0.450971	0.68	0.0540541	0.625946
	-0.405844	0.68	0.027027	0.652973
	-0.340465	0.64	0.027027	0.612973
	-0.276948	0.6	0.027027	0.572973
	-0.239832	0.56	0.027027	0.532973
	-0.20794	0.52	0.027027	0.492973
	-0.160411	0.48	0.027027	0.452973
	-0.10218	0.44	0.027027	0.412973
	-0.0821636	0.4	0.027027	0.372973
	-0.0788079	0.36	0.027027	0.332973
	-0.0507844	0.32	0.027027	0.292973
	0.0363855	0.28	0.027027	0.252973
	0.17818	0.28	0	0.28
	0.299688	0.24	0	0.24
	0.471135	0.2	0	0.2
	0.621226	0.16	0	0.16
	0.668469	0.12	0	0.12
	0.79645	0.08	0	0.08
	1.04927	0.04	0	0.04
	2.20182	0	0	0
Alanine	-2.91111	1	1	0
	-1.82354	1	0.972973	0.027027
	-1.72785	1	0.945946	0.0540541
	-1.69313	1	0.918919	0.0810811
	-1.65308	1	0.891892	0.108108
	-1.63349	1	0.864865	0.135135
	-1.61334	1	0.837838	0.162162
	-1.58467	1	0.810811	0.189189
	-1.54428	1	0.783784	0.216216
	-1.48327	1	0.756757	0.243243
	-1.43546	1	0.72973	0.27027
	-1.41468	1	0.702703	0.297297
	-1.39353	1	0.675676	0.324324
	-1.36593	1	0.648649	0.351351
	-1.34325	1	0.621622	0.378378
	-1.32888	0.96	0.621622	0.338378
	-1.32152	0.92	0.621622	0.298378
	-1.30839	0.92	0.594595	0.325405
	-1.29016	0.92	0.567568	0.352432
	-1.28097	0.92	0.540541	0.379459
	-1.27644	0.92	0.513514	0.406486
	-1.24368	0.88	0.513514	0.366486
	-1.20172	0.88	0.486486	0.393514
	-1.18941	0.84	0.486486	0.353514
	-1.18718	0.84	0.459459	0.380541
	-1.18126	0.84	0.432432	0.407568
	-1.15251	0.8	0.432432	0.367568
	-1.12343	0.8	0.405405	0.394595
	-1.11738	0.8	0.378378	0.421622
	-1.11235	0.8	0.351351	0.448649
	-1.0801	0.8	0.324324	0.475676
	-1.02669	0.8	0.297297	0.502703
	-0.99579	0.8	0.27027	0.52973
	-0.947482	0.8	0.243243	0.556757
	-0.900445	0.8	0.216216	0.583784
	-0.894778	0.8	0.189189	0.610811
	-0.875255	0.8	0.162162	0.637838
	-0.836393	0.8	0.135135	0.664865
	-0.807659	0.76	0.135135	0.624865
	-0.772522	0.76	0.108108	0.651892
	-0.742664	0.72	0.108108	0.611892
	-0.735605	0.68	0.108108	0.571892
	-0.730374	0.64	0.108108	0.531892
	-0.645227	0.64	0.0810811	0.558919
	-0.537286	0.6	0.0810811	0.518919
	-0.505815	0.56	0.0810811	0.478919
	-0.491001	0.52	0.0810811	0.438919
	-0.445101	0.48	0.0810811	0.398919
	-0.328023	0.44	0.0810811	0.358919
	-0.1684	0.4	0.0810811	0.318919
	-0.0741403	0.4	0.0540541	0.345946
	-0.0269318	0.36	0.0540541	0.305946
	0.0121684	0.36	0.027027	0.332973
	0.0410027	0.36	0	0.36
	0.0890147	0.32	0	0.32
	0.117275	0.28	0	0.28
	0.218605	0.24	0	0.24
	0.350706	0.2	0	0.2
	0.406222	0.16	0	0.16
	0.435523	0.12	0	0.12
	0.678731	0.08	0	0.08
	1.04225	0.04	0	0.04
	2.17196	0	0	0
Methylcitrate	-2.57844	1	1	0
	-1.55324	0.96	1	-0.04
	-1.43584	0.92	1	-0.08
	-1.3145	0.92	0.972973	-0.052973
	-1.25271	0.88	0.972973	-0.092973
	-1.21891	0.84	0.972973	-0.132973
	-1.18089	0.8	0.972973	-0.172973
	-1.091	0.76	0.972973	-0.212973
	-1.01537	0.72	0.972973	-0.252973
	-0.979587	0.68	0.972973	-0.292973
	-0.9337	0.64	0.972973	-0.332973
	-0.857693	0.6	0.972973	-0.372973
	-0.811068	0.56	0.972973	-0.412973
	-0.774188	0.52	0.972973	-0.452973
	-0.736058	0.52	0.945946	-0.425946
	-0.721412	0.52	0.918919	-0.398919
	-0.69095	0.48	0.918919	-0.438919
	-0.646432	0.44	0.918919	-0.478919
	-0.621001	0.4	0.918919	-0.518919
	-0.615586	0.36	0.918919	-0.558919
	-0.563572	0.36	0.891892	-0.531892
	-0.51157	0.32	0.891892	-0.571892
	-0.506014	0.32	0.864865	-0.544865
	-0.480831	0.28	0.864865	-0.584865
	-0.444924	0.28	0.837838	-0.557838
	-0.416989	0.28	0.810811	-0.530811
	-0.380298	0.28	0.783784	-0.503784
[truncated: 6,778 more rows]

## Sheet: Urine_MET-OA_SCADd-TMEMd_vs_CTR
Test Result Variable(s)	Area Under the ROC Curve					Classifier Evaluation Metrics
	Area	Std. Errora	Asymptotic Sig.b	Asymptotic 95% Confidence Interval		Gini Index	K-S Statistics
				Lower Bound	Upper Bound		Max K-Sc	Cutoffd
3-Methylglutaconate	1,000	,000	<1E-016	1,000	1,000	1,000	1,000	,116370444598026
3-Methylglutarate	1,000	,000	<1E-016	1,000	1,000	1,000	1,000	-,176955265387973
2-Methylglutaconate	1,000	,000	<1E-016	1,000	1,000	1,000	1,000	,092919404343096
Malate	1,000	,000	<1E-016	1,000	1,000	1,000	1,000	-1,051717148655843
Fumarate	1,000	,000	<1E-016	1,000	1,000	1,000	1,000	-1,073909867904758
Pyruvate	1,000	,000	<1E-016	1,000	1,000	1,000	1,000	-,453742672171720
4-HydroxyBenzaldehyde	1,000	,000	<1E-016	1,000	1,000	1,000	1,000	,249360368089641
Malonate	1,000	,000	<1E-016	1,000	1,000	1,000	1,000	,299996277543720
Aconitate	1,000	,000	<1E-016	1,000	1,000	1,000	1,000	,036177694785141
Maleate	1,000	,000	<1E-016	1,000	1,000	1,000	1,000	,128192604596260
3-Hydroxy-3-methylglutarate	1,000	,000	<1E-016	1,000	1,000	1,000	1,000	-,082375999191642
Threonate	1,000	,000	<1E-016	1,000	1,000	1,000	1,000	-,010778671090614
4-Hydroxy-2-oxoglutarate	1,000	,000	<1E-016	1,000	1,000	1,000	1,000	,100962640078295
Vanillactate	1,000	,000	<1E-016	1,000	1,000	1,000	1,000	-,209958577421714
Ethylmalonate	1,000	,000	<1E-016	1,000	1,000	1,000	1,000	-1,274210097685585
Acetylornithine	1,000	,000	<1E-016	1,000	1,000	1,000	1,000	-,318003874728614
3-Hydroxyisobutyrate	,995	,009	<1E-016	,978	1,012	,989	,973	-1,019582187730589
2-Hydroxyglutarate	,995	,009	<1E-016	,978	1,012	,989	,973	-,241265580432780
Acetylaspartate	,995	,009	<1E-016	,978	1,012	,989	,973	-,100457244373379
Homovanilate	,995	,009	<1E-016	,978	1,012	,989	,973	,058499393083613
Vanilmandelate	,995	,009	<1E-016	,978	1,012	,989	,973	,065269077702832
Methylsuccinate	,995	,009	<1E-016	,978	1,012	,989	,973	-,202962276573669
Citramalate	,989	,014	<1E-016	,962	1,016	,978	,946	-,445517305956554
Butenylcarnitine	,989	,014	<1E-016	,963	1,016	,978	,973	,307220912690752
5-Oxoproline	,989	,014	<1E-016	,963	1,016	,978	,973	,185260872940425
Isocitrate	,989	,014	<1E-016	,962	1,016	,978	,946	-,118725923391596
3-Hydroxyglutarate	,989	,014	<1E-016	,962	1,016	,978	,946	-,371718512563888
4-Hydroxyphenyllactate	,984	,018	<1E-016	,948	1,019	,968	,973	-1,694094415595195
Sialic acid	,984	,019	<1E-016	,947	1,021	,968	,919	-,121081967368443
Succinyladenosine	,984	,017	<1E-016	,950	1,017	,968	,946	-,192380129317761
Adenosine	,978	,021	<1E-016	,937	1,019	,957	,919	-,057382791638157
Glycyl-phenylalanine	,973	,025	<1E-016	,924	1,022	,946	,892	,056438907647656
Homocarnosine	,973	,023	<1E-016	,927	1,019	,946	,946	,351042567761984
Isoleucine	,973	,025	<1E-016	,924	1,022	,946	,892	-,213267876500577
3-Hydroxybutyrylcarnitine	,968	,033	<1E-016	,902	1,033	,935	,838	-1,790922419341155
3-Hydroxyhexanoylcarnitine	,968	,033	<1E-016	,902	1,033	,935	,838	-1,781631918971150
N-Formylglycinamide riboside	,968	,029	<1E-016	,910	1,025	,935	,865	-,042713932799241
Gluconate	,968	,026	<1E-016	,917	1,018	,935	,919	-,584826022081234
Orotate	,968	,033	<1E-016	,902	1,033	,935	,838	-,489220370305161
Pseudouridine	,968	,029	<1E-016	,910	1,025	,935	,865	-,248813075894471
3-Methylglutarylcarnitine	,968	,027	<1E-016	,914	1,021	,935	,919	-,135939816176151
Propionylglycine	,968	,027	<1E-016	,914	1,021	,935	,919	-,595376175093169
Citrate	,962	,038	<1E-016	,888	1,037	,924	,811	-,539024813035361
Betaine	,962	,029	<1E-016	,905	1,019	,924	,946	-,536291236873803
Adenine	,962	,031	<1E-016	,901	1,023	,924	,865	-,130949709824848
Sebacate	,962	,031	<1E-016	,901	1,023	,924	,865	-1,804941406795575
Alanine	,962	,030	<1E-016	,903	1,021	,924	,892	-,797184396149592
Arabitol_Ribitol	,962	,034	<1E-016	,896	1,029	,924	,838	-,296789910998911
Ureidopropionate	,962	,031	<1E-016	,901	1,023	,924	,865	-,634905295719817
Galactitol_Mannitol	,957	,043	<1E-016	,873	1,041	,914	,800	,125614830362133
Malonylcarnitine	,957	,035	<1E-016	,888	1,026	,914	,838	-,149490708498745
Suberylglycine	,957	,038	<1E-016	,881	1,032	,914	,811	-,252272673187143
3-Hydroxyvalerylcarnitine	,951	,033	<1E-016	,887	1,016	,903	,892	-,110826282871922
Allantoin	,951	,047	<1E-016	,858	1,044	,903	,800	,393607833477806
Succinate	,951	,043	<1E-016	,867	1,036	,903	,784	-,865569222432729
Glutarate	,951	,047	<1E-016	,858	1,044	,903	,800	,088786973997689
7-Methylguanine	,951	,036	<1E-016	,881	1,022	,903	,865	-,301108703881560
Inosine	,951	,034	<1E-016	,884	1,019	,903	,865	-,618370572185478
Benzoylalanine	,946	,040	<1E-016	,867	1,025	,892	,811	-2,691354117693820
Glycerate	,946	,035	<1E-016	,878	1,014	,892	,892	-,470189055424797
Pantothenate	,946	,044	<1E-016	,861	1,031	,892	,784	-,569696321878326
Myo-inositol	,946	,035	<1E-016	,877	1,015	,892	,919	-1,473916178004225
Adipate	,941	,037	<1E-016	,868	1,013	,881	,865	-,538443627438520
Proline	,935	,040	<1E-016	,857	1,013	,870	,838	-3,435179300723495
Cysteine	,935	,040	<1E-016	,858	1,013	,870	,919	-,252475004740549
Tiglylcarnitine	,930	,047	<1E-016	,838	1,021	,859	,784	-,154211964100216
Phenoxyacetate	,930	,040	<1E-016	,850	1,009	,859	,865	-,660725603612158
3-Hydroxybutyrate	,930	,049	<1E-016	,834	1,026	,859	,757	-3,883276701637955
Urea	,930	,045	<1E-016	,841	1,018	,859	,838	-,036063493949703
2-Hydroxyphenylacetate	,930	,041	<1E-016	,849	1,011	,859	,838	,120121183459115
Suberoylcarnitine	,930	,046	<1E-016	,840	1,019	,859	,784	-,673673649076931
Methylmalonate	,924	,042	<1E-016	,841	1,007	,849	,865	-,279154980935267
3-Indoxylsulphate	,919	,056	6,350E-014	,809	1,028	,838	,730	-,168612362431858
Lysine	,919	,047	<1E-016	,827	1,011	,838	,811	-,363315209114673
Indole-3-acetate	,919	,051	<1E-016	,819	1,018	,838	,784	-,207773955658817
Pimelate	,914	,053	8,882E-015	,809	1,018	,827	,784	-,119897018409414
Indollactate	,914	,044	0,000E+000	,827	1,000	,827	,865	-,623104845613294
Octenoylcarnitine	,914	,056	1,044E-013	,805	1,023	,827	,730	-1,207845961471915
Argininosuccinate	,914	,075	3,827E-008	,766	1,061	,827	,773	,147741567400226
Tetradienoylcarnitine	,914	,048	<1E-016	,819	1,008	,827	,784	-,323937762284996
3-Methyladipate	,908	,051	1,332E-015	,808	1,008	,816	,811	-,309350238979393
Tiglylglycine	,908	,051	2,220E-015	,807	1,009	,816	,757	,002104874060930
3-Hydroxyoctanoate	,908	,054	6,128E-014	,802	1,015	,816	,730	-,680337955215816
Nicotinamide	,908	,059	5,994E-012	,792	1,024	,816	,757	-,248874152787774
4-Hydroxyphenylacetate	,908	,060	9,410E-012	,791	1,025	,816	,730	-,353464328853920
Threonine	,908	,056	2,531E-013	,799	1,017	,816	,730	-,473408540663502
3-Hydroxyisovalerate	,908	,061	2,935E-011	,788	1,028	,816	,703	-,481628579323678
2-Oxoglutarate	,903	,090	7,268E-006	,727	1,079	,805	,800	,260960038498870
3-Hydroxyhexadecanoylcarnitine	,903	,048	<1E-016	,808	,998	,805	,865	-,304397923518747
Hexenoylcarnitine	,903	,058	4,619E-012	,789	1,017	,805	,719	-,441364999397529
Sebacoylcarnitine	,903	,050	1,110E-015	,804	1,001	,805	,784	-1,100692985675510
Arginine	,897	,053	4,508E-014	,794	1,000	,795	,784	-,063521082392563
Kynurenate	,897	,075	1,035E-007	,751	1,044	,795	,719	-,105996091726109
Adipoylcarnitine	,897	,051	3,997E-015	,798	,996	,795	,811	-,556746605296220
3.4-Dihydroxybutyrate	,886	,084	3,684E-006	,723	1,050	,773	,746	,035736814210205
Decenoylcarnitine	,886	,058	3,619E-011	,772	1,001	,773	,811	-,491480364133802
Tetradecenoylcarnitine	,886	,098	8,670E-005	,693	1,079	,773	,773	,216659774102751
Hexanoylcarnitine	,886	,068	1,436E-008	,753	1,020	,773	,649	-,946708894858709
Xanthosine	,881	,103	2,197E-004	,679	1,083	,762	,773	,082590492833456
Glutamate	,881	,080	1,790E-006	,725	1,037	,762	,665	-,909918344553945
Butyrylcarnitine	,881	,078	1,154E-006	,728	1,035	,762	,611	-1,838648682977090
Uridine	,876	,093	5,571E-005	,693	1,058	,751	,692	-,426270983693156
Gentisate	,124	,059	2,563E-010	,008	,241	-,751	,054	-1,814021710140390
Succinylaminoimidazole carboxamide riboside	,876	,084	7,858E-006	,711	1,040	,751	,665	-,249999034534683
Ethylacetoacetate	,870	,054	6,218E-012	,765	,976	,741	,811	-,037839295802816
2-Hydroxyisovalerate	,870	,084	9,386E-006	,706	1,034	,741	,665	-2,178095497529020
Glycine	,865	,079	3,493E-006	,711	1,019	,730	,692	-,246286027822955
4-Pyridoxate	,859	,067	8,399E-008	,728	,991	,719	,703	-1,907184340205665
Lactate	,859	,069	1,767E-007	,725	,994	,719	,703	-3,402761176589185
Octanoylcarnitine	,859	,084	2,026E-005	,694	1,025	,719	,573	-,226490244553667
Homoarginine	,859	,116	2,032E-003	,631	1,088	,719	,746	,094527963892482
N-Acetylputrescine	,854	,099	3,461E-004	,660	1,048	,708	,611	-,296152363153764
N-Methylhistamine	,854	,073	1,081E-006	,712	,996	,708	,649	-,211683765140241
2-Aminoadipate	,854	,082	1,538E-005	,694	1,015	,708	,595	-,786618007826512
N.N-Dimethylglycine	,849	,080	1,165E-005	,693	1,005	,697	,649	-,853229244435655
Phenyllactate	,849	,070	7,071E-007	,711	,986	,697	,692	-,741962770486247
2-Hydroxybutyrate	,843	,095	3,181E-004	,656	1,030	,686	,692	-2,556967572256785
Butyrylglycine	,843	,120	4,351E-003	,607	1,079	,686	,692	-1,405492886035470
Acetylcarnitine	,843	,115	2,751E-003	,619	1,068	,686	,719	-1,043969485227401
Carnosine	,843	,079	1,377E-005	,688	,998	,686	,649	-1,131659190384630
Cystine	,843	,096	3,517E-004	,655	1,031	,686	,638	-,292202433106372
3-Hydroxytetradecadienoylcarnitine	,832	,083	6,405E-005	,669	,995	,665	,611	-,376911987890538
Picolinate	,832	,115	3,821E-003	,607	1,058	,665	,638	-,259016627355799
5-Methylthioadenosine	,816	,159	4,697E-002	,504	1,128	,632	,773	-,258901866589912
Acetylalanine	,816	,091	5,124E-004	,638	,995	,632	,557	-,211205422816896
Tartarate	,811	,072	1,536E-005	,670	,952	,622	,649	-,540304578396245
Glucuronate	,811	,128	1,546E-002	,559	1,062	,622	,611	-,273839684228306
Cystathionine	,195	,136	2,509E-002	-,073	,462	-,611	,000	,624313362237585
Uric acid	,805	,106	3,844E-003	,598	1,012	,611	,557	-,315704338602454
Cytidine	,800	,168	7,358E-002	,471	1,129	,600	,746	,142088585128263
Propionylcarnitine	,800	,131	2,184E-002	,544	1,056	,600	,600	-,379201580621674
Hexoses (Glucose_Fructose_Galactose_Mannose)	,800	,162	6,454E-002	,482	1,118	,600	,719	-,416410307167786
Porphobilinogen	,795	,136	3,067E-002	,527	1,062	,589	,611	-,106102258888819
3-Hydroxytetradecenoylcarnitine	,795	,152	5,240E-002	,497	1,092	,589	,638	,019865937836051
Creatine_5-AminoLevulinic acid	,789	,117	1,361E-002	,559	1,019	,578	,611	-,155712442434047
4-Hydroxyproline	,789	,156	6,447E-002	,483	1,096	,578	,638	-1,812824367687925
a Under the nonparametric assumption
b Null hypothesis: true area = 0.5
c The maximum Kolmogorov-Smirnov (K-S) metric. Also the maximum value of Youden's index.
d In case of multiple cutoff values associated with Max K-S, the largest one is reported.
Coordinates of the ROC Curve
Test Result Variable(s)	Positive if Greater Than or Equal Toa	Sensitivity	1 - Specificity	Youden's Index
3-Methylglutaconate	-3.74759	1	1	0
	-2.52168	1	0.972973	0.027027
	-2.25775	1	0.945946	0.0540541
	-2.18758	1	0.918919	0.0810811
	-2.07917	1	0.891892	0.108108
	-2.00087	1	0.864865	0.135135
	-1.98884	1	0.837838	0.162162
	-1.95601	1	0.810811	0.189189
	-1.90124	1	0.783784	0.216216
	-1.76743	1	0.756757	0.243243
	-1.63409	1	0.72973	0.27027
	-1.59279	1	0.702703	0.297297
	-1.57793	1	0.675676	0.324324
	-1.55673	1	0.648649	0.351351
	-1.53575	1	0.621622	0.378378
	-1.5155	1	0.594595	0.405405
	-1.49497	1	0.567568	0.432432
	-1.48744	1	0.540541	0.459459
	-1.47414	1	0.513514	0.486486
	-1.45627	1	0.486486	0.513514
	-1.44278	1	0.459459	0.540541
	-1.43045	1	0.432432	0.567568
	-1.42196	1	0.405405	0.594595
	-1.41434	1	0.378378	0.621622
	-1.40054	1	0.351351	0.648649
	-1.3904	1	0.324324	0.675676
	-1.37718	1	0.297297	0.702703
	-1.36073	1	0.27027	0.72973
	-1.30347	1	0.243243	0.756757
	-1.24259	1	0.216216	0.783784
	-1.16059	1	0.189189	0.810811
	-1.08035	1	0.162162	0.837838
	-1.06958	1	0.135135	0.864865
	-1.02715	1	0.108108	0.891892
	-0.930739	1	0.0810811	0.918919
	-0.757148	1	0.0540541	0.945946
	-0.551825	1	0.027027	0.972973
	0.11637	1	0	1
	0.92607	0.8	0	0.8
	1.17554	0.6	0	0.6
	1.41894	0.4	0	0.4
	1.68572	0.2	0	0.2
	2.727	0	0	0
3-Methylglutarate	-4.26632	1	1	0
	-2.79367	1	0.972973	0.027027
	-2.28778	1	0.945946	0.0540541
	-2.25047	1	0.918919	0.0810811
	-2.16449	1	0.891892	0.108108
	-2.06312	1	0.864865	0.135135
	-1.99669	1	0.837838	0.162162
	-1.92458	1	0.810811	0.189189
	-1.8962	1	0.783784	0.216216
	-1.8923	1	0.756757	0.243243
	-1.8607	1	0.72973	0.27027
	-1.81461	1	0.702703	0.297297
	-1.78573	1	0.675676	0.324324
	-1.76943	1	0.648649	0.351351
	-1.75462	1	0.621622	0.378378
	-1.74234	1	0.594595	0.405405
	-1.73837	1	0.567568	0.432432
	-1.69958	1	0.540541	0.459459
	-1.63808	1	0.513514	0.486486
	-1.58957	1	0.486486	0.513514
	-1.54421	1	0.459459	0.540541
	-1.51284	1	0.432432	0.567568
	-1.49436	1	0.405405	0.594595
	-1.48137	1	0.378378	0.621622
	-1.47795	1	0.351351	0.648649
	-1.44858	1	0.324324	0.675676
	-1.40897	1	0.297297	0.702703
	-1.38958	1	0.27027	0.72973
	-1.37621	1	0.243243	0.756757
	-1.35601	1	0.216216	0.783784
	-1.32988	1	0.189189	0.810811
	-1.30792	1	0.162162	0.837838
	-1.24991	1	0.135135	0.864865
	-1.17233	1	0.108108	0.891892
	-1.12374	1	0.0810811	0.918919
	-1.10425	1	0.0540541	0.945946
	-1.06297	1	0.027027	0.972973
	-0.176955	1	0	1
	0.762204	0.8	0	0.8
	1.00217	0.6	0	0.6
	1.36895	0.4	0	0.4
	1.60149	0.2	0	0.2
	2.61403	0	0	0
2-Methylglutaconate	-3.23547	1	1	0
	-2.16846	1	0.972973	0.027027
	-2.06249	1	0.945946	0.0540541
	-1.99626	1	0.918919	0.0810811
	-1.95343	1	0.891892	0.108108
	-1.88515	1	0.864865	0.135135
	-1.82309	1	0.837838	0.162162
	-1.78894	1	0.810811	0.189189
	-1.69226	1	0.783784	0.216216
	-1.6179	1	0.756757	0.243243
	-1.57433	1	0.72973	0.27027
	-1.51366	1	0.702703	0.297297
	-1.4354	1	0.675676	0.324324
	-1.31464	1	0.648649	0.351351
	-1.1437	1	0.621622	0.378378
	-1.03437	1	0.594595	0.405405
	-1.03373	1	0.567568	0.432432
	-1.02998	1	0.540541	0.459459
	-0.96625	1	0.513514	0.486486
	-0.896275	1	0.486486	0.513514
	-0.875097	1	0.459459	0.540541
	-0.861727	1	0.432432	0.567568
	-0.857026	1	0.405405	0.594595
	-0.851737	1	0.378378	0.621622
	-0.823051	1	0.351351	0.648649
	-0.793152	1	0.324324	0.675676
	-0.779195	1	0.297297	0.702703
	-0.7191	1	0.27027	0.72973
	-0.662651	1	0.243243	0.756757
	-0.652037	1	0.216216	0.783784
	-0.645186	1	0.189189	0.810811
	-0.627745	1	0.162162	0.837838
	-0.522337	1	0.135135	0.864865
	-0.424186	1	0.108108	0.891892
	-0.344429	1	0.0810811	0.918919
	-0.173045	1	0.0540541	0.945946
	-0.0274795	1	0.027027	0.972973
	0.0929194	1	0	1
	0.311004	0.8	0	0.8
	0.92631	0.6	0	0.6
	1.40218	0.4	0	0.4
	1.43752	0.2	0	0.2
	2.46816	0	0	0
Malate	-6.6134	1	1	0
	-5.08226	1	0.972973	0.027027
	-4.26675	1	0.945946	0.0540541
	-3.9413	1	0.918919	0.0810811
	-3.89982	1	0.891892	0.108108
	-3.84734	1	0.864865	0.135135
	-3.78969	1	0.837838	0.162162
	-3.76712	1	0.810811	0.189189
	-3.65586	1	0.783784	0.216216
	-3.55111	1	0.756757	0.243243
	-3.52065	1	0.72973	0.27027
	-3.4941	1	0.702703	0.297297
	-3.4732	1	0.675676	0.324324
	-3.44943	1	0.648649	0.351351
	-3.43883	1	0.621622	0.378378
	-3.42102	1	0.594595	0.405405
	-3.39642	1	0.567568	0.432432
	-3.38293	1	0.540541	0.459459
	-3.3374	1	0.513514	0.486486
	-3.29695	1	0.486486	0.513514
	-3.2781	1	0.459459	0.540541
	-3.21368	1	0.432432	0.567568
	-3.15263	1	0.405405	0.594595
	-3.08217	1	0.378378	0.621622
	-3.02667	1	0.351351	0.648649
	-3.00609	1	0.324324	0.675676
	-2.97831	1	0.297297	0.702703
	-2.96978	1	0.27027	0.72973
	-2.92808	1	0.243243	0.756757
	-2.86942	1	0.216216	0.783784
	-2.75421	1	0.189189	0.810811
	-2.65533	1	0.162162	0.837838
	-2.53666	1	0.135135	0.864865
	-2.32212	1	0.108108	0.891892
	-2.18763	1	0.0810811	0.918919
	-2.02804	1	0.0540541	0.945946
	-1.78569	1	0.027027	0.972973
	-1.05172	1	0	1
	-0.181039	0.8	0	0.8
	0.359101	0.6	0	0.6
	0.722928	0.4	0	0.4
	1.28037	0.2	0	0.2
	2.75794	0	0	0
Fumarate	-5.40173	1	1	0
	-4.2951	1	0.972973	0.027027
	-4.09672	1	0.945946	0.0540541
	-3.93777	1	0.918919	0.0810811
	-3.83016	1	0.891892	0.108108
	-3.64603	1	0.864865	0.135135
	-3.49382	1	0.837838	0.162162
	-3.43637	1	0.810811	0.189189
	-3.35499	1	0.783784	0.216216
	-3.31993	1	0.756757	0.243243
	-3.25349	1	0.72973	0.27027
	-3.1797	1	0.702703	0.297297
	-3.15877	1	0.675676	0.324324
	-3.14059	1	0.648649	0.351351
	-3.07463	1	0.621622	0.378378
	-3.00051	1	0.594595	0.405405
	-2.97653	1	0.567568	0.432432
	-2.96026	1	0.540541	0.459459
	-2.88212	1	0.513514	0.486486
	-2.80813	1	0.486486	0.513514
	-2.80193	1	0.459459	0.540541
	-2.77675	1	0.432432	0.567568
	-2.7401	1	0.405405	0.594595
	-2.6643	1	0.378378	0.621622
	-2.60103	1	0.351351	0.648649
	-2.56956	1	0.324324	0.675676
	-2.48846	1	0.297297	0.702703
	-2.43632	1	0.27027	0.72973
	-2.41597	1	0.243243	0.756757
	-2.39368	1	0.216216	0.783784
	-2.37587	1	0.189189	0.810811
	-2.34227	1	0.162162	0.837838
	-2.30421	1	0.135135	0.864865
	-2.2172	1	0.108108	0.891892
	-2.14361	1	0.0810811	0.918919
	-2.07354	1	0.0540541	0.945946
	-1.82188	1	0.027027	0.972973
	-1.07391	1	0	1
	-0.289045	0.8	0	0.8
	0.151523	0.6	0	0.6
	0.971692	0.4	0	0.4
	1.68251	0.2	0	0.2
	2.78926	0	0	0
Pyruvate	-4.1036	1	1	0
	-3.07275	1	0.972973	0.027027
	-2.96376	1	0.945946	0.0540541
	-2.74824	1	0.918919	0.0810811
	-2.59984	1	0.891892	0.108108
	-2.5729	1	0.864865	0.135135
	-2.54081	1	0.837838	0.162162
	-2.52444	1	0.810811	0.189189
	-2.44375	1	0.783784	0.216216
	-2.34367	1	0.756757	0.243243
	-2.31246	1	0.72973	0.27027
	-2.26356	1	0.702703	0.297297
	-2.22429	1	0.675676	0.324324
	-2.21082	1	0.648649	0.351351
	-2.18542	1	0.621622	0.378378
	-2.1178	1	0.594595	0.405405
	-2.05091	1	0.567568	0.432432
	-2.03049	1	0.540541	0.459459
	-2.01271	1	0.513514	0.486486
	-1.96706	1	0.486486	0.513514
	-1.91416	1	0.459459	0.540541
	-1.8801	1	0.432432	0.567568
	-1.86094	1	0.405405	0.594595
	-1.84955	1	0.378378	0.621622
	-1.81833	1	0.351351	0.648649
	-1.79203	1	0.324324	0.675676
	-1.77017	1	0.297297	0.702703
	-1.73933	1	0.27027	0.72973
	-1.71999	1	0.243243	0.756757
	-1.69461	1	0.216216	0.783784
	-1.6662	1	0.189189	0.810811
	-1.65512	1	0.162162	0.837838
	-1.61519	1	0.135135	0.864865
	-1.53576	1	0.108108	0.891892
	-1.41696	1	0.0810811	0.918919
	-1.05077	1	0.0540541	0.945946
	-0.743458	1	0.027027	0.972973
	-0.453743	1	0	1
	-0.00356651	0.8	0	0.8
	0.469639	0.6	0	0.6
	0.991045	0.4	0	0.4
	1.42421	0.2	0	0.2
	2.62957	0	0	0
4-HydroxyBenzaldehyde	-3.1849	1	1	0
	-2.12607	1	0.972973	0.027027
	-2.0059	1	0.945946	0.0540541
	-1.90662	1	0.918919	0.0810811
	-1.86278	1	0.891892	0.108108
	-1.83998	1	0.864865	0.135135
	-1.82125	1	0.837838	0.162162
	-1.79819	1	0.810811	0.189189
	-1.76249	1	0.783784	0.216216
	-1.73436	1	0.756757	0.243243
	-1.71335	1	0.72973	0.27027
	-1.56398	1	0.702703	0.297297
	-1.39822	1	0.675676	0.324324
	-1.35487	1	0.648649	0.351351
	-1.32671	1	0.621622	0.378378
	-1.30566	1	0.594595	0.405405
	-1.28708	1	0.567568	0.432432
	-1.27904	1	0.540541	0.459459
	-1.27345	1	0.513514	0.486486
	-1.26848	1	0.486486	0.513514
	-1.25228	1	0.459459	0.540541
	-1.22569	1	0.432432	0.567568
	-1.20524	1	0.405405	0.594595
	-1.17019	1	0.378378	0.621622
	-1.12969	1	0.351351	0.648649
	-1.11346	1	0.324324	0.675676
	-1.1081	1	0.297297	0.702703
	-1.08647	1	0.27027	0.72973
	-1.01022	1	0.243243	0.756757
	-0.948295	1	0.216216	0.783784
	-0.928291	1	0.189189	0.810811
	-0.897768	1	0.162162	0.837838
	-0.85436	1	0.135135	0.864865
	-0.783307	1	0.108108	0.891892
	-0.569378	1	0.0810811	0.918919
	-0.296825	1	0.0540541	0.945946
	-0.139236	1	0.027027	0.972973
	0.24936	1	0	1
	0.648506	0.8	0	0.8
	0.966289	0.6	0	0.6
	1.56436	0.4	0	0.4
	2.30621	0.2	0	0.2
	3.70042	0	0	0
Malonate	-3.26597	1	1	0
	-2.05814	1	0.972973	0.027027
	-1.72477	1	0.945946	0.0540541
	-1.57626	1	0.918919	0.0810811
	-1.54809	1	0.891892	0.108108
	-1.53394	1	0.864865	0.135135
	-1.49873	1	0.837838	0.162162
	-1.47109	1	0.810811	0.189189
	-1.45797	1	0.783784	0.216216
	-1.43119	1	0.756757	0.243243
	-1.39461	1	0.72973	0.27027
	-1.35606	1	0.702703	0.297297
	-1.31889	1	0.675676	0.324324
	-1.28004	1	0.648649	0.351351
	-1.19301	1	0.621622	0.378378
	-1.1056	1	0.594595	0.405405
	-1.06274	1	0.567568	0.432432
	-1.02605	1	0.540541	0.459459
	-0.972043	1	0.513514	0.486486
	-0.928306	1	0.486486	0.513514
	-0.918544	1	0.459459	0.540541
	-0.891029	1	0.432432	0.567568
	-0.809619	1	0.405405	0.594595
	-0.743681	1	0.378378	0.621622
	-0.730607	1	0.351351	0.648649
	-0.715579	1	0.324324	0.675676
	-0.691413	1	0.297297	0.702703
	-0.67317	1	0.27027	0.72973
	-0.667235	1	0.243243	0.756757
	-0.583021	1	0.216216	0.783784
	-0.465663	1	0.189189	0.810811
	-0.409845	1	0.162162	0.837838
	-0.364482	1	0.135135	0.864865
	-0.251168	1	0.108108	0.891892
	-0.145348	1	0.0810811	0.918919
	-0.0336199	1	0.0540541	0.945946
	0.121539	1	0.027027	0.972973
	0.299996	1	0	1
	0.608703	0.8	0	0.8
	0.901873	0.6	0	0.6
	1.0559	0.4	0	0.4
	1.19597	0.2	0	0.2
	2.28131	0	0	0
Aconitate	-3.61093	1	1	0
	-2.17602	1	0.972973	0.027027
	-1.70786	1	0.945946	0.0540541
	-1.6697	1	0.918919	0.0810811
	-1.6019	1	0.891892	0.108108
	-1.4825	1	0.864865	0.135135
	-1.41752	1	0.837838	0.162162
	-1.40636	1	0.810811	0.189189
	-1.39638	1	0.783784	0.216216
	-1.3671	1	0.756757	0.243243
	-1.33038	1	0.72973	0.27027
	-1.29902	1	0.702703	0.297297
	-1.27411	1	0.675676	0.324324
	-1.24394	1	0.648649	0.351351
	-1.21943	1	0.621622	0.378378
	-1.21429	1	0.594595	0.405405
	-1.20196	1	0.567568	0.432432
	-1.18678	1	0.540541	0.459459
	-1.16257	1	0.513514	0.486486
	-1.13866	1	0.486486	0.513514
	-1.10545	1	0.459459	0.540541
	-1.07249	1	0.432432	0.567568
	-1.06731	1	0.405405	0.594595
	-1.04681	1	0.378378	0.621622
	-1.02325	1	0.351351	0.648649
	-1.00607	1	0.324324	0.675676
	-0.97067	1	0.297297	0.702703
	-0.934869	1	0.27027	0.72973
	-0.914969	1	0.243243	0.756757
	-0.908276	1	0.216216	0.783784
	-0.822879	1	0.189189	0.810811
	-0.719706	1	0.162162	0.837838
	-0.700888	1	0.135135	0.864865
	-0.656812	1	0.108108	0.891892
	-0.413018	1	0.0810811	0.918919
	-0.183361	1	0.0540541	0.945946
	-0.134517	1	0.027027	0.972973
	0.0361777	1	0	1
	0.327142	0.8	0	0.8
	0.586412	0.6	0	0.6
	0.839131	0.4	0	0.4
	1.325	0.2	0	0.2
	2.67812	0	0	0
Maleate	-3.10224	1	1	0
	-1.92388	1	0.972973	0.027027
	-1.71722	1	0.945946	0.0540541
	-1.68823	1	0.918919	0.0810811
	-1.5713	1	0.891892	0.108108
	-1.42544	1	0.864865	0.135135
	-1.36069	1	0.837838	0.162162
	-1.30186	1	0.810811	0.189189
	-1.26837	1	0.783784	0.216216
	-1.25655	1	0.756757	0.243243
	-1.2531	1	0.72973	0.27027
	-1.24205	1	0.702703	0.297297
	-1.21798	1	0.675676	0.324324
	-1.11678	1	0.648649	0.351351
	-1.02869	1	0.621622	0.378378
	-1.02394	1	0.594595	0.405405
	-1.02047	1	0.567568	0.432432
	-0.987546	1	0.540541	0.459459
	-0.952328	1	0.513514	0.486486
	-0.942099	1	0.486486	0.513514
	-0.912819	1	0.459459	0.540541
	-0.875038	1	0.432432	0.567568
	-0.848054	1	0.405405	0.594595
	-0.826869	1	0.378378	0.621622
	-0.805261	1	0.351351	0.648649
	-0.784034	1	0.324324	0.675676
	-0.756239	1	0.297297	0.702703
	-0.727001	1	0.27027	0.72973
	-0.648915	1	0.243243	0.756757
	-0.542513	1	0.216216	0.783784
	-0.464039	1	0.189189	0.810811
	-0.423089	1	0.162162	0.837838
	-0.412889	1	0.135135	0.864865
	-0.36827	1	0.108108	0.891892
	-0.317927	1	0.0810811	0.918919
	-0.224584	1	0.0540541	0.945946
	-0.139747	1	0.027027	0.972973
	0.128193	1	0	1
	0.450964	0.8	0	0.8
	0.541101	0.6	0	0.6
	0.627716	0.4	0	0.4
	0.796098	0.2	0	0.2
	1.90817	0	0	0
3-Hydroxy-3-methylglutarate	-3.75455	1	1	0
	-2.31195	1	0.972973	0.027027
	-1.76949	1	0.945946	0.0540541
	-1.66482	1	0.918919	0.0810811
	-1.65043	1	0.891892	0.108108
	-1.60101	1	0.864865	0.135135
	-1.55992	1	0.837838	0.162162
	-1.52651	1	0.810811	0.189189
	-1.48779	1	0.783784	0.216216
	-1.47165	1	0.756757	0.243243
	-1.45023	1	0.72973	0.27027
	-1.41878	1	0.702703	0.297297
	-1.36745	1	0.675676	0.324324
	-1.31434	1	0.648649	0.351351
	-1.28441	1	0.621622	0.378378
	-1.25868	1	0.594595	0.405405
	-1.23485	1	0.567568	0.432432
	-1.22553	1	0.540541	0.459459
	-1.22171	1	0.513514	0.486486
	-1.19537	1	0.486486	0.513514
	-1.14777	1	0.459459	0.540541
	-1.11194	1	0.432432	0.567568
	-1.08277	1	0.405405	0.594595
	-1.06411	1	0.378378	0.621622
	-1.0201	1	0.351351	0.648649
	-0.962205	1	0.324324	0.675676
	-0.92128	1	0.297297	0.702703
	-0.873686	1	0.27027	0.72973
	-0.833424	1	0.243243	0.756757
	-0.806656	1	0.216216	0.783784
	-0.740537	1	0.189189	0.810811
	-0.658563	1	0.162162	0.837838
	-0.604123	1	0.135135	0.864865
	-0.553584	1	0.108108	0.891892
	-0.463968	1	0.0810811	0.918919
	-0.373485	1	0.0540541	0.945946
	-0.326044	1	0.027027	0.972973
	-0.082376	1	0	1
	0.231104	0.8	0	0.8
	0.451455	0.6	0	0.6
	0.590557	0.4	0	0.4
	0.622247	0.2	0	0.2
	1.64072	0	0	0
Threonate	-2.39105	1	1	0
	-1.27882	1	0.972973	0.027027
	-1.05848	1	0.945946	0.0540541
	-0.949867	1	0.918919	0.0810811
	-0.943997	1	0.891892	0.108108
	-0.89486	1	0.864865	0.135135
	-0.829153	1	0.837838	0.162162
	-0.801856	1	0.810811	0.189189
	-0.783358	1	0.783784	0.216216
	-0.770216	1	0.756757	0.243243
	-0.760428	1	0.72973	0.27027
	-0.73364	1	0.702703	0.297297
	-0.712869	1	0.675676	0.324324
	-0.696364	1	0.648649	0.351351
	-0.676177	1	0.621622	0.378378
	-0.668453	1	0.594595	0.405405
	-0.660311	1	0.567568	0.432432
	-0.644919	1	0.540541	0.459459
	-0.633577	1	0.513514	0.486486
	-0.621861	1	0.486486	0.513514
	-0.609841	1	0.459459	0.540541
	-0.6033	1	0.432432	0.567568
	-0.587925	1	0.405405	0.594595
	-0.566573	1	0.378378	0.621622
	-0.554058	1	0.351351	0.648649
	-0.54852	1	0.324324	0.675676
	-0.526897	1	0.297297	0.702703
	-0.501103	1	0.27027	0.72973
	-0.494974	1	0.243243	0.756757
	-0.486493	1	0.216216	0.783784
	-0.468672	1	0.189189	0.810811
	-0.448836	1	0.162162	0.837838
	-0.43826	1	0.135135	0.864865
	-0.408292	1	0.108108	0.891892
	-0.362569	1	0.0810811	0.918919
	-0.324066	1	0.0540541	0.945946
	-0.170313	1	0.027027	0.972973
	-0.0107787	1	0	1
	0.0356287	0.8	0	0.8
	0.264793	0.6	0	0.6
	0.613087	0.4	0	0.4
	1.25995	0.2	0	0.2
	2.76919	0	0	0
4-Hydroxy-2-oxoglutarate	-3.80537	1	1	0
	-2.38539	1	0.972973	0.027027
	-1.94986	1	0.945946	0.0540541
	-1.86271	1	0.918919	0.0810811
	-1.78978	1	0.891892	0.108108
	-1.74394	1	0.864865	0.135135
	-1.68794	1	0.837838	0.162162
	-1.67058	1	0.810811	0.189189
	-1.65997	1	0.783784	0.216216
	-1.61971	1	0.756757	0.243243
	-1.53684	1	0.72973	0.27027
	-1.4207	1	0.702703	0.297297
	-1.31964	1	0.675676	0.324324
	-1.22495	1	0.648649	0.351351
	-1.1418	1	0.621622	0.378378
	-1.12035	1	0.594595	0.405405
	-1.10824	1	0.567568	0.432432
	-1.0682	1	0.540541	0.459459
	-1.01303	1	0.513514	0.486486
	-0.983621	1	0.486486	0.513514
	-0.965917	1	0.459459	0.540541
	-0.94383	1	0.432432	0.567568
	-0.931706	1	0.405405	0.594595
	-0.903747	1	0.378378	0.621622
	-0.872099	1	0.351351	0.648649
	-0.831805	1	0.324324	0.675676
	-0.797125	1	0.297297	0.702703
	-0.79362	1	0.27027	0.72973
	-0.782279	1	0.243243	0.756757
	-0.708692	1	0.216216	0.783784
	-0.561508	1	0.189189	0.810811
	-0.440623	1	0.162162	0.837838
	-0.366476	1	0.135135	0.864865
	-0.223479	1	0.108108	0.891892
	-0.056862	1	0.0810811	0.918919
	0.00692012	1	0.0540541	0.945946
	0.0546397	1	0.027027	0.972973
	0.100963	1	0	1
	0.162157	0.8	0	0.8
	0.362557	0.6	0	0.6
	0.516669	0.4	0	0.4
	0.865749	0.2	0	0.2
	2.20107	0	0	0
Vanillactate	-3.79785	1	1	0
	-2.55413	1	0.972973	0.027027
	-2.24112	1	0.945946	0.0540541
	-2.12356	1	0.918919	0.0810811
	-2.07201	1	0.891892	0.108108
	-1.99355	1	0.864865	0.135135
	-1.91208	1	0.837838	0.162162
	-1.88976	1	0.810811	0.189189
	-1.7626	1	0.783784	0.216216
	-1.63943	1	0.756757	0.243243
	-1.57874	1	0.72973	0.27027
	-1.4753	1	0.702703	0.297297
	-1.4196	1	0.675676	0.324324
	-1.41215	1	0.648649	0.351351
	-1.38257	1	0.621622	0.378378
	-1.32607	1	0.594595	0.405405
	-1.28616	1	0.567568	0.432432
	-1.26755	1	0.540541	0.459459
	-1.24625	1	0.513514	0.486486
	-1.22696	1	0.486486	0.513514
	-1.20629	1	0.459459	0.540541
	-1.19206	1	0.432432	0.567568
	-1.16345	1	0.405405	0.594595
	-1.13456	1	0.378378	0.621622
	-1.10984	1	0.351351	0.648649
	-1.06451	1	0.324324	0.675676
	-1.03192	1	0.297297	0.702703
	-1.01309	1	0.27027	0.72973
	-0.979648	1	0.243243	0.756757
	-0.947468	1	0.216216	0.783784
	-0.899748	1	0.189189	0.810811
	-0.82902	1	0.162162	0.837838
	-0.787013	1	0.135135	0.864865
	-0.748992	1	0.108108	0.891892
	-0.713427	1	0.0810811	0.918919
	-0.640991	1	0.0540541	0.945946
	-0.50869	1	0.027027	0.972973
	-0.209959	1	0	1
	0.131027	0.8	0	0.8
	0.271565	0.6	0	0.6
	0.311352	0.4	0	0.4
	0.391023	0.2	0	0.2
	1.46239	0	0	0
Ethylmalonate	-5.32665	1	1	0
	-4.24623	1	0.972973	0.027027
	-3.97651	1	0.945946	0.0540541
	-3.73235	1	0.918919	0.0810811
	-3.63299	1	0.891892	0.108108
	-3.50015	1	0.864865	0.135135
	-3.41079	1	0.837838	0.162162
	-3.40272	1	0.810811	0.189189
	-3.37063	1	0.783784	0.216216
	-3.34456	1	0.756757	0.243243
	-3.34274	1	0.72973	0.27027
	-3.2973	1	0.702703	0.297297
	-3.22212	1	0.675676	0.324324
	-3.18569	1	0.648649	0.351351
	-3.15165	1	0.621622	0.378378
	-3.11781	1	0.594595	0.405405
	-3.0745	1	0.567568	0.432432
	-3.00902	1	0.540541	0.459459
	-2.96589	1	0.513514	0.486486
	-2.91642	1	0.486486	0.513514
	-2.82887	1	0.459459	0.540541
	-2.7595	1	0.432432	0.567568
	-2.74298	1	0.405405	0.594595
	-2.73186	1	0.378378	0.621622
	-2.71387	1	0.351351	0.648649
	-2.6974	1	0.324324	0.675676
	-2.63511	1	0.297297	0.702703
	-2.57098	1	0.27027	0.72973
	-2.54428	1	0.243243	0.756757
	-2.52238	1	0.216216	0.783784
	-2.51363	1	0.189189	0.810811
	-2.49504	1	0.162162	0.837838
	-2.46939	1	0.135135	0.864865
	-2.38655	1	0.108108	0.891892
	-2.23097	1	0.0810811	0.918919
	-2.04654	1	0.0540541	0.945946
	-1.68576	1	0.027027	0.972973
	-1.27421	1	0	1
	-0.946624	0.8	0	0.8
	-0.399633	0.6	0	0.6
	-0.0191447	0.4	0	0.4
	0.709397	0.2	0	0.2
	2.42963	0	0	0
Acetylornithine	-4.06849	1	1	0
	-3.03649	1	0.972973	0.027027
	-2.63258	1	0.945946	0.0540541
	-2.18449	1	0.918919	0.0810811
	-2.09811	1	0.891892	0.108108
	-2.08526	1	0.864865	0.135135
	-2.07913	1	0.837838	0.162162
	-2.01912	1	0.810811	0.189189
	-1.95927	1	0.783784	0.216216
	-1.92216	1	0.756757	0.243243
	-1.87676	1	0.72973	0.27027
	-1.85048	1	0.702703	0.297297
	-1.83099	1	0.675676	0.324324
	-1.73166	1	0.648649	0.351351
	-1.61612	1	0.621622	0.378378
	-1.59295	1	0.594595	0.405405
	-1.55676	1	0.567568	0.432432
	-1.46311	1	0.540541	0.459459
	-1.39859	1	0.513514	0.486486
	-1.39051	1	0.486486	0.513514
	-1.38224	1	0.459459	0.540541
	-1.37352	1	0.432432	0.567568
	-1.36031	1	0.405405	0.594595
	-1.33992	1	0.378378	0.621622
	-1.20128	1	0.351351	0.648649
	-1.0586	1	0.324324	0.675676
	-1.03944	1	0.297297	0.702703
	-1.03328	1	0.27027	0.72973
	-0.995232	1	0.243243	0.756757
	-0.947301	1	0.216216	0.783784
	-0.871687	1	0.189189	0.810811
	-0.797853	1	0.162162	0.837838
	-0.784943	1	0.135135	0.864865
	-0.778723	1	0.108108	0.891892
	-0.744904	1	0.0810811	0.918919
	-0.651574	1	0.0540541	0.945946
	-0.53147	1	0.027027	0.972973
	-0.318004	1	0	1
	-0.117513	0.8	0	0.8
	0.0517166	0.6	0	0.6
	0.395025	0.4	0	0.4
	0.663147	0.2	0	0.2
	1.71283	0	0	0
3-Hydroxyisobutyrate	-4.13684	1	1	0
	-2.89941	1	0.972973	0.027027
	-2.54596	1	0.945946	0.0540541
	-2.33326	1	0.918919	0.0810811
	-2.2166	1	0.891892	0.108108
	-2.18944	1	0.864865	0.135135
	-2.11735	1	0.837838	0.162162
	-2.04766	1	0.810811	0.189189
	-2.00651	1	0.783784	0.216216
	-1.96456	1	0.756757	0.243243
	-1.95749	1	0.72973	0.27027
	-1.95162	1	0.702703	0.297297
	-1.86554	1	0.675676	0.324324
	-1.76734	1	0.648649	0.351351
	-1.74839	1	0.621622	0.378378
	-1.73279	1	0.594595	0.405405
	-1.71171	1	0.567568	0.432432
	-1.69753	1	0.540541	0.459459
	-1.6679	1	0.513514	0.486486
	-1.61074	1	0.486486	0.513514
	-1.56495	1	0.459459	0.540541
	-1.54455	1	0.432432	0.567568
	-1.53527	1	0.405405	0.594595
	-1.53169	1	0.378378	0.621622
	-1.52513	1	0.351351	0.648649
	-1.50211	1	0.324324	0.675676
	-1.46593	1	0.297297	0.702703
	-1.42578	1	0.27027	0.72973
	-1.37265	1	0.243243	0.756757
	-1.32561	1	0.216216	0.783784
	-1.30479	1	0.189189	0.810811
	-1.28006	1	0.162162	0.837838
	-1.24116	1	0.135135	0.864865
	-1.21831	1	0.108108	0.891892
	-1.17828	1	0.0810811	0.918919
	-1.13741	1	0.0540541	0.945946
	-1.01958	1	0.027027	0.972973
	-0.588262	0.8	0.027027	0.772973
	-0.244594	0.8	0	0.8
	-0.191778	0.6	0	0.6
	0.328314	0.4	0	0.4
	1.00716	0.2	0	0.2
	2.19421	0	0	0
2-Hydroxyglutarate	-3.25851	1	1	0
	-2.00163	1	0.972973	0.027027
	-1.69198	1	0.945946	0.0540541
	-1.5683	1	0.918919	0.0810811
	-1.47854	1	0.891892	0.108108
	-1.4578	1	0.864865	0.135135
	-1.43191	1	0.837838	0.162162
	-1.38075	1	0.810811	0.189189
	-1.34575	1	0.783784	0.216216
	-1.32275	1	0.756757	0.243243
	-1.30614	1	0.72973	0.27027
	-1.28227	1	0.702703	0.297297
	-1.23328	1	0.675676	0.324324
	-1.19906	1	0.648649	0.351351
	-1.16526	1	0.621622	0.378378
	-1.10666	1	0.594595	0.405405
	-1.07339	1	0.567568	0.432432
	-1.03174	1	0.540541	0.459459
	-0.985716	1	0.513514	0.486486
	-0.973892	1	0.486486	0.513514
	-0.961985	1	0.459459	0.540541
	-0.946182	1	0.432432	0.567568
	-0.921245	1	0.405405	0.594595
	-0.88431	1	0.378378	0.621622
	-0.852387	1	0.351351	0.648649
	-0.830699	1	0.324324	0.675676
	-0.8169	1	0.297297	0.702703
	-0.797311	1	0.27027	0.72973
	-0.778679	1	0.243243	0.756757
	-0.766559	1	0.216216	0.783784
	-0.743519	1	0.189189	0.810811
	-0.671102	1	0.162162	0.837838
	-0.555897	1	0.135135	0.864865
	-0.501493	1	0.108108	0.891892
	-0.452778	1	0.0810811	0.918919
	-0.328022	1	0.0540541	0.945946
	-0.241266	1	0.027027	0.972973
	-0.190261	0.8	0.027027	0.772973
	0.141863	0.8	0	0.8
	0.443779	0.6	0	0.6
	0.59225	0.4	0	0.4
	1.04439	0.2	0	0.2
	2.3583	0	0	0
Acetylaspartate	-2.9021	1	1	0
	-1.87749	1	0.972973	0.027027
	-1.69919	1	0.945946	0.0540541
	-1.54225	1	0.918919	0.0810811
	-1.45289	1	0.891892	0.108108
	-1.30948	1	0.864865	0.135135
	-1.24528	1	0.837838	0.162162
	-1.21088	1	0.810811	0.189189
	-1.15608	1	0.783784	0.216216
	-1.12351	1	0.756757	0.243243
	-1.1131	1	0.72973	0.27027
	-1.08659	1	0.702703	0.297297
	-1.06134	1	0.675676	0.324324
	-1.0393	1	0.648649	0.351351
	-1.00842	1	0.621622	0.378378
	-0.981161	1	0.594595	0.405405
	-0.94702	1	0.567568	0.432432
	-0.83716	1	0.540541	0.459459
	-0.732321	1	0.513514	0.486486
	-0.671517	1	0.486486	0.513514
	-0.617971	1	0.459459	0.540541
	-0.602001	1	0.432432	0.567568
	-0.563924	1	0.405405	0.594595
	-0.527588	1	0.378378	0.621622
	-0.513938	1	0.351351	0.648649
	-0.491948	1	0.324324	0.675676
	-0.417942	1	0.297297	0.702703
	-0.34478	1	0.27027	0.72973
	-0.315254	1	0.243243	0.756757
	-0.287799	1	0.216216	0.783784
	-0.27451	1	0.189189	0.810811
	-0.265056	1	0.162162	0.837838
	-0.240583	1	0.135135	0.864865
	-0.203426	1	0.108108	0.891892
	-0.181822	1	0.0810811	0.918919
	-0.14713	1	0.0540541	0.945946
	-0.100457	1	0.027027	0.972973
	0.00317479	0.8	0.027027	0.772973
	0.234238	0.8	0	0.8
	0.407865	0.6	0	0.6
	0.669079	0.4	0	0.4
	1.34102	0.2	0	0.2
	2.78551	0	0	0
Homovanilate	-2.81802	1	1	0
	-1.43045	1	0.972973	0.027027
	-1.01007	1	0.945946	0.0540541
	-0.974178	1	0.918919	0.0810811
	-0.962892	1	0.891892	0.108108
	-0.861591	1	0.864865	0.135135
	-0.763202	1	0.837838	0.162162
	-0.744418	1	0.810811	0.189189
	-0.715766	1	0.783784	0.216216
	-0.697367	1	0.756757	0.243243
	-0.69197	1	0.72973	0.27027
	-0.671995	1	0.702703	0.297297
	-0.645955	1	0.675676	0.324324
	-0.626876	1	0.648649	0.351351
	-0.609249	1	0.621622	0.378378
	-0.590838	1	0.594595	0.405405
	-0.538011	1	0.567568	0.432432
	-0.488258	1	0.540541	0.459459
	-0.461181	1	0.513514	0.486486
	-0.415585	1	0.486486	0.513514
	-0.386904	1	0.459459	0.540541
	-0.380508	1	0.432432	0.567568
	-0.343559	1	0.405405	0.594595
	-0.310373	1	0.378378	0.621622
	-0.304413	1	0.351351	0.648649
	-0.29412	1	0.324324	0.675676
	-0.281364	1	0.297297	0.702703
	-0.267636	1	0.27027	0.72973
	-0.260903	1	0.243243	0.756757
	-0.243169	1	0.216216	0.783784
	-0.224863	1	0.189189	0.810811
	-0.222666	1	0.162162	0.837838
	-0.192625	1	0.135135	0.864865
	-0.0981282	1	0.108108	0.891892
	-0.0250778	1	0.0810811	0.918919
	-0.00113522	1	0.0540541	0.945946
	0.0584994	1	0.027027	0.972973
	0.162059	0.8	0.027027	0.772973
	0.224628	0.8	0	0.8
	0.237208	0.6	0	0.6
	0.38026	0.4	0	0.4
	0.598088	0.2	0	0.2
	1.68338	0	0	0
Vanilmandelate	-2.96196	1	1	0
	-1.54784	1	0.972973	0.027027
	-1.12927	1	0.945946	0.0540541
	-1.11559	1	0.918919	0.0810811
	-1.07087	1	0.891892	0.108108
	-0.987849	1	0.864865	0.135135
	-0.929483	1	0.837838	0.162162
	-0.907554	1	0.810811	0.189189
	-0.885316	1	0.783784	0.216216
	-0.862407	1	0.756757	0.243243
	-0.839186	1	0.72973	0.27027
	-0.825036	1	0.702703	0.297297
	-0.820527	1	0.675676	0.324324
	-0.810931	1	0.648649	0.351351
	-0.777401	1	0.621622	0.378378
	-0.737502	1	0.594595	0.405405
	-0.676695	1	0.567568	0.432432
	-0.615716	1	0.540541	0.459459
	-0.58145	1	0.513514	0.486486
	-0.546302	1	0.486486	0.513514
	-0.51539	1	0.459459	0.540541
	-0.476072	1	0.432432	0.567568
	-0.427198	1	0.405405	0.594595
	-0.384913	1	0.378378	0.621622
	-0.366554	1	0.351351	0.648649
	-0.357019	1	0.324324	0.675676
	-0.338603	1	0.297297	0.702703
	-0.325254	1	0.27027	0.72973
	-0.317535	1	0.243243	0.756757
	-0.296121	1	0.216216	0.783784
	-0.279114	1	0.189189	0.810811
	-0.210431	1	0.162162	0.837838
	-0.138247	1	0.135135	0.864865
	-0.118401	1	0.108108	0.891892
	-0.0768899	1	0.0810811	0.918919
	-0.000317744	1	0.0540541	0.945946
	0.0652691	1	0.027027	0.972973
	0.0827696	0.8	0.027027	0.772973
	0.146895	0.8	0	0.8
	0.350989	0.6	0	0.6
	0.549933	0.4	0	0.4
	0.72564	0.2	0	0.2
	1.84552	0	0	0
Methylsuccinate	-2.8567	1	1	0
	-1.71302	1	0.972973	0.027027
	-1.53419	1	0.945946	0.0540541
	-1.49295	1	0.918919	0.0810811
	-1.48419	1	0.891892	0.108108
	-1.46313	1	0.864865	0.135135
	-1.42004	1	0.837838	0.162162
	-1.38786	1	0.810811	0.189189
	-1.36862	1	0.783784	0.216216
	-1.33441	1	0.756757	0.243243
	-1.29453	1	0.72973	0.27027
	-1.26697	1	0.702703	0.297297
	-1.24958	1	0.675676	0.324324
	-1.23861	1	0.648649	0.351351
	-1.23296	1	0.621622	0.378378
	-1.1799	1	0.594595	0.405405
	-1.10452	1	0.567568	0.432432
	-1.05749	1	0.540541	0.459459
	-1.02177	1	0.513514	0.486486
	-0.995001	1	0.486486	0.513514
	-0.979949	1	0.459459	0.540541
	-0.964766	1	0.432432	0.567568
	-0.928514	1	0.405405	0.594595
	-0.892547	1	0.378378	0.621622
	-0.877333	1	0.351351	0.648649
	-0.865505	1	0.324324	0.675676
	-0.819426	1	0.297297	0.702703
	-0.747814	1	0.27027	0.72973
	-0.703026	1	0.243243	0.756757
	-0.68301	1	0.216216	0.783784
	-0.640699	1	0.189189	0.810811
	-0.594755	1	0.162162	0.837838
	-0.567679	1	0.135135	0.864865
	-0.525224	1	0.108108	0.891892
	-0.422544	1	0.0810811	0.918919
	-0.298906	1	0.0540541	0.945946
	-0.202962	1	0.027027	0.972973
	-0.0428505	0.8	0.027027	0.772973
	0.120107	0.8	0	0.8
	0.206586	0.6	0	0.6
	0.368589	0.4	0	0.4
	0.942534	0.2	0	0.2
	2.39316	0	0	0
Citramalate	-3.64671	1	1	0
	-2.49792	1	0.972973	0.027027
	-2.21732	1	0.945946	0.0540541
	-2.07816	1	0.918919	0.0810811
	-2.04926	1	0.891892	0.108108
	-2.0251	1	0.864865	0.135135
	-2.01955	1	0.837838	0.162162
	-1.95646	1	0.810811	0.189189
	-1.88158	1	0.783784	0.216216
	-1.85409	1	0.756757	0.243243
	-1.81648	1	0.72973	0.27027
	-1.76728	1	0.702703	0.297297
	-1.71549	1	0.675676	0.324324
	-1.6816	1	0.648649	0.351351
	-1.63508	1	0.621622	0.378378
	-1.56263	1	0.594595	0.405405
	-1.5184	1	0.567568	0.432432
	-1.46127	1	0.540541	0.459459
	-1.41557	1	0.513514	0.486486
	-1.40223	1	0.486486	0.513514
	-1.32592	1	0.459459	0.540541
	-1.25572	1	0.432432	0.567568
	-1.24623	1	0.405405	0.594595
	-1.20004	1	0.378378	0.621622
	-1.14339	1	0.351351	0.648649
	-1.0893	1	0.324324	0.675676
	-1.0481	1	0.297297	0.702703
	-1.02153	1	0.27027	0.72973
	-0.984023	1	0.243243	0.756757
	-0.958133	1	0.216216	0.783784
	-0.935238	1	0.189189	0.810811
	-0.890838	1	0.162162	0.837838
	-0.851964	1	0.135135	0.864865
	-0.742464	1	0.108108	0.891892
	-0.592569	1	0.0810811	0.918919
	-0.445517	1	0.0540541	0.945946
	-0.326611	0.8	0.0540541	0.745946
	-0.30914	0.8	0.027027	0.772973
	-0.14949	0.8	0	0.8
	0.193517	0.6	0	0.6
	0.638314	0.4	0	0.4
	0.930475	0.2	0	0.2
	1.96376	0	0	0
Butenylcarnitine	-3.69439	1	1	0
	-2.30801	1	0.972973	0.027027
	-1.85136	1	0.945946	0.0540541
	-1.74607	1	0.918919	0.0810811
	-1.69565	1	0.891892	0.108108
	-1.65171	1	0.864865	0.135135
	-1.56783	1	0.837838	0.162162
	-1.47753	1	0.810811	0.189189
	-1.44139	1	0.783784	0.216216
	-1.41876	1	0.756757	0.243243
	-1.37369	1	0.72973	0.27027
	-1.33481	1	0.702703	0.297297
	-1.29916	1	0.675676	0.324324
	-1.17424	1	0.648649	0.351351
	-1.05699	1	0.621622	0.378378
	-1.00204	1	0.594595	0.405405
	-0.952836	1	0.567568	0.432432
	-0.943883	1	0.540541	0.459459
	-0.941802	1	0.513514	0.486486
	-0.921775	1	0.486486	0.513514
	-0.889765	1	0.459459	0.540541
	-0.87696	1	0.432432	0.567568
	-0.823664	1	0.405405	0.594595
	-0.753677	1	0.378378	0.621622
	-0.682097	1	0.351351	0.648649
	-0.620685	1	0.324324	0.675676
	-0.588159	1	0.297297	0.702703
	-0.545657	1	0.27027	0.72973
	-0.48074	1	0.243243	0.756757
	-0.429004	1	0.216216	0.783784
	-0.4102	1	0.189189	0.810811
	-0.316323	1	0.162162	0.837838
	-0.234481	1	0.135135	0.864865
	-0.1116	1	0.108108	0.891892
	0.119041	1	0.0810811	0.918919
	0.242421	1	0.0540541	0.945946
	0.307221	1	0.027027	0.972973
	0.436787	0.8	0.027027	0.772973
	0.58567	0.6	0.027027	0.572973
	1.01058	0.6	0	0.6
	1.44441	0.4	0	0.4
	1.55238	0.2	0	0.2
	2.58019	0	0	0
5-Oxoproline	-1.83958	1	1	0
	-0.826521	1	0.972973	0.027027
	-0.779416	1	0.945946	0.0540541
	-0.731842	1	0.918919	0.0810811
	-0.680475	1	0.891892	0.108108
	-0.64165	1	0.864865	0.135135
	-0.629975	1	0.837838	0.162162
	-0.552808	1	0.810811	0.189189
	-0.476849	1	0.783784	0.216216
	-0.465296	1	0.756757	0.243243
	-0.459538	1	0.72973	0.27027
	-0.440745	1	0.702703	0.297297
	-0.413049	1	0.675676	0.324324
	-0.38987	1	0.648649	0.351351
	-0.378491	1	0.621622	0.378378
	-0.368242	1	0.594595	0.405405
	-0.357537	1	0.567568	0.432432
	-0.320448	1	0.540541	0.459459
	-0.282216	1	0.513514	0.486486
	-0.277877	1	0.486486	0.513514
	-0.259836	1	0.459459	0.540541
	-0.239389	1	0.432432	0.567568
	-0.230035	1	0.405405	0.594595
	-0.208	1	0.378378	0.621622
	-0.190321	1	0.351351	0.648649
	-0.187519	1	0.324324	0.675676
	-0.178376	1	0.297297	0.702703
	-0.12799	1	0.27027	0.72973
	-0.0375973	1	0.243243	0.756757
	0.0176792	1	0.216216	0.783784
	0.0313294	1	0.189189	0.810811
	0.0472922	1	0.162162	0.837838
	0.0821484	1	0.135135	0.864865
	0.107592	1	0.108108	0.891892
	0.12162	1	0.0810811	0.918919
	0.144865	1	0.0540541	0.945946
	0.185261	1	0.027027	0.972973
	0.230919	0.8	0.027027	0.772973
	0.259589	0.6	0.027027	0.572973
	0.309819	0.6	0	0.6
	0.538018	0.4	0	0.4
	1.24732	0.2	0	0.2
	2.76565	0	0	0
Isocitrate	-2.84088	1	1	0
	-1.48248	1	0.972973	0.027027
	-1.11203	1	0.945946	0.0540541
	-1.08694	1	0.918919	0.0810811
	-1.0736	1	0.891892	0.108108
	-1.05752	1	0.864865	0.135135
	-1.03434	1	0.837838	0.162162
	-0.981655	1	0.810811	0.189189
	-0.929141	1	0.783784	0.216216
	-0.8925	1	0.756757	0.243243
	-0.853267	1	0.72973	0.27027
	-0.831748	1	0.702703	0.297297
	-0.796668	1	0.675676	0.324324
	-0.762139	1	0.648649	0.351351
	-0.749501	1	0.621622	0.378378
	-0.736365	1	0.594595	0.405405
	-0.711018	1	0.567568	0.432432
	-0.67956	1	0.540541	0.459459
	-0.630425	1	0.513514	0.486486
	-0.590918	1	0.486486	0.513514
	-0.580704	1	0.459459	0.540541
	-0.575865	1	0.432432	0.567568
	-0.558303	1	0.405405	0.594595
	-0.52347	1	0.378378	0.621622
	-0.482943	1	0.351351	0.648649
	-0.436829	1	0.324324	0.675676
	-0.399049	1	0.297297	0.702703
	-0.385305	1	0.27027	0.72973
	-0.383537	1	0.243243	0.756757
	-0.338163	1	0.216216	0.783784
	-0.288	1	0.189189	0.810811
	-0.274946	1	0.162162	0.837838
	-0.26564	1	0.135135	0.864865
	-0.228383	1	0.108108	0.891892
	-0.179328	1	0.0810811	0.918919
	-0.118726	1	0.0540541	0.945946
	-0.00956546	0.8	0.0540541	0.745946
	0.0638575	0.8	0.027027	0.772973
	0.23671	0.8	0	0.8
	0.574068	0.6	0	0.6
	0.788455	0.4	0	0.4
	0.860406	0.2	0	0.2
	1.89431	0	0	0
3-Hydroxyglutarate	-2.89122	1	1	0
	-1.85802	1	0.972973	0.027027
	-1.6565	1	0.945946	0.0540541
	-1.4662	1	0.918919	0.0810811
	-1.42726	1	0.891892	0.108108
	-1.40382	1	0.864865	0.135135
	-1.30932	1	0.837838	0.162162
	-1.21382	1	0.810811	0.189189
	-1.16609	1	0.783784	0.216216
	-1.12244	1	0.756757	0.243243
	-1.11772	1	0.72973	0.27027
	-1.11212	1	0.702703	0.297297
	-1.10763	1	0.675676	0.324324
	-1.07594	1	0.648649	0.351351
	-1.03369	1	0.621622	0.378378
	-0.989527	1	0.594595	0.405405
	-0.944096	1	0.567568	0.432432
	-0.890063	1	0.540541	0.459459
	-0.781121	1	0.513514	0.486486
	-0.711347	1	0.486486	0.513514
	-0.70142	1	0.459459	0.540541
	-0.675212	1	0.432432	0.567568
	-0.653726	1	0.405405	0.594595
	-0.649249	1	0.378378	0.621622
	-0.642726	1	0.351351	0.648649
	-0.635127	1	0.324324	0.675676
	-0.609732	1	0.297297	0.702703
	-0.56494	1	0.27027	0.72973
	-0.538187	1	0.243243	0.756757
	-0.532041	1	0.216216	0.783784
	-0.528747	1	0.189189	0.810811
	-0.485352	1	0.162162	0.837838
	-0.431632	1	0.135135	0.864865
	-0.403975	1	0.108108	0.891892
	-0.384541	1	0.0810811	0.918919
	-0.371719	1	0.0540541	0.945946
	-0.358695	0.8	0.0540541	0.745946
	-0.346058	0.8	0.027027	0.772973
	-0.0872532	0.8	0	0.8
	0.234015	0.6	0	0.6
	0.373976	0.4	0	0.4
	0.507258	0.2	0	0.2
	1.57207	0	0	0
4-Hydroxyphenyllactate	-5.08966	1	1	0
	-3.96658	1	0.972973	0.027027
	-3.60082	1	0.945946	0.0540541
	-3.32982	1	0.918919	0.0810811
	-3.24531	1	0.891892	0.108108
	-3.16266	1	0.864865	0.135135
	-3.11574	1	0.837838	0.162162
	-3.07798	1	0.810811	0.189189
	-3.04465	1	0.783784	0.216216
	-3.02021	1	0.756757	0.243243
	-3.00176	1	0.72973	0.27027
	-2.98956	1	0.702703	0.297297
	-2.96808	1	0.675676	0.324324
	-2.94224	1	0.648649	0.351351
	-2.93436	1	0.621622	0.378378
	-2.92989	1	0.594595	0.405405
	-2.91473	1	0.567568	0.432432
	-2.87023	1	0.540541	0.459459
	-2.78814	1	0.513514	0.486486
	-2.73732	1	0.486486	0.513514
	-2.73405	1	0.459459	0.540541
	-2.70527	1	0.432432	0.567568
	-2.66768	1	0.405405	0.594595
	-2.6452	1	0.378378	0.621622
	-2.61139	1	0.351351	0.648649
	-2.57772	1	0.324324	0.675676
	-2.55165	1	0.297297	0.702703
	-2.49908	1	0.27027	0.72973
	-2.44994	1	0.243243	0.756757
	-2.40859	1	0.216216	0.783784
	-2.35836	1	0.189189	0.810811
	-2.28004	1	0.162162	0.837838
	-2.19944	1	0.135135	0.864865
	-2.12561	1	0.108108	0.891892
	-2.0415	1	0.0810811	0.918919
	-1.89469	1	0.0540541	0.945946
	-1.69409	1	0.027027	0.972973
	-1.42982	0.8	0.027027	0.772973
	-1.11461	0.6	0.027027	0.572973
	-0.463127	0.4	0.027027	0.372973
	0.0811386	0.4	0	0.4
	0.38778	0.2	0	0.2
	1.66425	0	0	0
Sialic acid	-2.28084	1	1	0
	-1.19989	1	0.972973	0.027027
	-1.06594	1	0.945946	0.0540541
	-0.979976	1	0.918919	0.0810811
	-0.939735	1	0.891892	0.108108
	-0.904814	1	0.864865	0.135135
	-0.87546	1	0.837838	0.162162
	-0.841929	1	0.810811	0.189189
	-0.789473	1	0.783784	0.216216
	-0.754123	1	0.756757	0.243243
	-0.717117	1	0.72973	0.27027
	-0.684133	1	0.702703	0.297297
	-0.67059	1	0.675676	0.324324
	-0.667387	1	0.648649	0.351351
	-0.648563	1	0.621622	0.378378
	-0.617836	1	0.594595	0.405405
	-0.605067	1	0.567568	0.432432
	-0.589671	1	0.540541	0.459459
	-0.570568	1	0.513514	0.486486
	-0.545796	1	0.486486	0.513514
	-0.521196	1	0.459459	0.540541
	-0.495568	1	0.432432	0.567568
	-0.471999	1	0.405405	0.594595
	-0.467455	1	0.378378	0.621622
	-0.460855	1	0.351351	0.648649
	-0.452968	1	0.324324	0.675676
	-0.441204	1	0.297297	0.702703
	-0.433054	1	0.27027	0.72973
	-0.420813	1	0.243243	0.756757
	-0.404627	1	0.216216	0.783784
	-0.364492	1	0.189189	0.810811
	-0.290617	1	0.162162	0.837838
	-0.213311	1	0.135135	0.864865
	-0.152562	1	0.108108	0.891892
	-0.121082	1	0.0810811	0.918919
	-0.110819	0.8	0.0810811	0.718919
	-0.0737274	0.8	0.0540541	0.745946
	-0.00428894	0.8	0.027027	0.772973
	0.0676646	0.8	0	0.8
	0.15562	0.6	0	0.6
	0.549467	0.4	0	0.4
	1.11106	0.2	0	0.2
	2.3273	0	0	0
Succinyladenosine	-2.26047	1	1	0
	-1.18537	1	0.972973	0.027027
	-1.0481	1	0.945946	0.0540541
	-0.970641	1	0.918919	0.0810811
	-0.952414	1	0.891892	0.108108
	-0.94011	1	0.864865	0.135135
	-0.892853	1	0.837838	0.162162
	-0.854417	1	0.810811	0.189189
	-0.853069	1	0.783784	0.216216
	-0.834357	1	0.756757	0.243243
	-0.812079	1	0.72973	0.27027
	-0.801341	1	0.702703	0.297297
	-0.791025	1	0.675676	0.324324
	-0.776671	1	0.648649	0.351351
	-0.744653	1	0.621622	0.378378
	-0.722654	1	0.594595	0.405405
	-0.704494	1	0.567568	0.432432
	-0.681319	1	0.540541	0.459459
	-0.672167	1	0.513514	0.486486
	-0.657962	1	0.486486	0.513514
	-0.614789	1	0.459459	0.540541
	-0.580404	1	0.432432	0.567568
	-0.575037	1	0.405405	0.594595
	-0.563788	1	0.378378	0.621622
	-0.535887	1	0.351351	0.648649
	-0.504573	1	0.324324	0.675676
	-0.491146	1	0.297297	0.702703
	-0.476289	1	0.27027	0.72973
	-0.461863	1	0.243243	0.756757
	-0.4169	1	0.216216	0.783784
	-0.346683	1	0.189189	0.810811
	-0.292293	1	0.162162	0.837838
	-0.256903	1	0.135135	0.864865
	-0.227295	1	0.108108	0.891892
	-0.201523	1	0.0810811	0.918919
	-0.19238	1	0.0540541	0.945946
	-0.126395	0.8	0.0540541	0.745946
	-0.0145328	0.8	0.027027	0.772973
	0.137418	0.6	0.027027	0.572973
	0.359132	0.6	0	0.6
	0.511109	0.4	0	0.4
	1.0554	0.2	0	0.2
	2.56804	0	0	0
Adenosine	-2.93383	1	1	0
	-1.80145	1	0.972973	0.027027
	-1.60294	1	0.945946	0.0540541
	-1.36445	1	0.918919	0.0810811
	-1.14195	1	0.891892	0.108108
	-0.98674	1	0.864865	0.135135
	-0.863431	1	0.837838	0.162162
	-0.821445	1	0.810811	0.189189
	-0.785529	1	0.783784	0.216216
	-0.751092	1	0.756757	0.243243
	-0.703002	1	0.72973	0.27027
	-0.635084	1	0.702703	0.297297
	-0.589584	1	0.675676	0.324324
	-0.583335	1	0.648649	0.351351
	-0.57419	1	0.621622	0.378378
	-0.565365	1	0.594595	0.405405
	-0.557839	1	0.567568	0.432432
	-0.549184	1	0.540541	0.459459
	-0.544899	1	0.513514	0.486486
	-0.525877	1	0.486486	0.513514
	-0.461429	1	0.459459	0.540541
	-0.414297	1	0.432432	0.567568
	-0.409987	1	0.405405	0.594595
	-0.403792	1	0.378378	0.621622
	-0.383182	1	0.351351	0.648649
	-0.348317	1	0.324324	0.675676
	-0.330872	1	0.297297	0.702703
	-0.317914	1	0.27027	0.72973
	-0.300263	1	0.243243	0.756757
	-0.291528	1	0.216216	0.783784
	-0.287158	1	0.189189	0.810811
	-0.2699	1	0.162162	0.837838
	-0.236077	1	0.135135	0.864865
	-0.20231	1	0.108108	0.891892
	-0.0573828	1	0.0810811	0.918919
	0.081659	0.8	0.0810811	0.718919
	0.122639	0.8	0.0540541	0.745946
	0.187029	0.8	0.027027	0.772973
	0.277788	0.6	0.027027	0.572973
	0.423085	0.6	0	0.6
	1.03543	0.4	0	0.4
	1.73603	0.2	0	0.2
	2.913	0	0	0
Glycyl-phenylalanine	-2.55952	1	1	0
	-1.45689	1	0.972973	0.027027
	-1.29322	1	0.945946	0.0540541
	-0.993516	1	0.918919	0.0810811
	-0.723021	1	0.891892	0.108108
	-0.673362	1	0.864865	0.135135
	-0.648199	1	0.837838	0.162162
	-0.631803	1	0.810811	0.189189
	-0.613128	1	0.783784	0.216216
	-0.547786	1	0.756757	0.243243
	-0.488881	1	0.72973	0.27027
	-0.454287	1	0.702703	0.297297
	-0.419132	1	0.675676	0.324324
	-0.395902	1	0.648649	0.351351
	-0.374442	1	0.621622	0.378378
	-0.365804	1	0.594595	0.405405
	-0.357263	1	0.567568	0.432432
	-0.353562	1	0.540541	0.459459
	-0.339805	1	0.513514	0.486486
	-0.323404	1	0.486486	0.513514
	-0.288693	1	0.459459	0.540541
	-0.257077	1	0.432432	0.567568
	-0.243845	1	0.405405	0.594595
	-0.231592	1	0.378378	0.621622
	-0.175381	1	0.351351	0.648649
	-0.110209	1	0.324324	0.675676
	-0.0969924	1	0.297297	0.702703
	-0.077062	1	0.27027	0.72973
	-0.0591959	1	0.243243	0.756757
	-0.0477831	1	0.216216	0.783784
	-0.0259499	1	0.189189	0.810811
	-0.013263	1	0.162162	0.837838
	0.00224745	1	0.135135	0.864865
	0.0564389	1	0.108108	0.891892
	0.188517	0.8	0.108108	0.691892
	0.288031	0.8	0.0810811	0.718919
	0.318208	0.8	0.0540541	0.745946
	0.414693	0.8	0.027027	0.772973
	0.543029	0.6	0.027027	0.572973
	0.603523	0.6	0	0.6
	0.924319	0.4	0	0.4
	1.38835	0.2	0	0.2
	2.53664	0	0	0
Homocarnosine	-3.62899	1	1	0
	-2.37797	1	0.972973	0.027027
	-1.9927	1	0.945946	0.0540541
	-1.77452	1	0.918919	0.0810811
	-1.68699	1	0.891892	0.108108
	-1.50327	1	0.864865	0.135135
	-1.31905	1	0.837838	0.162162
	-1.26024	1	0.810811	0.189189
	-1.17629	1	0.783784	0.216216
	-1.12846	1	0.756757	0.243243
	-1.09293	1	0.72973	0.27027
	-1.07301	1	0.702703	0.297297
	-1.01189	1	0.675676	0.324324
	-0.936536	1	0.648649	0.351351
	-0.918239	1	0.621622	0.378378
	-0.879848	1	0.594595	0.405405
	-0.837574	1	0.567568	0.432432
	-0.801953	1	0.540541	0.459459
	-0.770716	1	0.513514	0.486486
	-0.766771	1	0.486486	0.513514
	-0.738818	1	0.459459	0.540541
	-0.706405	1	0.432432	0.567568
	-0.67807	1	0.405405	0.594595
	-0.642107	1	0.378378	0.621622
	-0.611683	1	0.351351	0.648649
	-0.553844	1	0.324324	0.675676
	-0.49144	1	0.297297	0.702703
	-0.438029	1	0.27027	0.72973
	-0.388443	1	0.243243	0.756757
	-0.298227	1	0.216216	0.783784
	-0.136352	1	0.189189	0.810811
	-0.0228751	1	0.162162	0.837838
	0.035476	1	0.135135	0.864865
	0.143086	1	0.108108	0.891892
	0.244025	1	0.0810811	0.918919
	0.351043	1	0.0540541	0.945946
	0.459094	0.8	0.0540541	0.745946
	0.511639	0.6	0.0540541	0.545946
	0.575366	0.6	0.027027	0.572973
	0.639767	0.4	0.027027	0.372973
	0.91144	0.4	0	0.4
	1.1642	0.2	0	0.2
	2.1719	0	0	0
Isoleucine	-2.34899	1	1	0
	-1.26845	1	0.972973	0.027027
	-1.06519	1	0.945946	0.0540541
	-0.929016	1	0.918919	0.0810811
	-0.87816	1	0.891892	0.108108
	-0.810198	1	0.864865	0.135135
	-0.772102	1	0.837838	0.162162
	-0.753863	1	0.810811	0.189189
	-0.736764	1	0.783784	0.216216
	-0.723922	1	0.756757	0.243243
	-0.711703	1	0.72973	0.27027
	-0.681699	1	0.702703	0.297297
	-0.654684	1	0.675676	0.324324
	-0.640007	1	0.648649	0.351351
	-0.614733	1	0.621622	0.378378
	-0.592582	1	0.594595	0.405405
	-0.571042	1	0.567568	0.432432
	-0.555033	1	0.540541	0.459459
	-0.522517	1	0.513514	0.486486
	-0.486591	1	0.486486	0.513514
	-0.469433	1	0.459459	0.540541
	-0.44881	1	0.432432	0.567568
	-0.437874	1	0.405405	0.594595
	-0.420651	1	0.378378	0.621622
	-0.366295	1	0.351351	0.648649
	-0.316597	1	0.324324	0.675676
	-0.291035	1	0.297297	0.702703
	-0.268976	1	0.27027	0.72973
	-0.258642	1	0.243243	0.756757
	-0.25643	1	0.216216	0.783784
	-0.248368	1	0.189189	0.810811
	-0.236228	1	0.162162	0.837838
	-0.227216	1	0.135135	0.864865
	-0.213268	1	0.108108	0.891892
	-0.195673	0.8	0.108108	0.691892
	-0.166486	0.8	0.0810811	0.718919
	-0.125774	0.8	0.0540541	0.745946
	-0.0606902	0.8	0.027027	0.772973
	-0.00739705	0.6	0.027027	0.572973
	0.0925467	0.6	0	0.6
	0.721767	0.4	0	0.4
	1.63748	0.2	0	0.2
	3.01572	0	0	0
3-Hydroxybutyrylcarnitine	-7.53829	1	1	0
	-6.4122	1	0.972973	0.027027
	-5.86486	1	0.945946	0.0540541
	-4.83021	1	0.918919	0.0810811
	-4.19599	1	0.891892	0.108108
	-4.00423	1	0.864865	0.135135
	-3.78699	1	0.837838	0.162162
	-3.62211	1	0.810811	0.189189
	-3.39671	1	0.783784	0.216216
	-3.28588	1	0.756757	0.243243
	-3.23828	1	0.72973	0.27027
	-3.1238	1	0.702703	0.297297
	-3.04102	1	0.675676	0.324324
	-3.0269	1	0.648649	0.351351
	-3.00577	1	0.621622	0.378378
	-2.97777	1	0.594595	0.405405
	-2.94728	1	0.567568	0.432432
	-2.92478	1	0.540541	0.459459
	-2.88346	1	0.513514	0.486486
	-2.74636	1	0.486486	0.513514
	-2.61316	1	0.459459	0.540541
	-2.5567	1	0.432432	0.567568
	-2.46535	1	0.405405	0.594595
	-2.36	1	0.378378	0.621622
	-2.32482	1	0.351351	0.648649
	-2.31819	1	0.324324	0.675676
	-2.2641	1	0.297297	0.702703
	-2.11238	1	0.27027	0.72973
	-1.96085	1	0.243243	0.756757
	-1.905	1	0.216216	0.783784
	-1.88011	1	0.189189	0.810811
	-1.79092	1	0.162162	0.837838
	-1.65546	0.8	0.162162	0.637838
	-1.41509	0.8	0.135135	0.664865
	-1.22451	0.8	0.108108	0.691892
	-1.19082	0.8	0.0810811	0.718919
	-1.04702	0.8	0.0540541	0.745946
	-0.820528	0.8	0.027027	0.772973
	-0.677493	0.8	0	0.8
	-0.404078	0.6	0	0.6
	-0.16348	0.4	0	0.4
	0.388984	0.2	0	0.2
	1.93373	0	0	0
3-Hydroxyhexanoylcarnitine	-6.54875	1	1	0
	-4.93414	1	0.972973	0.027027
	-4.25196	1	0.945946	0.0540541
	-4.14475	1	0.918919	0.0810811
	-3.91787	1	0.891892	0.108108
	-3.71751	1	0.864865	0.135135
	-3.64679	1	0.837838	0.162162
	-3.4363	1	0.810811	0.189189
	-3.22682	1	0.783784	0.216216
	-3.14718	1	0.756757	0.243243
	-3.11465	1	0.72973	0.27027
	-3.05014	1	0.702703	0.297297
	-2.9774	1	0.675676	0.324324
	-2.91893	1	0.648649	0.351351
	-2.85621	1	0.621622	0.378378
	-2.81407	1	0.594595	0.405405
	-2.77879	1	0.567568	0.432432
	-2.74498	1	0.540541	0.459459
	-2.69753	1	0.513514	0.486486
	-2.5836	1	0.486486	0.513514
	-2.47715	1	0.459459	0.540541
	-2.43994	1	0.432432	0.567568
	-2.41641	1	0.405405	0.594595
	-2.40197	1	0.378378	0.621622
	-2.30575	1	0.351351	0.648649
	-2.20763	1	0.324324	0.675676
	-2.16888	1	0.297297	0.702703
	-2.1015	1	0.27027	0.72973
	-2.02715	1	0.243243	0.756757
	-1.97979	1	0.216216	0.783784
	-1.88936	1	0.189189	0.810811
	-1.78163	1	0.162162	0.837838
	-1.676	0.8	0.162162	0.637838
	-1.55764	0.8	0.135135	0.664865
	-1.46436	0.8	0.108108	0.691892
	-1.29528	0.8	0.0810811	0.718919
	-1.17046	0.8	0.0540541	0.745946
	-0.909962	0.8	0.027027	0.772973
	-0.551913	0.8	0	0.8
	-0.293573	0.6	0	0.6
	-0.00883385	0.4	0	0.4
	0.684685	0.2	0	0.2
	2.24568	0	0	0
N-Formylglycinamide riboside	-2.52651	1	1	0
	-1.33842	1	0.972973	0.027027
	-1.08896	1	0.945946	0.0540541
	-0.985651	1	0.918919	0.0810811
	-0.942021	1	0.891892	0.108108
	-0.935746	1	0.864865	0.135135
	-0.915312	1	0.837838	0.162162
	-0.863469	1	0.810811	0.189189
	-0.806392	1	0.783784	0.216216
	-0.775302	1	0.756757	0.243243
	-0.765206	1	0.72973	0.27027
	-0.728207	1	0.702703	0.297297
	-0.685454	1	0.675676	0.324324
	-0.642486	1	0.648649	0.351351
	-0.602119	1	0.621622	0.378378
	-0.591032	1	0.594595	0.405405
	-0.575843	1	0.567568	0.432432
	-0.564496	1	0.540541	0.459459
	-0.543275	1	0.513514	0.486486
	-0.51383	1	0.486486	0.513514
	-0.490328	1	0.459459	0.540541
	-0.453575	1	0.432432	0.567568
	-0.414636	1	0.405405	0.594595
	-0.388634	1	0.378378	0.621622
	-0.358288	1	0.351351	0.648649
	-0.334313	1	0.324324	0.675676
	-0.321288	1	0.297297	0.702703
	-0.312666	1	0.27027	0.72973
	-0.289152	1	0.243243	0.756757
	-0.262758	1	0.216216	0.783784
	-0.257318	1	0.189189	0.810811
	-0.165205	1	0.162162	0.837838
	-0.0427139	1	0.135135	0.864865
	-0.00161772	0.8	0.135135	0.664865
	0.0157187	0.8	0.108108	0.691892
	0.0300124	0.8	0.0810811	0.718919
	0.11731	0.8	0.0540541	0.745946
	0.269236	0.8	0.027027	0.772973
	0.379307	0.6	0.027027	0.572973
	0.466062	0.6	0	0.6
	0.617143	0.4	0	0.4
	1.35914	0.2	0	0.2
	2.99825	0	0	0
Gluconate	-2.86381	1	1	0
	-1.72213	1	0.972973	0.027027
	-1.5784	1	0.945946	0.0540541
	-1.5521	1	0.918919	0.0810811
	-1.49884	1	0.891892	0.108108
	-1.46238	1	0.864865	0.135135
	-1.45246	1	0.837838	0.162162
	-1.44283	1	0.810811	0.189189
	-1.40243	1	0.783784	0.216216
	-1.35656	1	0.756757	0.243243
	-1.32608	1	0.72973	0.27027
	-1.30425	1	0.702703	0.297297
	-1.29303	1	0.675676	0.324324
	-1.28465	1	0.648649	0.351351
	-1.28121	1	0.621622	0.378378
	-1.26599	1	0.594595	0.405405
	-1.25113	1	0.567568	0.432432
	-1.2414	1	0.540541	0.459459
	-1.23355	1	0.513514	0.486486
	-1.2026	1	0.486486	0.513514
	-1.15026	1	0.459459	0.540541
	-1.12664	1	0.432432	0.567568
	-1.11674	1	0.405405	0.594595
	-1.09449	1	0.378378	0.621622
	-1.06868	1	0.351351	0.648649
	-1.03122	1	0.324324	0.675676
	-1.00097	1	0.297297	0.702703
	-0.991421	1	0.27027	0.72973
	-0.97628	1	0.243243	0.756757
	-0.962401	1	0.216216	0.783784
	-0.914769	1	0.189189	0.810811
	-0.821093	1	0.162162	0.837838
	-0.722001	1	0.135135	0.864865
	-0.638775	1	0.108108	0.891892
	-0.584826	1	0.0810811	0.918919
	-0.5342	0.8	0.0810811	0.718919
	-0.470244	0.8	0.0540541	0.745946
	-0.42185	0.6	0.0540541	0.545946
	-0.405855	0.6	0.027027	0.572973
	-0.393757	0.4	0.027027	0.372973
	-0.0703086	0.4	0	0.4
	0.415478	0.2	0	0.2
	1.58942	0	0	0
Orotate	-3.40814	1	1	0
	-2.206	1	0.972973	0.027027
	-1.98739	1	0.945946	0.0540541
	-1.86709	1	0.918919	0.0810811
	-1.51648	1	0.891892	0.108108
	-1.26406	1	0.864865	0.135135
	-1.23207	1	0.837838	0.162162
	-1.15607	1	0.810811	0.189189
	-1.08595	1	0.783784	0.216216
	-1.06149	1	0.756757	0.243243
	-1.04323	1	0.72973	0.27027
	-1.02195	1	0.702703	0.297297
	-1.00133	1	0.675676	0.324324
	-0.987127	1	0.648649	0.351351
	-0.982531	1	0.621622	0.378378
	-0.978368	1	0.594595	0.405405
	-0.947146	1	0.567568	0.432432
	-0.914289	1	0.540541	0.459459
	-0.910097	1	0.513514	0.486486
	-0.903551	1	0.486486	0.513514
	-0.853031	1	0.459459	0.540541
	-0.805747	1	0.432432	0.567568
	-0.798377	1	0.405405	0.594595
	-0.78607	1	0.378378	0.621622
	-0.76432	1	0.351351	0.648649
	-0.724505	1	0.324324	0.675676
	-0.67521	1	0.297297	0.702703
	-0.645769	1	0.27027	0.72973
	-0.625661	1	0.243243	0.756757
	-0.599349	1	0.216216	0.783784
	-0.564526	1	0.189189	0.810811
	-0.48922	1	0.162162	0.837838
	-0.426834	0.8	0.162162	0.637838
	-0.406548	0.8	0.135135	0.664865
	-0.366317	0.8	0.108108	0.691892
	-0.162381	0.8	0.0810811	0.718919
	0.0386677	0.8	0.0540541	0.745946
	0.0993805	0.8	0.027027	0.772973
	0.278319	0.8	0	0.8
	0.433602	0.6	0	0.6
	0.74441	0.4	0	0.4
	1.10849	0.2	0	0.2
	2.1701	0	0	0
Pseudouridine	-2.26938	1	1	0
	-1.12393	1	0.972973	0.027027
	-0.9397	1	0.945946	0.0540541
	-0.858342	1	0.918919	0.0810811
	-0.814046	1	0.891892	0.108108
	-0.804409	1	0.864865	0.135135
	-0.794271	1	0.837838	0.162162
	-0.778203	1	0.810811	0.189189
	-0.736045	1	0.783784	0.216216
	-0.705301	1	0.756757	0.243243
	-0.698598	1	0.72973	0.27027
	-0.687086	1	0.702703	0.297297
	-0.675007	1	0.675676	0.324324
	-0.665247	1	0.648649	0.351351
	-0.651962	1	0.621622	0.378378
	-0.634638	1	0.594595	0.405405
	-0.617485	1	0.567568	0.432432
	-0.575726	1	0.540541	0.459459
	-0.538162	1	0.513514	0.486486
	-0.517967	1	0.486486	0.513514
	-0.49869	1	0.459459	0.540541
	-0.468896	1	0.432432	0.567568
	-0.433188	1	0.405405	0.594595
	-0.423876	1	0.378378	0.621622
	-0.422224	1	0.351351	0.648649
	-0.414598	1	0.324324	0.675676
	-0.382114	1	0.297297	0.702703
	-0.350117	1	0.27027	0.72973
	-0.334634	1	0.243243	0.756757
	-0.320835	1	0.216216	0.783784
	-0.305122	1	0.189189	0.810811
	-0.273509	1	0.162162	0.837838
	-0.248813	1	0.135135	0.864865
	-0.213244	0.8	0.135135	0.664865
	-0.165261	0.8	0.108108	0.691892
	-0.141346	0.8	0.0810811	0.718919
	-0.12822	0.8	0.0540541	0.745946
	-0.0261906	0.8	0.027027	0.772973
	0.0892579	0.6	0.027027	0.572973
	0.16028	0.6	0	0.6
	0.56009	0.4	0	0.4
	1.20263	0.2	0	0.2
	2.49666	0	0	0
3-Methylglutarylcarnitine	-3.61956	1	1	0
	-2.55068	1	0.972973	0.027027
	-2.28372	1	0.945946	0.0540541
	-2.07171	1	0.918919	0.0810811
	-2.03502	1	0.891892	0.108108
	-1.95971	1	0.864865	0.135135
	-1.90689	1	0.837838	0.162162
	-1.89415	1	0.810811	0.189189
	-1.82668	1	0.783784	0.216216
	-1.75881	1	0.756757	0.243243
	-1.73915	1	0.72973	0.27027
	-1.7031	1	0.702703	0.297297
	-1.61554	1	0.675676	0.324324
	-1.55699	1	0.648649	0.351351
	-1.50925	1	0.621622	0.378378
	-1.42792	1	0.594595	0.405405
	-1.39007	1	0.567568	0.432432
	-1.37612	1	0.540541	0.459459
	-1.35905	1	0.513514	0.486486
	-1.33851	1	0.486486	0.513514
	-1.29139	1	0.459459	0.540541
	-1.24823	1	0.432432	0.567568
	-1.20758	1	0.405405	0.594595
	-1.16037	1	0.378378	0.621622
	-1.14017	1	0.351351	0.648649
	-1.13083	1	0.324324	0.675676
	-1.10413	1	0.297297	0.702703
	-0.992308	1	0.27027	0.72973
	-0.79258	1	0.243243	0.756757
	-0.640354	1	0.216216	0.783784
	-0.576471	1	0.189189	0.810811
	-0.546114	1	0.162162	0.837838
	-0.446253	1	0.135135	0.864865
	-0.25638	1	0.108108	0.891892
	-0.13594	1	0.0810811	0.918919
	-0.112009	0.8	0.0810811	0.718919
	-0.0825891	0.6	0.0810811	0.518919
	-0.0532193	0.6	0.0540541	0.545946
	0.0203498	0.6	0.027027	0.572973
	0.135568	0.6	0	0.6
	0.205908	0.4	0	0.4
	0.413266	0.2	0	0.2
	1.59466	0	0	0
Propionylglycine	-4.08143	1	1	0
	-3.07327	1	0.972973	0.027027
	-2.97125	1	0.945946	0.0540541
	-2.87572	1	0.918919	0.0810811
	-2.76513	1	0.891892	0.108108
	-2.59833	1	0.864865	0.135135
	-2.53508	1	0.837838	0.162162
	-2.47813	1	0.810811	0.189189
	-2.35043	1	0.783784	0.216216
	-2.20333	1	0.756757	0.243243
	-2.09067	1	0.72973	0.27027
	-2.0225	1	0.702703	0.297297
	-1.97324	1	0.675676	0.324324
	-1.94588	1	0.648649	0.351351
	-1.89597	1	0.621622	0.378378
	-1.83192	1	0.594595	0.405405
	-1.78969	1	0.567568	0.432432
	-1.76387	1	0.540541	0.459459
	-1.75401	1	0.513514	0.486486
	-1.72974	1	0.486486	0.513514
	-1.70344	1	0.459459	0.540541
	-1.68632	1	0.432432	0.567568
	-1.63163	1	0.405405	0.594595
	-1.53228	1	0.378378	0.621622
	-1.47803	1	0.351351	0.648649
	-1.4581	1	0.324324	0.675676
	-1.42829	1	0.297297	0.702703
	-1.40666	1	0.27027	0.72973
	-1.38089	1	0.243243	0.756757
	-1.31958	1	0.216216	0.783784
	-1.22217	1	0.189189	0.810811
	-1.11827	1	0.162162	0.837838
	-1.06179	1	0.135135	0.864865
	-0.945477	1	0.108108	0.891892
	-0.595376	1	0.0810811	0.918919
	-0.330759	0.8	0.0810811	0.718919
	-0.289675	0.6	0.0810811	0.518919
	-0.20454	0.6	0.0540541	0.545946
	-0.102014	0.6	0.027027	0.572973
	0.0622301	0.6	0	0.6
	0.325189	0.4	0	0.4
	0.49727	0.2	0	0.2
	1.53822	0	0	0
Citrate	-4.6005	1	1	0
	-3.58575	1	0.972973	0.027027
	-2.98637	1	0.945946	0.0540541
	-2.3705	1	0.918919	0.0810811
	-2.22145	1	0.891892	0.108108
	-2.10079	1	0.864865	0.135135
	-1.96645	1	0.837838	0.162162
	-1.83048	1	0.810811	0.189189
	-1.79665	1	0.783784	0.216216
	-1.75391	1	0.756757	0.243243
	-1.73814	1	0.72973	0.27027
	-1.73454	1	0.702703	0.297297
	-1.69246	1	0.675676	0.324324
	-1.61519	1	0.648649	0.351351
	-1.57495	1	0.621622	0.378378
	-1.49449	1	0.594595	0.405405
	-1.39505	1	0.567568	0.432432
	-1.36285	1	0.540541	0.459459
	-1.33739	1	0.513514	0.486486
	-1.30762	1	0.486486	0.513514
	-1.23626	1	0.459459	0.540541
	-1.09972	1	0.432432	0.567568
	-0.935239	1	0.405405	0.594595
	-0.828003	1	0.378378	0.621622
	-0.770944	1	0.351351	0.648649
	-0.733748	1	0.324324	0.675676
	-0.714841	1	0.297297	0.702703
	-0.694463	1	0.27027	0.72973
	-0.684998	1	0.243243	0.756757
	-0.652515	1	0.216216	0.783784
	-0.539025	1	0.189189	0.810811
	-0.443929	0.8	0.189189	0.610811
	-0.402059	0.8	0.162162	0.637838
	-0.317916	0.8	0.135135	0.664865
	-0.226857	0.8	0.108108	0.691892
	-0.178824	0.8	0.0810811	0.718919
	-0.141513	0.8	0.0540541	0.745946
	-0.0122027	0.8	0.027027	0.772973
	0.287284	0.8	0	0.8
	0.663201	0.6	0	0.6
	1.15905	0.4	0	0.4
	1.68152	0.2	0	0.2
	2.88361	0	0	0
Betaine	-4.22373	1	1	0
	-3.00932	1	0.972973	0.027027
	-2.78124	1	0.945946	0.0540541
	-2.7466	1	0.918919	0.0810811
	-2.61862	1	0.891892	0.108108
	-2.50534	1	0.864865	0.135135
[truncated: 3,994 more rows]

## Sheet: Serum_LIP_SCADd_vs_CTRL
Test Result Variable(s)	Area Under the ROC Curve					Classifier Evaluation Metrics
	Area	Std. Errora	Asymptotic Sig.b	Asymptotic 95% Confidence Interval		Gini Index	K-S Statistics
				Lower Bound	Upper Bound		Max K-Sc	Cutoffd
PC(42:10)	,969	,021	<1E-016	,927	1,011	,938	,895	-5,573000786689310
PC(40:8)	,940	,035	<1E-016	,872	1,009	,880	,804	-3,798886240272820
PS(18:0_22:6)	,931	,039	<1E-016	,854	1,007	,861	,699	-1,811058749843390
PE(P-20:0/20:5)	,926	,041	<1E-016	,845	1,006	,852	,778	-4,693841481884170
PE(P-18:0/20:5)	,923	,041	<1E-016	,843	1,003	,847	,711	-2,288090669631400
PC(P-36:5)	,914	,046	<1E-016	,823	1,005	,828	,713	-4,896548734299440
PE(P-18:1/22:6)	,914	,050	2,220E-016	,815	1,013	,828	,725	-1,213713859485325
PC(O-38:7)	,911	,045	<1E-016	,823	1,000	,823	,713	-3,767857289306505
PE(O-38:6)	,909	,078	1,330E-007	,757	1,061	,818	,856	-1,126851492108290
PC(18:1_18:2)	,909	,047	<1E-016	,817	1,001	,818	,804	-4,361253844826354
PC(36:4) (b)	,907	,051	1,332E-015	,807	1,006	,813	,648	-,572934388806658
PE(P-18:0/22:6)	,907	,060	1,168E-011	,789	1,024	,813	,739	-,814739899924804
PE(P-18:2/22:6)	,907	,045	<1E-016	,819	,995	,813	,725	-4,480027734344915
PE(O-40:6)	,904	,071	1,411E-008	,765	1,044	,809	,804	-1,710863075138945
PC(17:0_18:2)	,904	,058	3,607E-012	,790	1,018	,809	,778	-6,098802955738275
PE(P-16:0/20:5)	,897	,050	3,109E-015	,798	,996	,794	,675	-3,220090286431685
PE(P-16:0/22:6)	,897	,060	3,960E-011	,779	1,015	,794	,739	-,798384452758257
SM(40:4)	,892	,055	1,536E-012	,784	1,001	,785	,636	-3,731831671876855
PE(P-18:1/20:5)	,888	,057	8,336E-012	,776	,999	,775	,675	-3,936714282532560
PC(36:6)	,883	,057	1,696E-011	,771	,994	,766	,622	-4,582500751084686
PC(P-36:4)	,883	,059	1,216E-010	,766	,999	,766	,660	-,978126420593522
PC(P-38:5)	,880	,061	5,611E-010	,760	1,001	,761	,739	-2,467211717639365
PC(18:2_18:2)	,880	,063	1,364E-009	,757	1,003	,761	,701	-5,565197948197400
PS(18:0_20:4)	,878	,066	1,059E-008	,748	1,007	,756	,648	,732919017574589
PE(O-34:4)	,876	,050	6,350E-014	,777	,974	,751	,699	-6,071992377989700
PE(P-18:1/20:4)	,873	,065	8,076E-009	,746	1,000	,746	,672	-,119031008614225
PC(P-40:5)	,868	,067	3,625E-008	,737	1,000	,737	,660	-2,929986478153140
PC(37:6)	,866	,060	8,736E-010	,749	,983	,732	,584	-4,493128870255215
PE(P-20:0/22:6)	,866	,062	4,402E-009	,744	,988	,732	,622	-3,195423276028165
LPC(18:2)	,864	,063	8,830E-009	,740	,988	,727	,648	1,021384374407444
PE(40:8)	,861	,071	3,643E-007	,722	1,000	,722	,675	-4,618188858626690
PC(O-40:7)	,859	,069	2,348E-007	,723	,995	,718	,687	-4,563774623753615
PC(40:7)	,854	,059	2,371E-009	,738	,970	,708	,605	-2,190027143648930
PC(P-34:2)	,854	,081	1,320E-005	,695	1,013	,708	,648	-1,063244561193810
PE(P-18:0/20:4)	,854	,076	3,236E-006	,705	1,003	,708	,648	,293729381292697
PS(20:0_18:2)	,854	,070	4,595E-007	,716	,992	,708	,610	-1,262009825682680
PE(P-20:0/20:4)	,852	,068	2,253E-007	,719	,985	,703	,622	-1,847685910137295
PC(38:6) (a)	,849	,062	1,990E-008	,727	,971	,699	,541	,002682472858599
PE(O-36:4)	,849	,065	7,241E-008	,722	,976	,699	,699	-1,169627354771505
PS(18:0_22:5)	,849	,072	1,364E-006	,708	,991	,699	,593	-1,995124294773150
PC(38:6) (b)	,847	,063	3,079E-008	,724	,970	,694	,541	-,037635163439108
PC(42:4)	,847	,067	2,324E-007	,715	,978	,694	,672	-6,124937061184240
PE(P-16:0/20:4)	,847	,079	1,047E-005	,693	1,001	,694	,660	,176430909570611
PE(P-16:0/22:5)	,847	,080	1,324E-005	,691	1,003	,694	,701	-1,625936988107265
PE(O-42:6)	,847	,082	2,492E-005	,686	1,008	,694	,636	-4,604799734908591
PE(P-18:2/20:4)	,842	,068	5,611E-007	,708	,976	,684	,608	-3,074301072675695
PS(18:0_18:2)	,842	,077	8,595E-006	,691	,993	,684	,622	,909063779202834
PC(P-36:2)	,837	,078	1,349E-005	,685	,989	,675	,648	-2,315406264704255
PE(P-18:0/22:5)	,837	,092	2,435E-004	,657	1,018	,675	,713	-2,181487224826810
PC(34:5)	,835	,062	6,847E-008	,713	,957	,670	,593	-6,517407715392630
Cer(d18:2/22:2)	,833	,074	7,872E-006	,687	,978	,665	,687	-2,954822152792840
PC(P-38:4)	,833	,075	9,236E-006	,686	,980	,665	,584	-2,696781121361100
PC(40:6)	,828	,068	1,490E-006	,694	,961	,656	,579	-,415187359409438
PC(42:2)	,828	,065	3,765E-007	,701	,954	,656	,541	-5,264918058129865
PC(O-42:7)	,825	,067	1,172E-006	,694	,957	,651	,517	-6,725111812623695
PE(P-18:1/22:4)	,825	,086	1,561E-004	,657	,994	,651	,593	-3,250866162211130
PE(P-20:1/22:6)	,825	,071	4,888E-006	,686	,965	,651	,557	-4,127781787345780
PS(20:0_22:6)	,825	,061	1,051E-007	,705	,945	,651	,605	-1,947107264757140
PE(O-38:4)	,823	,085	1,498E-004	,656	,990	,646	,608	-1,400761096230645
LPC(O-18:0)	,179	,075	2,037E-005	,032	,327	-,641	,000	-1,244717114288130
PC(36:5)	,821	,068	2,261E-006	,688	,953	,641	,541	-1,021386816171975
PE(40:7)	,821	,069	2,878E-006	,686	,955	,641	,500	-1,713050359781840
PS(18:0_18:1)	,821	,066	1,431E-006	,690	,951	,641	,476	,027644900953172
PC(17:0_20:4)	,821	,080	5,579E-005	,665	,976	,641	,541	-7,302908265899810
LPC(O-20:1)	,182	,082	9,585E-005	,022	,342	-,636	,000	-3,031342777509330
HexCer(d20:0/16:1)	,816	,092	5,940E-004	,636	,996	,632	,634	-4,295482224973335
PC(38:5)	,816	,085	1,912E-004	,650	,982	,632	,675	-,604044775734646
SM(37:2)	,813	,087	3,373E-004	,642	,985	,627	,581	-,440611312210375
LPC(20:5)	,811	,068	4,791E-006	,678	,944	,622	,543	-3,242640149343570
LPC(22:6)	,811	,074	2,923E-005	,665	,957	,622	,541	-1,230110989179325
DG(18:1_22:6)	,809	,071	1,585E-005	,668	,949	,617	,567	-1,476975553966070
PI(20:0_20:4)	,809	,083	2,069E-004	,646	,972	,617	,713	-3,324540675159480
PC(14:0_18:2)	,809	,072	2,025E-005	,667	,951	,617	,543	-6,890284162841275
LPC(25:0)	,806	,103	2,866E-003	,605	1,008	,612	,675	-6,331012817988630
PE(P-20:1/20:4)	,806	,071	1,524E-005	,667	,945	,612	,555	-2,769027364070405
PE(P-20:1/20:5)	,806	,063	1,224E-006	,683	,930	,612	,567	-5,864585227456225
SM(42:6)	,806	,075	4,144E-005	,660	,953	,612	,543	-3,039432028839525
PS(18:0_20:3)	,806	,085	3,329E-004	,639	,973	,612	,557	-1,419309444407585
HexCer(d18:0/18:2)	,804	,074	3,652E-005	,660	,948	,608	,488	-3,454734146521400
DG(18:0_20:4)	,804	,093	1,135E-003	,621	,987	,608	,622	-1,720585386913690
DG(20:0_20:2)	,196	,087	4,821E-004	,026	,367	-,608	,038	-1,780324241194375
PC(34:4)	,804	,076	6,071E-005	,655	,952	,608	,519	-4,060879303841984
PE(P-18:2/18:1)	,804	,085	3,346E-004	,638	,970	,608	,608	-4,806168957350880
PC(18:0_18:2)	,804	,075	5,700E-005	,656	,952	,608	,557	-3,126645493287995
PC(18:2_20:1)	,804	,064	1,921E-006	,679	,929	,608	,646	-7,820772664293245
PE(P-18:0/18:2)	,801	,094	1,318E-003	,618	,985	,603	,608	-,444861236755839
PC(15:0_18:2)	,801	,069	1,342E-005	,666	,937	,603	,478	-7,264211955391986
PC(16:0_18:2)	,801	,074	5,074E-005	,656	,947	,603	,569	-2,359626100525675
Cer(d18:2/24:0)	,799	,077	9,827E-005	,649	,950	,598	,581	-2,404811664947760
PE(P-18:1/18:2)	,799	,087	5,472E-004	,629	,969	,598	,596	-1,439447712382260
LPC(O-16:0)	,203	,082	3,025E-004	,042	,364	-,593	,000	-,345777181050840
PC(O-38:5)	,794	,081	2,574E-004	,636	,952	,589	,531	-,797025940388306
HexCer(d18:0/16:1)	,792	,086	7,161E-004	,623	,961	,584	,596	-2,558303702251470
HexCer(d20:1/16:1)	,792	,083	4,247E-004	,630	,954	,584	,541	-4,835833530901990
PE(P-18:1/20:3)	,792	,087	7,914E-004	,621	,962	,584	,596	-2,786303810931110
PE(42:7)	,789	,085	6,242E-004	,624	,955	,579	,569	-5,834956991272605
PS(18:0_22:4)	,789	,084	6,042E-004	,624	,955	,579	,543	-2,138239192089120
Cer(d16:1/24:0)	,787	,073	9,136E-005	,643	,931	,574	,593	-3,029937165930115
HexCer(d20:0/16:0)	,787	,075	1,167E-004	,641	,933	,574	,517	-5,376882009253185
SM(36:4)	,787	,087	9,670E-004	,617	,958	,574	,557	-5,202465087998020
PI(18:1_20:4)	,787	,088	1,082E-003	,615	,959	,574	,531	-,902204308954511
PC(18:1_18:3)	,787	,071	4,882E-005	,649	,926	,574	,505	-9,077342921384140
PC(18:2_20:0)	,787	,081	4,107E-004	,628	,946	,574	,488	-8,321667404339745
PI(18:0_22:6)	,785	,075	1,609E-004	,637	,933	,569	,450	-,662639049660809
PS(20:0_20:4)	,785	,080	4,018E-004	,627	,942	,569	,476	,622795126935555
PC(18:2_20:3)	,785	,086	9,377E-004	,616	,953	,569	,569	-8,884228445273324
PC(20:0_20:4)	,788	,077	1,664E-004	,638	,938	,577	,493	-10,367173503478600
LPC(22:5)	,780	,104	6,961E-003	,577	,983	,560	,596	-2,768994132755405
PE(P-18:1/18:1)	,780	,082	6,386E-004	,619	,941	,560	,490	-1,750766682403270
PE(P-16:0/20:3)	,780	,084	9,125E-004	,614	,945	,560	,505	-2,586247357398550
TG(58:8)_[NL FA 22:6]	,780	,079	4,040E-004	,625	,935	,560	,464	-4,874375938975669
PC(O-42:4)	,778	,090	2,030E-003	,601	,954	,555	,478	-3,761368281198050
PE(P-18:2/18:2)	,778	,089	1,900E-003	,602	,953	,555	,529	-4,084373734090570
PE(P-18:0/20:1)	,778	,087	1,480E-003	,606	,949	,555	,502	-5,023040892329306
PE(P-20:0/18:1)	,778	,079	4,297E-004	,623	,932	,555	,464	-3,243763099499765
LPC(O-20:0)	,227	,081	7,342E-004	,069	,386	-,545	,000	-3,094229168880170
PE(35:2)	,773	,089	2,274E-003	,598	,948	,545	,543	-3,422975091597930
PE(P-16:0/18:1)	,773	,088	1,944E-003	,600	,945	,545	,531	-1,716780805415950
Cer(d18:2/23:0)	,770	,074	2,461E-004	,626	,915	,541	,505	-4,100138897502665
DG(16:0_22:6)	,770	,074	2,639E-004	,625	,916	,541	,517	-2,268343748084205
PC(40:5) (a)	,770	,088	2,124E-003	,598	,943	,541	,467	-2,098490348163265
PC(41:2)	,770	,079	6,205E-004	,616	,925	,541	,450	-5,939844027488546
PC(O-36:4)	,770	,083	1,111E-003	,608	,933	,541	,462	-,192086453488875
PE(P-20:0/18:2)	,770	,096	4,843E-003	,582	,958	,541	,581	-2,185440129972970
PI(18:0_20:3)	,770	,083	1,075E-003	,608	,932	,541	,440	1,010473253278429
PE(O-42:2)	,768	,091	3,106E-003	,590	,946	,536	,519	-5,943119310112925
SM(32:2)	,768	,081	9,809E-004	,609	,927	,536	,467	-2,487227375579740
PI(38:5)	,768	,094	4,258E-003	,584	,952	,536	,519	-,853890802378053
PE(18:1_20:4)	,768	,082	1,033E-003	,608	,928	,536	,464	-3,694379710080205
PC(O-36:2)	,766	,084	1,578E-003	,601	,930	,531	,502	-1,640958762471835
PE(O-36:2)	,766	,087	2,180E-003	,596	,935	,531	,541	-1,837860868958685
SM(34:5)	,234	,082	1,253E-003	,073	,396	-,531	,000	-3,315277633448560
PI(18:0_22:5)	,766	,085	1,821E-003	,599	,932	,531	,517	-,863001874541810
PE(P-18:0/20:3)	,763	,088	2,942E-003	,590	,937	,526	,505	-2,183632570345245
PE(18:1_18:1)	,763	,075	4,831E-004	,615	,911	,526	,421	-2,675078473267335
PC(P-36:1)	,761	,092	4,625E-003	,580	,941	,522	,529	-3,612039259496520
PE(P-18:0/22:4)	,761	,104	1,208E-002	,557	,964	,522	,596	-2,552769181995615
TG(58:9)_[NL FA 22:6]	,761	,083	1,659E-003	,598	,923	,522	,478	-6,082171641042640
PI(40:5)	,761	,092	4,764E-003	,580	,942	,522	,464	-,766842302115991
LPE(18:2)	,758	,088	3,259E-003	,586	,930	,517	,464	-,042075314604095
PE(36:6)	,758	,099	8,798E-003	,565	,952	,517	,493	-6,565012110823965
PE(P-16:0/18:2)	,758	,096	6,946E-003	,571	,946	,517	,478	-1,236079480049235
SM(35:2)	,758	,098	8,511E-003	,566	,951	,517	,519	-3,436906430506820
PI(38:4)	,758	,104	1,262E-002	,555	,961	,517	,543	3,437230401323665
Cer(d18:1/20:2)	,756	,081	1,620E-003	,597	,915	,512	,514	-3,728613952778330
LPE(22:0)	,756	,075	6,319E-004	,609	,903	,512	,529	-4,917887521265071
LPE(22:6)	,756	,086	2,815E-003	,588	,924	,512	,464	-1,351422677450355
PE(P-18:1/16:1)	,754	,091	5,084E-003	,576	,931	,507	,502	-5,174141894502499
PI(38:2)	,754	,088	3,929E-003	,581	,926	,507	,531	-1,539059451666330
PE(18:1_18:2)	,754	,070	3,010E-004	,616	,891	,507	,541	-3,684725541445090
PC(18:0_20:4)	,751	,102	1,345E-002	,552	,950	,502	,545	-4,772794541296400
PC(18:1_20:4)	,751	,087	3,757E-003	,581	,921	,502	,428	-6,647406777557400
Cer(d18:1/22:2)	,749	,086	3,794E-003	,580	,917	,498	,452	-,732672971466298
PC(40:1)	,749	,079	1,557E-003	,595	,903	,498	,450	-5,177244927707920
PC(O-38:4)	,749	,100	1,275E-002	,553	,945	,498	,493	-1,547902621401645
PE(P-18:0/18:1)	,749	,099	1,170E-002	,555	,942	,498	,478	-1,390358553537885
TG(56:7)_[NL FA 20:5]	,749	,080	1,853E-003	,592	,905	,498	,421	-4,325423923637790
PI(16:0_22:6)	,749	,091	6,296E-003	,570	,927	,498	,467	-2,980113807134250
PI(40:6) (b)	,749	,081	2,205E-003	,590	,908	,498	,447	,620934349905377
PC(38:4)	,746	,102	1,570E-002	,547	,946	,493	,455	-,090203561115509
PC(O-42:5) (b)	,746	,098	1,158E-002	,555	,938	,493	,519	-3,225300241978775
PE(P-20:1/18:4)	,746	,075	9,629E-004	,600	,893	,493	,450	-3,557034305714890
PI(37:4)	,746	,102	1,586E-002	,546	,947	,493	,569	-2,285455987041095
a Under the nonparametric assumption
b Null hypothesis: true area = 0.5
c The maximum Kolmogorov-Smirnov (K-S) metric. Also the maximum value of Youden's index.
d In case of multiple cutoff values associated with Max K-S, the largest one is reported.
Coordinates of the ROC Curve
Test Result Variable(s)	Positive if Greater Than or Equal Toa	Sensitivity	1 - Specificity	Youden's Index
PC.42.10.	-8.24777	1	1	0
	-7.0719	1	0.909091	0.0909091
	-6.8865	1	0.818182	0.181818
	-6.67653	1	0.727273	0.272727
	-6.41017	1	0.636364	0.363636
	-6.1975	1	0.545455	0.454545
	-6.01786	1	0.454545	0.545455
	-5.97614	0.973684	0.454545	0.519139
	-5.91743	0.947368	0.454545	0.492823
	-5.84226	0.947368	0.363636	0.583732
	-5.80861	0.947368	0.272727	0.674641
	-5.79983	0.947368	0.181818	0.76555
	-5.72483	0.921053	0.181818	0.739234
	-5.64623	0.921053	0.0909091	0.830144
	-5.61813	0.894737	0.0909091	0.803828
	-5.573	0.894737	0	0.894737
	-5.52878	0.868421	0	0.868421
	-5.50061	0.842105	0	0.842105
	-5.47846	0.815789	0	0.815789
	-5.43744	0.789474	0	0.789474
	-5.39872	0.763158	0	0.763158
	-5.37822	0.736842	0	0.736842
	-5.35073	0.710526	0	0.710526
	-5.32011	0.684211	0	0.684211
	-5.26962	0.657895	0	0.657895
	-5.21672	0.631579	0	0.631579
	-5.17849	0.605263	0	0.605263
	-5.13448	0.578947	0	0.578947
	-5.10997	0.552632	0	0.552632
	-5.0215	0.526316	0	0.526316
	-4.92433	0.5	0	0.5
	-4.89144	0.473684	0	0.473684
	-4.87303	0.447368	0	0.447368
	-4.79995	0.421053	0	0.421053
	-4.69234	0.394737	0	0.394737
	-4.6348	0.368421	0	0.368421
	-4.61337	0.342105	0	0.342105
	-4.60941	0.315789	0	0.315789
	-4.60506	0.289474	0	0.289474
	-4.60287	0.263158	0	0.263158
	-4.5869	0.236842	0	0.236842
	-4.55416	0.210526	0	0.210526
	-4.52919	0.184211	0	0.184211
	-4.52123	0.157895	0	0.157895
	-4.50517	0.131579	0	0.131579
	-4.45086	0.105263	0	0.105263
	-4.36689	0.0789474	0	0.0789474
	-4.31135	0.0526316	0	0.0526316
	-4.2982	0.0263158	0	0.0263158
	-3.29627	0	0	0
PC.40.8.1.	-6.08837	1	1	0
	-5.05161	1	0.909091	0.0909091
	-4.87034	1	0.818182	0.181818
	-4.71265	1	0.727273	0.272727
	-4.65262	1	0.636364	0.363636
	-4.45459	1	0.545455	0.454545
	-4.27644	0.973684	0.545455	0.42823
	-4.18657	0.973684	0.454545	0.519139
	-4.04383	0.947368	0.454545	0.492823
	-3.95722	0.947368	0.363636	0.583732
	-3.92552	0.921053	0.363636	0.557416
	-3.89367	0.921053	0.272727	0.648325
	-3.88283	0.921053	0.181818	0.739234
	-3.86851	0.894737	0.181818	0.712919
	-3.79889	0.894737	0.0909091	0.803828
	-3.70908	0.868421	0.0909091	0.777512
	-3.67754	0.842105	0.0909091	0.751196
	-3.64254	0.815789	0.0909091	0.72488
	-3.54508	0.789474	0.0909091	0.698565
	-3.45365	0.763158	0.0909091	0.672249
	-3.41471	0.736842	0.0909091	0.645933
	-3.40322	0.710526	0.0909091	0.619617
	-3.38278	0.684211	0.0909091	0.593301
	-3.35702	0.684211	0	0.684211
	-3.3509	0.657895	0	0.657895
	-3.33485	0.631579	0	0.631579
	-3.31446	0.605263	0	0.605263
	-3.28701	0.578947	0	0.578947
	-3.2616	0.552632	0	0.552632
	-3.24223	0.526316	0	0.526316
	-3.17941	0.5	0	0.5
	-3.12856	0.473684	0	0.473684
	-3.11758	0.447368	0	0.447368
	-3.11129	0.421053	0	0.421053
	-3.09349	0.394737	0	0.394737
	-3.05579	0.368421	0	0.368421
	-3.03127	0.342105	0	0.342105
	-2.9815	0.315789	0	0.315789
	-2.92512	0.289474	0	0.289474
	-2.909	0.263158	0	0.263158
	-2.89896	0.236842	0	0.236842
	-2.89286	0.210526	0	0.210526
	-2.88203	0.184211	0	0.184211
	-2.85016	0.157895	0	0.157895
	-2.82138	0.131579	0	0.131579
	-2.77579	0.105263	0	0.105263
	-2.64039	0.0789474	0	0.0789474
	-2.49733	0.0526316	0	0.0526316
	-2.45014	0.0263158	0	0.0263158
	-1.44958	0	0	0
PS.40.6._PS.18.0.22.6.	-5.10983	1	1	0
	-3.93047	1	0.909091	0.0909091
	-3.67419	1	0.818182	0.181818
	-3.21189	1	0.727273	0.272727
	-2.82513	1	0.636364	0.363636
	-2.76731	1	0.545455	0.454545
	-2.66927	1	0.454545	0.545455
	-2.61322	0.973684	0.454545	0.519139
	-2.51503	0.973684	0.363636	0.610048
	-2.30369	0.947368	0.363636	0.583732
	-2.17419	0.947368	0.272727	0.674641
	-2.13153	0.921053	0.272727	0.648325
	-2.01483	0.894737	0.272727	0.62201
	-1.91921	0.868421	0.272727	0.595694
	-1.89928	0.868421	0.181818	0.686603
	-1.88393	0.842105	0.181818	0.660287
	-1.84604	0.815789	0.181818	0.633971
	-1.82153	0.789474	0.181818	0.607656
	-1.81106	0.789474	0.0909091	0.698565
	-1.74002	0.763158	0.0909091	0.672249
	-1.67036	0.736842	0.0909091	0.645933
	-1.65707	0.710526	0.0909091	0.619617
	-1.6346	0.684211	0.0909091	0.593301
	-1.61453	0.657895	0.0909091	0.566986
	-1.60624	0.657895	0	0.657895
	-1.60062	0.631579	0	0.631579
	-1.55964	0.605263	0	0.605263
	-1.48673	0.578947	0	0.578947
	-1.42013	0.552632	0	0.552632
	-1.37695	0.526316	0	0.526316
	-1.35497	0.5	0	0.5
	-1.33322	0.473684	0	0.473684
	-1.24231	0.447368	0	0.447368
	-1.14201	0.421053	0	0.421053
	-1.12273	0.394737	0	0.394737
	-1.1001	0.368421	0	0.368421
	-1.0594	0.342105	0	0.342105
	-0.990759	0.315789	0	0.315789
	-0.934281	0.289474	0	0.289474
	-0.902437	0.263158	0	0.263158
	-0.864676	0.236842	0	0.236842
	-0.808291	0.210526	0	0.210526
	-0.754499	0.184211	0	0.184211
	-0.738655	0.157895	0	0.157895
	-0.692687	0.131579	0	0.131579
	-0.564202	0.105263	0	0.105263
	-0.429904	0.0789474	0	0.0789474
	-0.336181	0.0526316	0	0.0526316
	-0.133874	0.0263158	0	0.0263158
	1.0207	0	0	0
PE.O.40.6.3._20.0p.20.5	-7.00375	1	1	0
	-5.99986	1	0.909091	0.0909091
	-5.91117	0.973684	0.909091	0.0645933
	-5.79957	0.973684	0.818182	0.155502
	-5.7027	0.973684	0.727273	0.246411
	-5.57819	0.973684	0.636364	0.337321
	-5.47099	0.973684	0.545455	0.42823
	-5.38989	0.973684	0.454545	0.519139
	-5.25212	0.973684	0.363636	0.610048
	-5.1127	0.947368	0.363636	0.583732
	-5.05788	0.921053	0.363636	0.557416
	-4.9813	0.921053	0.272727	0.648325
	-4.91154	0.921053	0.181818	0.739234
	-4.8707	0.894737	0.181818	0.712919
	-4.78419	0.868421	0.181818	0.686603
	-4.69384	0.868421	0.0909091	0.777512
	-4.64355	0.842105	0.0909091	0.751196
	-4.59516	0.815789	0.0909091	0.72488
	-4.55067	0.789474	0.0909091	0.698565
	-4.52554	0.763158	0.0909091	0.672249
	-4.50523	0.736842	0.0909091	0.645933
	-4.48761	0.710526	0.0909091	0.619617
	-4.47349	0.684211	0.0909091	0.593301
	-4.452	0.657895	0.0909091	0.566986
	-4.43202	0.631579	0.0909091	0.54067
	-4.38813	0.631579	0	0.631579
	-4.34256	0.605263	0	0.605263
	-4.32474	0.578947	0	0.578947
	-4.30398	0.552632	0	0.552632
	-4.28547	0.526316	0	0.526316
	-4.23336	0.5	0	0.5
	-4.15902	0.473684	0	0.473684
	-4.05331	0.447368	0	0.447368
	-3.9511	0.421053	0	0.421053
	-3.86229	0.394737	0	0.394737
	-3.79058	0.368421	0	0.368421
	-3.74914	0.342105	0	0.342105
	-3.7059	0.315789	0	0.315789
	-3.64588	0.289474	0	0.289474
	-3.55528	0.263158	0	0.263158
	-3.45429	0.236842	0	0.236842
	-3.36674	0.210526	0	0.210526
	-3.29022	0.184211	0	0.184211
	-2.91236	0.157895	0	0.157895
	-2.57183	0.131579	0	0.131579
	-2.48989	0.105263	0	0.105263
	-2.38613	0.0789474	0	0.0789474
	-2.15029	0.0526316	0	0.0526316
	-1.91341	0.0263158	0	0.0263158
	-0.875899	0	0	0
PE.O.38.6.2._18.0p.20.5	-5.02726	1	1	0
	-3.98684	1	0.909091	0.0909091
	-3.86222	1	0.818182	0.181818
	-3.73812	1	0.727273	0.272727
	-3.67246	1	0.636364	0.363636
	-3.61835	1	0.545455	0.454545
	-3.56352	1	0.454545	0.545455
	-3.52257	0.973684	0.454545	0.519139
	-3.27961	0.973684	0.363636	0.610048
	-2.99308	0.947368	0.363636	0.583732
	-2.92429	0.947368	0.272727	0.674641
	-2.90905	0.921053	0.272727	0.648325
	-2.81609	0.894737	0.272727	0.62201
	-2.71534	0.868421	0.272727	0.595694
	-2.65782	0.842105	0.272727	0.569378
	-2.58381	0.815789	0.272727	0.543062
	-2.55088	0.789474	0.272727	0.516746
	-2.46579	0.789474	0.181818	0.607656
	-2.35749	0.763158	0.181818	0.58134
	-2.32933	0.736842	0.181818	0.555024
	-2.31836	0.736842	0.0909091	0.645933
	-2.30076	0.710526	0.0909091	0.619617
	-2.28809	0.710526	0	0.710526
	-2.24697	0.684211	0	0.684211
	-2.18677	0.657895	0	0.657895
	-2.14946	0.631579	0	0.631579
	-2.10918	0.605263	0	0.605263
	-2.06288	0.578947	0	0.578947
	-2.0312	0.552632	0	0.552632
	-1.98647	0.526316	0	0.526316
	-1.94034	0.5	0	0.5
	-1.89497	0.473684	0	0.473684
	-1.78214	0.447368	0	0.447368
	-1.67527	0.421053	0	0.421053
	-1.6239	0.394737	0	0.394737
	-1.59066	0.368421	0	0.368421
	-1.56621	0.342105	0	0.342105
	-1.53263	0.315789	0	0.315789
	-1.50458	0.289474	0	0.289474
	-1.32819	0.263158	0	0.263158
	-1.10877	0.236842	0	0.236842
	-1.00565	0.210526	0	0.210526
	-0.781858	0.184211	0	0.184211
	-0.531003	0.157895	0	0.157895
	-0.432667	0.131579	0	0.131579
	-0.402809	0.105263	0	0.105263
	-0.163905	0.0789474	0	0.0789474
	0.111421	0.0526316	0	0.0526316
	0.242818	0.0263158	0	0.0263158
	1.33087	0	0	0
PC.O.36.6.1.	-7.03716	1	1	0
	-6.01662	1	0.909091	0.0909091
	-5.98815	1	0.818182	0.181818
	-5.93046	1	0.727273	0.272727
	-5.84631	1	0.636364	0.363636
	-5.66511	1	0.545455	0.454545
	-5.47941	1	0.454545	0.545455
	-5.35399	0.973684	0.454545	0.519139
	-5.14263	0.973684	0.363636	0.610048
	-5.01162	0.947368	0.363636	0.583732
	-4.97071	0.921053	0.363636	0.557416
	-4.92141	0.894737	0.363636	0.5311
	-4.90371	0.894737	0.272727	0.62201
	-4.89655	0.894737	0.181818	0.712919
	-4.86013	0.868421	0.181818	0.686603
	-4.80918	0.842105	0.181818	0.660287
	-4.76661	0.815789	0.181818	0.633971
	-4.7157	0.789474	0.181818	0.607656
	-4.68689	0.763158	0.181818	0.58134
	-4.6827	0.736842	0.181818	0.555024
	-4.64746	0.710526	0.181818	0.528708
	-4.5617	0.684211	0.181818	0.502392
	-4.48161	0.684211	0.0909091	0.593301
	-4.453	0.657895	0.0909091	0.566986
	-4.43768	0.631579	0.0909091	0.54067
	-4.409	0.605263	0.0909091	0.514354
	-4.3841	0.605263	0	0.605263
	-4.34666	0.578947	0	0.578947
	-4.26965	0.552632	0	0.552632
	-4.21084	0.526316	0	0.526316
	-4.17007	0.5	0	0.5
	-4.13099	0.473684	0	0.473684
	-4.10999	0.447368	0	0.447368
	-4.08816	0.421053	0	0.421053
	-4.06643	0.394737	0	0.394737
	-3.9979	0.368421	0	0.368421
	-3.89286	0.342105	0	0.342105
	-3.83835	0.315789	0	0.315789
	-3.78475	0.289474	0	0.289474
	-3.70446	0.263158	0	0.263158
	-3.55239	0.236842	0	0.236842
	-3.32284	0.210526	0	0.210526
	-3.18594	0.184211	0	0.184211
	-3.04261	0.157895	0	0.157895
	-2.88685	0.131579	0	0.131579
	-2.69046	0.105263	0	0.105263
	-2.52659	0.0789474	0	0.0789474
	-2.5177	0.0526316	0	0.0526316
	-2.51488	0.0263158	0	0.0263158
	-1.51273	0	0	0
PE.O.40.8.1._18.1p.22.6	-4.85701	1	1	0
	-3.28085	1	0.909091	0.0909091
	-2.59881	1	0.818182	0.181818
	-2.45166	1	0.727273	0.272727
	-2.3431	1	0.636364	0.363636
	-2.19971	1	0.545455	0.454545
	-2.0815	1	0.454545	0.545455
	-2.03914	0.973684	0.454545	0.519139
	-1.95413	0.947368	0.454545	0.492823
	-1.86792	0.947368	0.363636	0.583732
	-1.82432	0.947368	0.272727	0.674641
	-1.72909	0.921053	0.272727	0.648325
	-1.62974	0.894737	0.272727	0.62201
	-1.55289	0.868421	0.272727	0.595694
	-1.43857	0.868421	0.181818	0.686603
	-1.31352	0.842105	0.181818	0.660287
	-1.25184	0.815789	0.181818	0.633971
	-1.21371	0.815789	0.0909091	0.72488
[truncated: 7,831 more rows]

## Sheet: Serum_LIP_TMEMd_vs_CTRL
Test Result Variable(s)	Area Under the ROC Curve					Classifier Evaluation Metrics
[truncated: 12,758 more rows]

[truncated: 1 more sheets: Serum_LIP_SCADd-TMEMd_vs_CTRL]
